# Supplementary material for: Selfish mutations promote age-associated erosion of mtDNA integrity in mammals
Source: Nat Commun. 2025 Jul 1;16:5435. doi: 10.1038/s41467-025-60477-y (PMC12216451; doi:10.1038/s41467-025-60477-y)
Supplement: Supplementary file 3 — Supplementary Data 1 [file 41467_2025_60477_MOESM3_ESM.xlsx]

## Sheet: Description
Selfish mutations promote age-associated erosion of mtDNA integrity in mammals
Ekaterina Korotkevich1,*, Daniel N. Conrad2, Zev J. Gartner2, Patrick H. O’Farrell1,*
1Department of Biochemistry and Biophysics, University of California, San Francisco, San Francisco, California, USA
2Department of Pharmaceutical Chemistry, University of California, San Francisco, San Francisco, California, USA
*Correspondence: ekaterina.korotkevich@ucsf.edu, ofarrell@cgl.ucsf.edu
Tab	Description
24mo WT Suppl. Fig. 5a all mice	all variants, their mean abundance in positive cells and number of positive cells among analyzed hepatocytes from 24-month-old WT mice presented in Supplementary Fig. 5a.
24mo WT Suppl. Fig.5d mouse#1	all variants, their mean abundance in positive cells and number of positive cells among analyzed hepatocytes from one 24-month-old WT mouse (#1) presented in Supplementary Fig. 5a.
24mo WT Suppl. Fig.5d mouse#2	all variants, their mean abundance in positive cells and number of positive cells among analyzed hepatocytes from one 24-month-old WT mouse (#2) presented in Supplementary Fig. 5a.
24mo WT Suppl. Fig.5d mouse#3	all variants, their mean abundance in positive cells and number of positive cells among analyzed hepatocytes from one 24-month-old WT mouse (#3) presented in Supplementary Fig. 5a.
24mo WT Fig. 3a all mice	all variants, their mean abundance in positive cells and number of positive cells among analyzed hepatocytes from 24-month-old WT mice presented in Fig. 3a.
24mo WT Fig. 3a mouse #4	all variants, their mean abundance in positive cells and number of positive cells among analyzed hepatocytes from one 24-month-old WT mouse (#4) presented in Fig. 3a.
24mo WT Fig. 3a mouse #5	all variants, their mean abundance in positive cells and number of positive cells among analyzed hepatocytes from one 24-month-old WT mouse (#5) presented in Fig. 3a.
24mo WT Fig. 3a mouse #6	all variants, their mean abundance in positive cells and number of positive cells among analyzed hepatocytes from one 24-month-old WT mouse (#6) presented in Fig. 3a.
24mo WT Fig. 3a mouse #7	all variants, their mean abundance in positive cells and number of positive cells among analyzed hepatocytes from one 24-month-old WT mouse (#7) presented in Fig. 3a.
24mo WT Fig. 3a mouse #8	all variants, their mean abundance in positive cells and number of positive cells among analyzed hepatocytes from one 24-month-old WT mouse (#8) presented in Fig. 3a.

## Sheet: 24mo WT Suppl. Fig. 5a all mice
Position	Reference	Mutation	Average abundance in positive cells	Number of positive cells
4	A	G	19.2308	1
44	G	A	1.73611	1
48	G	A	4.70085	1
67	C	G	1.58228	1
76	T	C	3.90244	1
79	G	A	6.19968	2
80	T	G	8.86076	1
85	G	A	1.15512	1
99	T	C	0.813008	1
101	G	A	4.10367	1
109	A	G	0.929368	1
135	G	A	1.66843	2
138	G	A	0.527426	1
138	GTA	G	2.3166	1
142	A	G	1.34409	1
152	A	G	3.24675	1
153	C	T	2.52101	1
155	T	G	1.0917	1
164	A	C	2.1645	1
172	G	A	1.19617	1
174	G	A	0.70922	1
177	G	A	1.36533	2
180	A	G	1.0453	1
190	TTAAAA	T	1.4245	1
191	T	C	0.809061	1
204	G	A	1.44578	1
212	G	A	1.67664	2
215	T	C	2.04082	1
216	A	G	2.47525	1
218	C	T	0.524659	1
222	A	AC	2.53453	2
222	AC	A	0.757576	1
225	C	T	2.1164	1
227	C	T	1.86567	1
230	G	A	1.37555	2
231	G	A	0.673401	1
232	G	T	3.84615	1
237	A	G	0.957854	1
247	A	G	1.13379	1
256	C	T	0.711744	1
276	A	G	1.62852	2
277	A	G	1.06133	2
278	G	A	2.35457	2
278	G	T	1.94175	1
280	T	C	2.73556	1
284	C	G	0.549451	1
295	T	C	0.950872	1
297	G	A	1.64835	1
301	A	T	1.48883	1
304	T	C	0.536481	1
305	C	A	2.9703	1
306	G	A	1.32626	1
309	C	T	1.78042	1
319	C	T	0.952381	1
320	G	A	1.9685	1
321	G	A	1.34141	2
324	A	C	2.08333	1
332	A	G	1.54321	1
344	T	C	2.25989	1
353	G	A	4.62428	1
355	G	A	3.10881	1
362	G	A	4.38596	1
407	G	A	1.0395	1
415	T	C	2.22222	1
425	G	A	2.52525	1
429	T	C	3.386	1
439	A	G	2.68817	1
461	T	C	3.04054	1
465	A	AT	2.22222	1
465	A	G	1.2474	1
475	G	A	1.03075	2
492	G	A	1.55082	2
495	T	C	3.62319	1
497	G	A	1.52027	1
499	T	C	1.49701	1
501	C	T	1.92308	1
515	G	A	1.82954	2
525	T	C	1.96078	1
534	A	G	2.55319	1
547	CTA	C	1.86722	1
553	G	A	1.48515	1
563	T	C	1.09546	1
566	T	C	2.02803	2
569	C	T	2.53165	1
572	T	C	2.39234	1
573	A	G	0.912708	2
576	T	C	1.39276	1
588	G	A	2.66272	1
595	G	A	5.68182	1
603	TTATA	T	2.26244	1
604	T	C	1.51976	1
606	T	C	3.06122	1
608	T	C	5.7508	1
616	G	A	5.71429	1
618	G	T	1.17925	1
619	G	A	1.88396	3
623	C	T	0.88968	1
624	T	C	1.98675	1
627	T	C	3.28638	1
646	G	A	2.4868	3
662	T	C	0.670241	1
666	G	A	2.79898	1
674	A	C	1.7094	1
674	A	G	0.437828	1
675	G	A	1.32811	8
680	T	C	0.614251	1
684	C	T	0.928382	1
685	C	T	0.961538	1
686	G	A	1.87266	1
692	T	C	0.641849	1
696	G	A	1.12888	1
707	A	G	0.636132	1
711	G	A	1.41917	2
712	T	C	1.77305	1
717	A	G	0.566094	2
720	T	G	4.44444	1
732	T	C	2.22222	1
736	A	G	0.715308	1
739	TA	T	7.8407	2
740	A	T	0.922509	1
746	G	A	1.90831	2
756	G	A	1.09689	1
759	G	A	4.16667	1
768	G	A	1.10345	1
773	G	A	1.65289	1
775	G	A	1.55714	3
783	G	A	3.44828	1
785	G	A	2.09143	6
803	A	G	0.886525	1
810	T	C	2.09581	1
851	G	A	3.10893	2
872	G	C	0.629591	1
879	T	A	4.63576	1
885	G	A	6.95652	1
890	A	G	0.535236	1
892	G	A	5.02283	1
894	A	C	1.73611	1
894	A	G	1.09649	1
895	G	A	1.66512	1
897	A	G	0.732064	1
898	C	A	1.40449	1
899	G	A	0.816993	1
912	G	A	3.38983	1
917	C	T	2.9661	1
919	T	C	2.33333	1
930	A	G	1.35135	1
937	C	A	2.13675	1
938	T	C	2.00803	1
948	T	C	2.19298	1
955	T	C	0.967118	1
964	G	A	2.73438	1
967	T	C	1.1655	1
972	G	A	1.61897	2
973	A	G	0.571429	1
974	G	A	1.21286	2
975	G	A	1.15355	2
977	G	A	0.964781	2
983	T	A	1.16822	1
985	G	A	3.10881	1
991	A	G	0.468165	1
993	G	A	1.22123	2
997	G	A	3.11179	7
1005	G	A	1.88679	1
1011	G	A	1.39358	2
1017	G	A	2.76498	1
1018	G	A	2.16802	1
1029	G	A	3.33252	2
1034	G	A	3.0587	3
1036	T	C	0.69541	1
1041	A	G	0.687285	1
1046	A	G	3.59477	1
1047	G	A	2.34888	3
1060	A	G	1.2766	1
1065	G	A	1.39241	2
1068	G	A	2.55474	1
1088	C	A	1.13122	1
1096	T	C	1.05467	2
1096	T	G	1.25628	1
1098	A	G	0.565611	1
1115	A	G	0.755287	1
1149	A	G	3.20513	1
1166	A	G	1.79856	1
1167	G	A	6.04809	4
1168	T	C	1.32626	1
1177	A	T	1.88172	1
1195	G	A	0.976562	1
1198	G	A	2.95858	1
1210	G	A	1.68919	1
1224	A	G	0.984252	1
1235	T	C	1.18203	1
1248	G	A	1.40056	1
1253	A	G	1.58228	1
1275	T	C	1.31868	1
1279	G	A	1.55763	1
1301	C	T	0.866551	1
1302	T	A	1.13781	3
1322	G	T	0.638298	1
1324	T	C	1.3369	1
1327	A	T	1.35135	1
1329	AC	A	1.11888	1
1332	C	T	1.73913	1
1341	A	G	0.995025	1
1346	G	A	2.89304	2
1354	A	G	1.68919	1
1367	G	A	2.92683	1
1368	A	G	2.19561	1
1369	A	C	1.42857	1
1377	G	A	1.0395	1
1382	T	C	0.750939	1
1384	T	C	1.24641	2
1394	G	A	0.801282	1
1401	G	A	1.00503	1
1402	A	G	1.39276	1
1409	G	A	1.68539	1
1413	G	A	1.65017	1
1416	G	A	1.70068	1
1418	G	A	1.29564	1
1422	A	G	0.509338	1
1426	TA	T	1.27932	1
1430	G	A	1.03734	1
1432	G	A	2.25225	1
1437	G	A	1.0846	1
1441	T	C	0.765697	1
1444	C	T	1.02564	1
1445	T	C	0.493097	1
1446	G	A	2.26244	1
1447	G	A	3.3557	1
1453	C	CA	2.28137	1
1487	T	TA	1.7672	3
1487	TA	T	1.33054	3
1519	G	A	1.21739	2
1522	T	C	0.478927	1
1523	A	AT	0.724638	1
1526	G	A	3	1
1530	A	G	1.92308	1
1533	G	A	0.598802	1
1548	T	C	4.77528	1
1553	C	T	2.59067	1
1554	G	A	1.83486	1
1571	G	A	1.05932	1
1572	T	C	1.07527	1
1574	A	T	1.44231	1
1590	G	A	1.44484	2
1603	G	A	1.54639	1
1607	G	A	2.00713	2
1615	G	A	1.3624	1
1618	G	A	0.611995	1
1634	G	A	1.20773	1
1635	C	T	0.563063	1
1636	G	A	2.38012	4
1642	G	A	1.70316	1
1646	A	G	0.972447	1
1656	T	C	3.14465	1
1673	T	C	3.24675	1
1694	T	C	3.93013	1
1721	A	G	0.89153	1
1725	G	A	1.1465	1
1733	G	A	3.73832	1
1736	A	G	0.492126	1
1737	G	A	0.948767	1
1741	G	A	2.34742	1
1743	G	A	0.716332	1
1751	A	G	1.13895	1
1753	T	C	0.915565	1
1767	G	A	1.60067	4
1773	G	A	2.07612	1
1775	G	A	1.34529	1
1787	G	A	3.10881	1
1797	T	C	1.38889	1
1798	G	A	1.0101	1
1800	T	C	1.51976	1
1801	A	G	1.67598	1
1803	T	C	0.479386	1
1810	G	A	1.96078	1
1818	G	A	1.05263	1
1837	T	C	3.125	1
1852	T	A	1.41643	1
1854	C	T	3.06122	1
1862	A	G	8.73489	2
1867	A	G	0.816993	1
1872	G	A	2.56506	4
1884	G	A	1.27551	1
1888	A	G	1.82371	1
1890	A	G	0.464684	1
1903	A	G	0.668449	1
1914	G	A	2.21019	3
1924	A	AC	0.84317	1
1929	G	A	1.0917	1
1929	G	T	0.441306	1
1932	T	C	1.9685	1
1933	G	A	1.5015	1
1936	T	C	1.37615	1
1939	CA	C	1.00604	1
1941	A	G	1.12721	1
1947	TCA	T	1.12867	1
1951	C	A	0.672086	4
1956	G	A	2.0474	2
1958	A	G	0.776398	1
1971	G	A	1.19048	1
1974	G	A	1.05042	1
1979	G	A	1.91264	3
1992	C	A	1.05163	1
1993	T	C	0.826446	1
1997	G	A	1.21065	1
1998	T	C	0.703235	1
2001	A	G	1.08254	1
2004	G	A	1.66667	1
2005	G	A	0.944583	2
2010	G	A	0.963082	1
2011	G	A	1.25448	1
2012	T	C	0.722543	1
2013	A	G	1.42518	1
2017	T	C	1.35862	3
2018	G	A	1.66667	1
2022	G	A	0.903208	2
2024	G	A	2.00716	5
2027	A	G	0.772798	1
2029	G	A	2.03084	2
2030	G	A	1.88972	8
2031	T	C	0.806977	2
2046	T	C	3.71747	1
2049	C	A	2.51256	1
2057	G	A	3.18624	9
2058	G	A	1.97538	4
2059	G	A	3.06859	1
2061	C	T	2.23214	1
2063	A	C	0.727802	1
2063	A	G	1.30361	2
2064	G	A	1.61846	2
2068	G	A	1.50094	1
2071	C	T	1.10585	1
2073	G	A	3.4965	1
2083	G	A	1.47694	2
2084	G	A	3.25721	3
2092	G	A	0.914077	1
2098	T	C	0.700117	1
2102	T	C	1.58311	1
2102	T	G	2.20588	1
2104	T	C	1.60428	1
2110	G	A	4.07767	1
2112	G	A	2.5641	1
2119	A	G	5.52486	1
2126	A	G	0.62435	1
2134	G	T	1.54342	2
2139	A	G	1.31004	1
2142	TATA	T	1.25	1
2158	G	A	6.8306	1
2161	G	A	1.16959	1
2189	T	A	2.26244	1
2230	G	A	1.47929	1
2236	G	A	0.994036	1
2245	T	C	3.76569	1
2248	G	A	1.79856	1
2254	G	A	3.50877	1
2255	G	A	2.84091	1
2257	G	A	2.7027	1
2263	G	A	1.07288	3
2265	A	G	0.919118	1
2266	G	A	1.16448	1
2269	T	TA	2.43902	1
2269	TA	T	0.955414	1
2282	G	A	1.65563	1
2288	T	C	1.87668	1
2322	A	T	3.2	1
2327	T	C	1.15607	1
2333	T	C	0.969697	1
2334	G	A	4.7619	1
2340	G	A	3.1746	1
2341	A	T	5.12821	1
2346	T	C	1.79104	1
2349	T	C	1.17647	1
2364	G	A	6.01573	2
2367	A	G	0.637755	1
2371	T	C	0.89863	2
2373	G	A	2.01112	2
2374	G	A	0.919658	2
2375	G	A	1.80505	1
2380	C	T	5.10638	1
2384	G	A	1.40687	4
2385	C	T	1.9305	1
2395	T	C	1.06303	2
2398	G	A	2.27273	1
2404	A	G	0.75643	1
2409	G	A	3.05677	1
2411	C	T	2.8463	1
2415	TA	T	1.16959	1
2417	G	A	0.963391	1
2418	G	A	4.97738	1
2420	T	C	1.03734	1
2424	C	T	0.831947	1
2426	A	G	0.36846	1
2432	A	T	0.914077	1
2434	G	A	1.89941	3
2435	T	C	1.96078	1
2440	T	C	0.463822	1
2443	G	C	0.821018	1
2444	G	A	1.42332	3
2449	C	T	1.2987	1
2456	G	A	4.47017	2
2461	G	A	1.20756	3
2463	A	T	1.22164	4
2464	G	A	1.31911	2
2467	A	G	1.31442	2
2472	T	C	1.53846	1
2473	G	A	6.12245	1
2474	G	C	1.66667	1
2476	T	C	1.69972	1
2481	T	C	1.08992	1
2489	G	A	3.33417	2
2492	TA	T	1.39373	1
2495	A	G	0.741238	2
2496	G	A	2.0202	1
2496	G	C	4.8433	1
2503	G	A	1.44665	1
2505	G	A	2.45399	1
2511	A	C	1.05932	1
2512	G	A	2.73571	2
2512	G	C	1.45985	1
2516	A	G	0.822368	1
2519	C	T	0.830565	1
2521	G	A	1.84255	1
2522	G	A	1.65017	1
2524	G	A	3.09465	3
2525	C	T	0.773196	1
2534	T	C	0.924214	1
2543	A	G	0.483559	1
2546	T	C	0.710227	1
2547	A	G	1.67131	1
2548	T	C	0.481696	1
2550	T	C	0.452899	1
2555	T	C	0.989422	2
2556	T	C	0.983959	2
2568	G	A	2.7027	1
2570	A	G	0.760456	1
2572	G	A	1.59151	1
2580	G	A	1.43208	3
2606	G	A	1.19048	1
2649	C	T	3.01001	2
2662	A	G	1.5	1
2689	A	G	0.462963	1
2690	G	A	0.875657	1
2699	T	C	5	1
2703	G	A	1.81683	3
2711	TA	T	2	1
2713	A	G	0.877193	1
2722	T	C	2.28311	1
2727	G	A	0.926349	2
2729	G	T	0.631313	1
2733	C	T	1.30435	1
2737	T	C	4.77319	2
2747	AAT	A	1.62602	1
2753	G	C	1.37363	1
2757	T	C	2.20049	1
2766	A	G	1.10906	1
2781	G	A	2.16077	4
2782	T	C	1.93741	1
2791	T	C	1.61812	2
2796	G	T	3.6	1
2800	T	C	4.88722	1
2801	A	G	0.52356	1
2802	G	A	2.90237	1
2802	G	T	1.00604	1
2814	T	C	0.830565	1
2818	T	C	1.14706	2
2820	G	C	3.43643	1
2825	C	CA	9.69388	1
2835	G	A	1.63953	3
2836	G	A	1.99735	9
2837	G	A	2.6455	1
2839	A	G	1.40056	1
2842	T	C	1.49254	1
2855	A	G	0.862069	1
2856	G	A	0.970428	3
2857	G	A	1.34267	2
2865	A	G	0.922509	1
2866	T	C	0.980392	1
2867	T	C	1.01842	2
2868	G	A	2.43902	1
2871	G	A	1.19368	2
2872	G	A	2.56598	2
2873	T	C	4.78469	1
2876	A	G	1.05485	1
2881	G	A	1.45989	2
2894	A	G	1.19048	1
2904	G	A	2.17611	3
2913	TTA	T	1.11857	1
2920	T	C	1.7651	2
2973	C	T	1.68919	1
2975	T	C	1.8797	1
2980	T	C	2.24215	1
2981	A	G	3.15789	1
2984	A	G	1.6129	1
3001	G	A	1.17878	1
3009	G	A	1.33843	1
3010	T	C	2.07469	1
3012	C	T	5	1
3015	CT	C	0.805524	1
3016	T	G	0.519751	1
3026	A	C	1.24378	1
3035	A	G	0.635324	1
3049	T	C	1.46628	1
3053	G	A	0.743494	1
3069	G	A	1.10675	2
3071	A	G	1.46199	1
3082	T	C	0.793651	1
3087	G	A	1.79087	2
3097	T	C	0.609013	1
3100	T	C	2.12766	1
3103	G	A	1.34048	1
3105	T	C	0.833333	1
3108	G	A	1.12269	2
3108	G	T	1.21655	1
3109	G	A	0.779755	2
3113	A	G	0.574713	1
3114	G	A	2.13556	2
3115	C	T	1.61507	1
3121	A	G	0.819672	1
3132	T	C	4.33925	1
3133	C	T	0.718391	1
3141	G	A	1.42968	3
3142	G	A	1.96078	1
3149	A	G	1.02113	2
3151	G	A	1.63603	2
3154	C	T	2.0979	1
3156	G	A	1.26738	2
3159	G	A	1.71887	2
3164	A	G	3.34572	1
3177	G	A	0.414938	1
3178	A	G	3.63636	1
3179	A	T	1.58086	2
3182	A	G	0.514139	1
3183	A	G	1.17878	1
3185	C	G	2.04082	1
3196	T	C	6.32911	1
3198	C	T	1.36674	1
3199	T	C	4.21286	1
3249	A	T	4.82315	1
3258	G	A	1.9544	1
3262	A	G	0.445633	1
3268	G	A	1.4862	1
3282	G	A	0.610998	1
3282	G	C	1.57993	1
3286	G	A	2.86522	2
3288	C	T	1.92719	1
3289	C	T	0.632111	1
3294	G	A	2.1021	1
3298	T	C	0.701754	1
3304	G	A	0.652742	1
3308	T	C	0.965037	3
3333	C	T	2.12121	1
3335	G	A	1.68453	1
3336	G	A	2.25809	15
3336	GC	G	2.19298	1
3341	C	T	1.38122	1
3342	T	C	0.655738	1
3345	G	A	3.72717	3
3349	T	C	1.36754	3
3350	G	A	1.23288	1
3354	G	A	1.78253	1
3365	A	G	0.790073	2
3370	T	C	1.19617	1
3371	A	G	0.708215	1
3373	T	C	1	1
3377	A	G	0.805369	1
3381	T	C	1.53757	2
3384	A	G	0.589971	1
3385	A	G	1.28535	1
3389	A	G	0.865266	1
3391	A	G	0.679348	1
3394	A	G	4.1958	1
3396	G	A	1.28511	3
3399	G	A	0.813008	1
3402	G	A	2.03209	2
3403	G	A	1.15512	1
3410	C	T	1.46341	1
3411	G	A	1.73867	2
3424	T	C	3.13589	1
3427	C	T	1.24688	1
3429	G	A	2.38095	1
3429	G	C	0.89153	1
3438	A	G	1.72414	1
3443	T	A	3.44828	1
3480	G	A	1.37722	2
3481	G	A	3.16788	2
3482	A	G	1.06838	1
3486	CT	C	1.32979	1
3494	T	C	1.23457	1
3507	G	A	2.99401	1
3526	T	C	1.34409	1
3534	G	A	1.55478	2
3540	C	T	0.603622	1
3549	T	C	0.578991	1
3550	C	T	1.59858	1
3554	A	G	0.420875	1
3561	C	A	1.06383	1
3567	A	G	1.69967	2
3571	G	A	1.91575	2
3573	G	A	2.72559	9
3574	C	T	0.874636	1
3577	CT	C	2.23881	1
3579	T	C	1.26743	1
3583	C	T	1.32013	1
3587	C	T	2.22222	1
3589	T	C	0.537057	1
3590	C	T	1.59151	1
3592	G	A	1.74384	6
3594	T	A	0.4	1
3597	G	A	1.74179	7
3599	T	C	1.65017	1
3607	T	C	0.976562	1
3608	A	T	3.13016	2
3610	A	G	1.41243	1
3611	T	C	2.19436	1
3619	G	A	0.877193	1
3619	GA	G	1.28	1
3637	T	C	1.04822	1
3643	T	C	0.746269	1
3645	G	A	1.51976	1
3654	A	G	1.40056	1
3668	T	C	3.60577	1
3671	A	G	0.875912	1
3686	G	A	1.83824	1
3686	G	T	1.3245	1
3688	G	A	2.06897	1
3703	T	G	1.65563	1
3709	A	G	1.41243	1
3711	T	C	3.48259	1
3739	G	A	2.55764	2
3745	A	G	1.5674	1
3751	G	A	1.35135	1
3753	G	A	4.25532	1
3756	T	C	1.96078	1
3772	C	A	2.41287	1
3776	G	A	2.32551	3
3788	T	A	1.59151	1
3791	A	G	1.49701	1
3795	A	G	0.523748	2
3803	G	A	1.6	1
3810	A	G	0.758534	1
3819	G	A	1.2959	1
3821	G	A	1.54668	2
3824	A	G	1.04822	1
3841	T	C	0.827815	1
3851	G	A	1.11449	6
3852	T	C	0.792393	1
3855	G	A	1.38408	3
3866	T	C	1.86567	1
3869	C	T	1.50421	2
3870	G	A	2.76243	1
3871	G	A	0.910747	1
3872	G	A	1.93115	16
3875	C	T	1.34409	1
3877	T	C	8.47458	1
3883	G	A	1.53771	2
3884	A	AT	4.1119	2
3890	T	C	1.98511	1
3895	T	C	4.20842	1
3896	T	C	1	1
3904	T	C	2.67857	1
3908	G	A	0.598643	2
3917	A	G	0.829187	1
3920	C	A	0.337154	1
3926	A	AC	0.963082	1
3942	A	G	0.974659	1
3944	T	C	0.794913	1
3945	T	C	1.35135	1
3959	G	A	2.27828	2
3960	G	A	2.14286	1
3961	T	C	0.578035	1
3974	A	G	3.38164	1
3977	T	C	5.78947	1
3981	G	A	2.89295	6
4008	G	A	3.59712	1
4013	G	A	3.96502	2
4015	A	G	0.611995	1
4017	TC	T	1.48305	1
4019	A	G	1.85571	3
4020	G	A	3.84615	1
4028	G	A	3.058	2
4034	A	G	0.521376	1
4040	A	T	0.931099	1
4042	A	G	0.899281	1
4044	T	C	0.589391	1
4051	C	CA	2.15058	1124
4051	CA	C	1.68938	221
4060	C	A	1.25261	1
4060	C	T	0.93985	1
4065	G	A	1.54355	2
4073	G	A	0.596659	1
4076	G	A	6.12245	1
4079	G	A	1.36986	1
4096	C	T	1.03986	1
4101	A	G	0.617883	4
4102	A	C	1.03802	2
4103	G	A	1.31441	2
4108	A	G	1.21951	1
4112	T	C	0.481762	1
4119	T	C	0.84317	1
4130	G	A	2.29875	5
4143	A	T	0.879281	3
4152	A	G	2.48756	1
4168	A	C	5.06912	1
4168	A	G	2.41546	1
4187	G	A	1.62338	1
4191	T	C	2.52101	1
4197	T	C	0.451671	1
4220	T	C	0.724638	1
4232	G	A	1.81347	1
4238	G	A	1.9648	5
4241	C	T	2.48447	1
4250	T	A	0.996016	1
4250	T	C	0.898876	1
4251	T	C	0.990926	2
4254	G	A	2.46268	3
4258	A	G	0.509165	1
4262	G	A	3.77358	1
4264	A	T	0.966054	3
4269	C	A	2.1028	1
4275	G	A	2.36469	4
4276	G	A	1.95652	1
4293	G	A	1.25261	1
4302	T	A	0.559284	1
4307	A	T	5.37634	1
4324	T	C	0.719424	1
4328	CT	C	1.47892	2
4332	C	A	1.18765	1
4335	T	C	1.32275	1
4356	T	C	3.29218	1
4371	T	C	1.04478	1
4372	C	T	1.35135	1
4375	T	C	1.34357	1
4383	T	C	0.854701	1
4385	G	A	1.54043	2
4387	A	G	0.837989	1
4389	T	C	3.36538	1
4393	T	A	2.2299	2
4406	G	A	1.58396	5
4408	G	A	1.76237	3
4409	G	A	2.54715	16
4412	T	G	0.967742	1
4413	G	A	0.983607	1
4415	G	A	1.19522	1
4416	G	A	2.28495	2
4419	G	A	3.84615	1
4422	T	G	0.44964	1
4429	A	G	0.911854	1
4434	A	G	0.694444	1
4444	A	G	3.75204	1
4446	T	C	0.684932	1
4450	A	G	1.00334	1
4457	T	C	1.50943	1
4466	G	A	0.808625	1
4467	C	A	9.0535	1
4474	A	C	0.94518	1
4475	G	A	1.98952	2
4476	G	A	1.34413	5
4487	G	A	1.29683	5
4488	C	T	0.819672	1
4497	C	G	0.876077	7
4510	C	T	2.98851	1
4516	T	C	2.2	1
4518	T	C	1.51771	1
4523	A	G	1.0142	1
4527	T	C	1.35747	1
4533	T	C	4.84848	1
4550	G	A	2.34213	2
4554	CT	C	1.40187	1
4581	A	G	0.558036	1
4601	A	G	2.42718	1
4604	T	C	1.02459	1
4632	T	C	1.66074	1
4654	A	G	0.715091	5
4657	A	T	2.64151	1
4659	T	C	1.5528	1
4665	T	C	2.47813	1
4669	A	G	0.806452	1
4671	G	A	0.964187	1
4674	T	C	1.11317	1
4676	C	T	1.55902	1
4678	A	G	0.486381	1
4687	A	G	0.740741	1
4692	T	C	0.578704	1
4694	T	C	1.30152	1
4713	T	C	1.79211	1
4718	G	A	1.19522	1
4722	T	C	0.920245	1
4734	A	T	0.829876	1
4736	T	C	2.27273	1
4748	G	A	1.43241	2
4751	A	G	1.88679	1
4760	G	A	2.29188	2
4763	A	G	5.68182	1
4765	A	AT	4.71698	1
4767	T	C	3.13841	2
4768	A	C	3.14465	1
4797	G	A	2.37644	2
4840	TA	T	0.966184	1
4843	C	A	2.91262	1
4845	C	A	5.68182	1
4854	T	C	1.48368	1
4864	A	G	0.954198	1
4870	A	G	1.18483	1
4893	C	A	2.71003	1
4911	G	A	1.67224	1
4919	A	G	1.34831	1
4922	C	T	3.2419	1
4924	A	T	3.32226	1
4924	AC	A	1.71233	1
4927	C	A	1.43627	1
4931	G	A	0.990099	1
4931	GC	G	5.28455	1
4947	C	T	2.01729	1
4953	A	G	0.878735	1
4953	A	T	0.78125	1
4958	A	G	1.05534	2
4960	G	A	2.03937	2
4962	T	C	2.6087	1
4968	A	G	1.67785	1
4973	G	A	3.49925	2
4975	G	A	3.92157	1
4980	T	C	0.519211	1
4981	T	C	1.28205	1
5005	G	A	0.753498	1
5006	T	C	1.12867	1
5012	T	G	0.807754	1
5014	C	A	4.91228	1
5028	A	C	1.18203	1
5046	T	C	0.924214	1
5056	A	G	0.875657	1
5059	T	C	1.35135	1
5069	T	C	3.0837	1
5076	G	A	1.24629	2
5088	A	G	3.11111	1
5088	A	T	0.629723	1
5092	G	A	1.89702	1
5097	G	A	3.10078	1
5119	T	G	2.7668	1
5121	T	C	0.377358	1
5123	G	A	2.18277	3
5125	TA	T	3.31325	1
5130	G	A	0.802568	1
5143	T	C	2.65714	2
5148	G	A	0.978474	1
5149	G	A	2.95631	2
5154	A	C	0.838176	2
5171	G	A	1.53962	17
5171	G	GA	9.24207	3022
5171	G	GAA	2.15496	584
5171	G	GAAA	1.44731	5
5171	GA	G	6.16009	2715
5171	GAA	G	1.29233	28
5172	A	T	6.2069	1
5188	G	A	1.14679	1
5192	A	AAGTCTT	2.9654	1
5193	A	G	1.04384	1
5202	A	C	1.3369	1
5207	T	C	0.715308	1
5216	A	G	0.753012	1
5218	C	A	1.10865	1
5220	T	C	1.21951	1
5222	G	A	0.988142	1
5222	GA	G	3.51111	2
5227	T	C	0.803376	2
5228	G	A	1.92371	2
5229	C	T	1.25261	1
5235	G	A	3.29361	2
5244	A	G	2.18071	2
5247	A	G	0.582751	1
5248	C	T	0.640205	1
5249	CT	C	1.58103	1
5266	AAAG	A	1.61725	1
5270	A	G	1.58311	1
5273	AT	A	1.98624	5
5275	T	C	0.986842	1
5290	T	C	2.00803	1
5292	GATTT	G	3.90947	1
5293	A	AT	1.55556	1
5295	T	C	3.4965	1
5295	T	G	1.04603	1
5296	TAC	T	2.29329	2
5299	A	G	0.352113	1
5303	T	C	0.887574	1
5308	CT	C	1.0661	1
5314	C	A	1.62037	1
5316	G	A	3.01508	1
5319	A	AT	5.55556	1
5324	A	G	1.07692	1
5336	TA	T	1.21528	1
5348	A	G	1.41397	2
5357	CA	C	2.90517	4
5369	T	G	4.69799	1
5373	G	A	0.901021	3
5373	G	T	1.62338	1
5379	C	A	1.31234	1
5382	T	C	0.866551	1
5387	A	G	1.23179	2
5389	T	C	1.9305	1
5396	A	C	1.08254	1
5396	A	G	1.60966	1
5397	G	T	1.13422	1
5398	C	T	0.684151	1
5400	T	C	0.574713	1
5402	A	G	0.465983	1
5406	G	A	1.9337	1
5407	G	A	2.4735	1
5412	G	A	1.07105	2
5413	T	G	1.51515	1
5416	G	A	2.19512	1
5417	T	C	1.83824	1
5419	C	A	0.970874	1
5421	G	A	1.28484	4
5422	C	T	0.558036	1
5428	G	A	1.70243	3
5429	T	C	1.12261	2
5437	T	C	0.813008	1
5442	G	A	2.84959	3
5443	C	T	3.40136	1
5451	G	A	2.41821	3
5452	G	A	2.01794	1
5453	T	A	2.32558	1
5460	G	A	1.36719	1
5463	G	A	2.09424	1
5476	A	G	1.18765	1
5477	T	C	3.64583	1
5478	G	A	1.06762	1
5492	T	C	0.740741	1
5493	G	A	1.24533	1
5495	T	C	0.568828	1
5498	C	T	32.23	1627
5499	G	A	1.2035	1
5535	G	A	0.640205	1
5536	T	C	6.46162	9
5547	A	G	0.415628	1
5574	G	A	4.31034	1
5576	C	T	0.856164	1
5580	CTA	C	2.25694	1
5590	G	A	1.59236	1
5592	G	A	1.84377	2
5598	G	A	1.11359	1
5601	A	G	1.66205	1
5604	G	A	1.41643	1
5658	C	T	0.994036	1
5667	G	A	0.957854	1
5670	T	G	0.784929	1
5683	AAGCAGG	A	1.97368	1
5691	G	A	1.42807	2
5697	ACAGGAT	A	1.26382	1
5704	G	A	2.21675	1
5708	A	C	0.393391	1
5708	A	G	0.776749	2
5709	G	A	4.28894	1
5710	T	A	0.696056	1
5710	T	C	5.1681	2
5713	A	G	0.432907	2
5716	C	A	0.747384	1
5717	A	G	0.678733	1
5721	C	T	2.32558	1
5724	G	A	0.567537	1
5730	A	C	1.4587	4
5735	A	G	0.441565	2
5736	G	A	1.22549	1
5743	C	T	0.672043	1
5745	G	A	1.2024	1
5752	C	T	1.93798	1
5755	T	C	0.9656	1
5758	A	T	0.449236	1
5761	T	C	1.19568	2
5765	A	G	0.710227	1
5772	T	C	0.59312	1
5784	G	A	1.35635	1
5792	G	A	1.5	1
5805	G	A	2.45271	2
5806	G	A	4.10448	1
5808	G	A	1.12613	1
5823	A	T	2.5974	1
5829	A	G	0.930851	1
5831	T	C	1.36572	2
5839	TG	T	1.12041	2
5843	AC	A	3.58854	12
5855	A	G	0.805546	2
5860	A	G	1.44092	1
5861	G	A	2.04082	1
5879	T	C	0.492126	1
5880	G	A	2.15736	1
5885	A	G	0.538213	1
5895	A	G	0.396511	1
5897	T	C	0.982318	1
5904	G	A	0.967118	1
5909	G	A	1.35374	2
5914	T	C	0.806452	1
5915	A	G	0.532481	1
5917	T	C	0.614754	1
5924	A	G	1.51976	1
5928	G	A	1.68224	2
5932	T	G	0.822368	1
5934	G	A	0.967531	2
5937	G	A	0.881786	2
5941	G	A	2.29693	2
5943	A	G	0.717769	2
5951	A	G	0.819536	2
5953	T	C	0.379075	1
5956	T	C	0.750751	1
5957	A	G	0.49054	1
5963	C	T	3.50467	1
5968	A	G	0.559906	2
5972	A	G	1.63399	1
5984	C	A	4.55867	2
5987	T	C	0.748503	1
5991	C	T	2.6699	1
5993	C	A	0.517316	2
5993	C	T	2.09524	1
5994	G	T	2.84238	1
5997	G	A	4.68227	1
6000	G	A	3.21782	1
6001	G	A	0.672043	1
6005	G	A	1.1655	1
6009	C	T	1.0846	1
6010	C	A	2.5974	1
6023	G	A	3.25195	4
6023	G	C	0.747198	1
6025	A	C	0.742574	1
6031	T	C	1.03734	1
6034	G	A	1.16861	1
6037	T	G	0.772798	1
6042	G	A	1.32576	1
6043	G	A	0.334225	1
6044	G	A	2.35189	6
6051	G	A	3.38523	2
6053	A	T	1.06157	1
6060	A	T	0.888099	1
6064	T	C	1.63043	1
6066	A	G	1.00604	1
6071	C	A	2.18341	1
6082	G	T	2.48756	1
6098	A	C	0.988468	1
6105	TACTA	T	2.0339	1
6115	G	GA	1.22217	18
6115	GA	G	1.29188	103
6115	GAA	G	1.5674	1
6122	A	G	0.925674	2
6132	G	A	0.949736	3
6133	G	A	0.599949	3
6142	G	A	2.05882	1
6146	A	G	0.749582	2
6148	T	C	0.71599	1
6153	G	A	0.609137	1
6160	T	C	0.350631	1
6173	T	C	3.0303	1
6178	G	A	1.91083	1
6182	T	C	1.45278	1
6184	T	C	2.31788	1
6187	T	C	1.48515	1
6192	G	A	1.59681	1
6200	C	T	0.367377	1
6211	T	C	0.913694	2
6264	G	A	1.89274	1
6269	T	A	3.74439	30
6275	C	T	0.54407	1
6276	G	A	2.31788	1
6287	A	G	1.24069	1
6299	T	C	0.844595	1
6300	G	A	0.848896	1
6314	A	G	1.64474	1
6327	T	C	0.459559	1
6336	G	T	0.645995	1
6337	C	T	0.94162	1
6343	T	C	0.931099	1
6345	T	C	0.503018	1
6348	G	A	1.61508	2
6367	T	C	0.348675	1
6378	G	A	2.63501	15
6381	G	A	2.29885	1
6384	C	T	2.33516	1
6391	G	A	6.51685	1
6393	ATTG	A	0.694444	1
6403	C	A	5	1
6410	A	G	0.802064	2
6415	T	C	0.570125	1
6421	T	C	0.831947	1
6423	G	A	0.800915	1
6429	C	A	1.26126	1
6432	G	A	2.00081	4
6437	A	G	0.888415	2
6437	A	T	0.88968	1
6437	ATACT	A	0.554324	1
6445	T	C	1.14605	3
6446	A	C	0.94162	1
6448	T	C	0.491159	1
6450	G	A	1.16473	1
6465	G	A	0.976909	1
6467	T	C	1.1155	2
6468	C	T	4.90179	2
6470	A	G	1.44092	1
6472	C	T	0.434783	1
6473	A	G	0.457317	1
6477	G	A	2.88611	3
6478	G	A	1.87919	1
6479	A	G	1.40919	2
6483	G	A	1.62602	1
6489	G	C	1.26354	1
6490	C	T	1.91571	1
6491	T	C	1.02194	3
6496	T	C	0.841751	1
6498	G	A	0.724638	1
6500	A	G	0.60241	1
6504	TTTG	T	1.53061	1
6507	G	A	2.44318	2
6510	C	T	0.733496	1
6516	T	C	1.74081	1
6525	T	C	0.309023	1
6531	G	A	3.36323	1
6532	G	A	1.21951	1
6535	TCA	T	1.6692	1
6537	A	C	0.513875	1
6540	C	T	1.70732	1
6541	T	C	0.46729	1
6543	G	A	1.2792	5
6546	G	A	1.09152	1
6549	A	G	0.429923	1
6555	G	A	0.622951	2
6563	C	T	0.372024	1
6569	C	T	1.05485	1
6570	G	A	1.01604	4
6582	G	A	1.27932	1
6585	G	A	1.55902	1
6586	G	A	1.60514	1
6590	A	G	1.41243	1
6591	A	G	1.43885	1
6592	A	C	0.66313	1
6600	T	C	1.002	1
6603	T	C	1.08932	1
6604	T	C	0.471698	1
6608	T	C	5.82524	1
6613	A	C	1.22249	1
6621	G	A	1.37405	1
6622	G	A	2.21239	1
6629	A	G	0.886263	1
6636	C	T	0.614125	1
6637	C	A	0.683995	1
6640	G	A	1.01317	3
6645	T	C	0.548246	1
6649	C	T	1.0929	1
6650	A	G	0.833854	2
6651	G	A	0.823949	2
6660	G	A	1.38813	6
6670	C	T	0.75188	1
6673	C	T	1.84502	1
6681	ACT	A	1.86684	3
6686	C	T	1.87166	1
6688	C	G	0.715308	1
6689	T	A	1.04526	2
6697	G	A	2.29743	2
6699	T	A	3.62694	1
6718	C	T	0.814481	2
6722	T	C	0.773694	1
6741	AT	A	2.99828	3
6746	A	G	2.11416	1
6747	G	A	2.8754	1
6750	G	A	5.10441	1
6751	C	T	4.31894	1
6762	A	G	0.68306	1
6770	A	G	0.65573	2
6774	A	C	1.57068	1
6775	T	C	0.790056	4
6783	T	A	0.498504	1
6784	C	T	4.10959	1
6785	G	A	1.32578	4
6788	T	A	1.06707	1
6808	G	A	3.74532	1
6816	G	A	0.982533	1
6817	G	A	1.46699	1
6820	G	A	1.04603	1
6834	C	T	3.46205	1
6836	C	T	0.623053	1
6840	T	C	0.592417	1
6842	C	A	2.26244	1
6843	G	A	5.33808	1
6848	A	G	1.14943	1
6849	C	T	1.32275	1
6852	A	G	1.07118	2
6873	G	A	2.12493	2
6874	A	G	0.972763	1
6881	G	A	1.66006	2
6887	G	A	3.03227	2
6892	C	T	1.75631	2
6894	CT	C	0.645995	1
6907	C	A	0.559552	1
6910	GC	G	4.16025	1
6925	T	C	0.772798	1
6931	T	C	0.559284	1
6946	T	C	4	1
7016	G	A	2.09205	1
7019	T	C	0.970874	1
7035	G	A	4.38596	1
7043	G	A	3.80881	2
7046	G	A	1.36577	2
7056	C	T	1.18086	2
7057	T	G	0.810373	1
7066	A	T	1.43885	1
7067	G	A	1.37255	1
7069	G	A	1.41939	3
7086	A	G	1.23711	1
7087	TCA	T	0.860832	1
7112	A	G	2.28311	1
7116	G	A	1.03734	1
7124	G	A	1.41732	1
7127	C	A	1.6835	1
7134	T	A	0.723589	1
7134	T	C	1.28027	2
7143	T	C	1.59744	1
7150	A	G	1.01317	1
7158	A	G	1.08932	1
7169	A	G	0.517598	1
7173	G	A	1.0327	1
7182	A	G	2.0979	1
7185	C	T	0.655308	1
7196	G	A	1.1254	1
7205	T	C	0.721154	1
7215	T	C	0.4329	1
7223	G	A	1.18288	2
7224	T	C	0.859107	1
7233	T	C	4.85437	1
7241	G	A	0.55918	1
7249	CT	C	1.79865	2
7264	A	C	1.70316	1
7268	A	G	1.18483	1
7269	TA	T	3.43643	1
7270	A	AATAG	0.801068	1
7272	T	C	0.806452	1
7277	G	A	5.83942	1
7281	T	C	2.27273	1
7299	C	T	0.790514	1
7300	C	A	1.5625	1
7300	C	T	1.32626	1
7301	G	A	2.57981	2
7312	A	G	0.53947	2
7315	G	A	1.63399	1
7316	C	T	2.60417	1
7328	T	C	0.952381	1
7331	A	T	1.19617	1
7336	C	T	0.481696	1
7352	G	A	2.08333	1
7354	A	G	3.77358	1
7359	T	C	0.902527	1
7367	G	A	1.17417	1
7369	T	C	2.07547	1
7378	A	G	1.35135	1
7380	T	C	0.399361	1
7402	T	G	3.72093	1
7403	G	A	2.65443	2
7403	GGT	G	1.04384	1
7407	A	G	0.474383	1
7413	G	A	2.05993	1
7417	G	A	0.925926	1
7419	T	C	0.328084	1
7427	G	A	2.23124	1
7436	G	A	2.70185	2
7444	G	A	0.509556	3
7453	A	G	2.48756	1
7455	T	A	1.88679	1
7466	A	G	0.352858	1
7467	T	C	1.19454	1
7471	A	G	0.821018	1
7483	A	T	0.798722	1
7485	A	T	1.71674	1
7487	G	A	2.01031	6
7491	T	C	1.06061	1
7502	G	A	1.34615	1
7503	C	T	0.628931	1
7505	G	A	2.38095	1
7506	T	C	1.36986	1
7508	C	A	0.468019	1
7509	C	T	2.97297	1
7511	T	C	0.708215	1
7518	G	A	1.18812	1
7519	A	T	1.9305	1
7534	C	T	2.22841	1
7539	C	T	0.716332	1
7542	G	A	1.55172	1
7545	G	A	1.67569	5
7552	T	C	1.01833	1
7559	A	G	0.967118	1
7560	C	T	2.33918	1
7564	A	G	1.33145	2
7565	A	G	1.07759	1
7568	T	C	0.337382	1
7572	A	C	8.93855	1
7578	C	T	1.17925	1
7583	T	C	0.715633	2
7592	G	A	1.39665	1
7593	G	A	2.01797	2
7594	C	T	0.798722	1
7608	T	C	4.57657	27
7612	T	C	0.410172	1
7617	C	A	1.99693	1
7619	A	G	1.13528	3
7627	C	A	1.51515	1
7627	C	T	0.953895	1
7633	G	A	1.10294	1
7634	C	T	0.718391	1
7638	T	C	0.959693	1
7652	G	A	1.44578	1
7652	G	T	1.03397	1
7659	T	C	1.74419	1
7677	G	A	0.667557	1
7679	T	C	0.681199	1
7693	T	A	1.34907	1
7693	T	C	1.83486	1
7697	T	C	3.15789	1
7708	A	G	0.758122	2
7709	G	A	1.3513	2
7718	G	A	3.65854	1
7738	TTA	T	5.18868	1
7752	A	C	2.45499	1
7761	G	A	1.4245	1
7768	G	A	3.05677	1
7781	A	G	0.8	1
7803	T	C	1.86567	1
7818	T	C	2.43161	1
7828	T	C	0.886525	1
7851	C	T	0.907716	1
7876	T	G	0.742942	1
7877	T	C	0.862069	1
7879	A	G	2.22222	1
7881	CA	C	0.381388	1
7895	A	G	0.891549	2
7902	A	C	0.692521	1
7902	A	G	0.456204	1
7905	TA	T	2.99625	1
7909	A	G	5.26316	1
7915	T	C	1.39211	1
7917	G	A	2.92683	1
7919	G	A	1.21704	1
7933	G	A	1.54694	6
7933	G	GA	1.45631	1
7945	G	A	1.76056	1
7952	T	C	0.55991	1
7953	C	T	1.48699	1
7958	C	T	1.19048	1
7971	A	G	0.91047	1
7972	G	A	1.20192	1
7984	G	A	1.62413	1
7990	G	A	0.559284	1
8011	A	G	1.32275	1
8017	T	C	1.0395	1
8033	G	A	2.25337	2
8048	G	A	1.12813	2
8058	T	C	1.48148	1
8068	T	C	1.66052	1
8082	T	C	0.487358	2
8088	C	T	4.32099	1
8098	A	G	0.707214	1
8105	T	C	2.04778	1
8110	A	G	0.56338	1
8112	A	C	0.877193	1
8118	A	G	1.08353	3
8123	G	A	2.6455	1
8129	G	T	2.18447	1
8141	T	C	1.51515	1
8151	AATC	A	1.22699	1
8164	G	A	0.677507	1
8165	G	A	2.88462	1
8182	G	A	1.26659	3
8183	G	A	2.42424	1
8185	CT	C	0.519751	1
8186	T	C	1.17323	6
8194	C	T	0.879765	1
8200	T	A	1.10294	1
8202	T	C	0.737463	1
8206	C	T	4.34783	1
8208	T	C	1.30435	1
8221	T	G	3.96476	1
8227	A	C	1.12535	2
8232	A	G	1.23051	2
8234	G	A	1.69014	1
8239	G	A	0.956938	1
8247	A	G	0.343879	1
8252	G	A	1.09689	1
8254	G	A	1.06709	2
8256	T	C	1.52939	3
8260	G	A	1.80505	1
8263	G	A	2.8481	1
8271	A	G	0.837211	2
8272	G	A	0.384025	1
8274	C	T	2.14765	1
8279	G	A	1.23187	3
8279	GAC	G	0.75	1
8288	T	C	0.584112	1
8297	C	T	1.0989	1
8302	G	A	0.641849	1
8306	A	G	1.31291	1
8312	T	C	3.00231	1
8320	G	A	6.81818	1
8320	G	C	0.567537	1
8336	T	C	1.6129	1
8382	A	G	0.771411	2
8388	G	A	0.687758	1
8389	G	A	2.87994	5
8396	C	T	0.897666	1
8401	C	T	1.73913	1
8403	G	A	1.63399	1
8409	A	G	0.610501	1
8410	G	A	4.76974	1
8412	T	C	1.27226	1
8416	A	G	0.574713	1
8417	T	C	0.448833	1
8425	G	A	1.13636	1
8438	T	C	0.961605	2
8440	C	T	2.80381	2
8452	G	A	3.37662	1
8468	T	C	2.91667	1
8475	T	C	0.525762	1
8480	G	A	4.39675	3
8481	C	T	2.68817	1
8483	C	T	1.45349	1
8491	G	A	1.07991	1
8533	G	A	1.97234	2
8539	G	A	0.658762	1
8540	C	T	1.76678	1
8545	G	A	2.65631	2
8561	A	G	1.28205	1
8564	T	C	0.693481	1
8566	T	C	1.10132	1
8568	C	T	0.40783	1
8573	T	C	1.73913	1
8582	G	A	2.19298	1
8589	T	C	3.26797	1
8590	C	A	0.580046	1
8596	G	A	2.73038	1
8597	A	G	0.854701	1
8598	T	C	0.677507	1
8601	T	C	1.04822	1
8609	G	A	1.57018	2
8610	A	G	3.29341	1
8621	T	C	1.8797	1
8625	G	A	1.07896	2
8626	C	T	1.80723	1
8629	A	G	1.31363	1
8631	C	G	0.510638	1
8636	A	C	0.699301	1
8637	G	A	3.1185	1
8645	A	G	1.01833	1
8647	G	A	2.07384	4
8653	G	A	1.84921	2
8654	A	G	0.601685	1
8656	C	T	0.839552	1
8659	T	C	1.38889	1
8664	G	A	2.40296	1
8665	G	A	3.10734	2
8670	T	C	0.545256	1
8676	G	A	0.846185	6
8681	C	T	0.554324	1
8688	A	G	0.373832	1
8691	T	C	0.614754	1
8694	G	A	1.54525	1
8695	G	A	0.89955	1
8699	A	G	0.465983	1
8701	T	C	3.91566	1
8704	T	C	1.12269	5
8707	G	A	1.16959	1
8708	A	G	2.5641	1
8715	T	C	1.40515	1
8724	A	G	0.880282	1
8740	T	C	0.55918	1
8743	G	A	2.73224	1
8747	ACTCACCAATATC	A	2.04082	1
8758	T	C	1.37444	2
8760	C	A	0.70028	1
8763	A	G	0.68306	1
8766	A	G	1.76056	1
8769	T	C	1.55039	2
8770	A	G	0.780031	1
8773	A	G	0.900901	1
8776	G	A	1.2	1
8781	C	T	1.96078	1
8785	A	G	1.39252	2
8787	G	A	3.13982	6
8794	G	A	2.13199	2
8799	G	A	1.40776	2
8800	G	A	2.68493	2
8812	G	A	1.03093	1
8816	C	T	3.00958	1
8827	T	C	3.5316	1
8829	G	A	1.33333	1
8830	T	C	1.77305	1
8841	C	A	1.47493	1
8842	T	C	0.875657	1
8845	G	A	0.817439	1
8850	G	A	1.24014	1
8858	T	C	1.04849	1
8861	A	AT	2.64228	1
8864	C	T	1.67224	1
8868	G	A	1.58228	1
8877	G	A	1.66205	1
8879	A	G	1.18483	1
8889	G	A	1.69903	1
8891	A	G	1.3587	1
8893	G	A	1.26263	1
8898	T	A	0.471698	1
8904	G	A	0.859645	2
8913	C	A	3.3557	1
8916	T	C	1.26904	1
8920	G	A	1.30058	1
8923	T	C	1.0922	5
8925	G	A	0.971128	2
8935	A	C	0.968992	1
8936	T	C	0.78329	1
8937	G	C	0.757342	9
8938	A	G	0.646226	3
8944	G	A	1.70054	2
8947	G	A	1.27633	2
8950	G	A	0.943396	1
8951	C	T	1.95122	1
8952	T	C	0.822562	1
8956	C	T	1.03687	1
8957	TC	T	0.952381	1
8965	G	A	0.876095	1
8975	A	G	0.646552	1
8990	A	T	1.13878	2
8992	T	C	1.2987	1
9001	T	C	0.632911	1
9008	T	C	1.21065	1
9009	T	C	0.431344	1
9012	G	A	0.538048	1
9021	G	A	1.13946	3
9027	G	A	1.48877	4
9028	G	A	1.51515	1
9037	T	C	0.637755	1
9038	T	C	0.72336	2
9038	T	G	1.17371	1
9045	G	A	0.951087	1
9049	A	G	0.750751	1
9055	G	A	1.44065	2
9057	C	A	1.18203	1
9058	T	C	1.42391	3
9058	T	G	0.869565	1
9059	T	C	1.48328	2
9063	G	A	0.405515	1
9065	A	G	0.837989	1
9066	G	A	1.11367	2
9067	G	A	4.68575	2
9068	T	C	0.558036	1
9073	G	A	3.81371	2
9094	T	C	0.857143	1
9105	A	G	1.09409	1
9107	T	C	0.630517	1
9115	G	A	1.84997	4
9116	A	T	0.765697	1
9118	T	G	0.682146	2
9130	T	C	5.69801	1
9133	T	C	1.08303	1
9137	A	G	0.390016	1
9144	G	A	1.90677	2
9149	C	T	1.86667	1
9152	T	C	2.85714	1
9153	G	A	2.84553	1
9155	A	G	0.868056	1
9156	A	G	1.51134	1
9161	A	G	0.957854	1
9163	T	C	1.10132	1
9174	G	A	2.06487	3
9177	G	A	3.08123	1
9177	G	T	6.12245	1
9181	T	G	0.530786	1
9187	G	A	2.99242	2
9188	T	A	0.684932	1
9188	T	C	1.54639	1
9195	T	C	0.8726	1
9198	T	A	0.508906	1
9198	T	C	1.60256	1
9204	G	A	1.78571	1
9209	T	C	1.34771	1
9210	G	A	5.54273	1
9211	G	A	1.31004	1
9214	T	C	1.74216	1
9216	C	A	1.25313	1
9218	TG	T	0.890585	1
9219	G	A	1.29596	2
9223	TC	T	2.55792	3
9227	T	C	0.704225	1
9232	T	C	1.6154	2
9233	T	C	2.39362	1
9238	G	A	3.17801	5
9240	T	A	1.4245	1
9249	C	T	1.23967	1
9251	T	C	0.659631	1
9268	G	A	1.57097	5
9285	T	A	0.376223	1
9286	T	C	4.7619	1
9286	TCA	T	3.56083	1
9291	T	C	1.18812	1
9307	G	A	1.36364	1
9311	T	C	0.509684	1
9315	G	A	3.0303	1
9318	G	A	2.23706	2
9320	A	G	0.625782	1
9321	G	A	1.67298	2
9326	A	T	1.75439	1
9329	C	T	0.921187	1
9331	G	A	1.54321	1
9341	A	G	0.424809	1
9348	G	A	2.12766	1
9357	T	C	1.09409	1
9373	T	C	2.09581	1
9384	G	A	1.45773	1
9385	G	A	2.85451	3
9390	T	C	0.95057	1
9400	G	A	3.41226	2
9441	T	A	4.09639	1
9449	G	A	1.4408	2
9451	A	T	1.01844	2
9456	G	A	1.30435	1
9474	G	A	3.97586	2
9478	T	C	3.77358	1
9480	T	C	2.57732	1
9506	G	A	2.46305	1
9516	G	A	2.02373	2
9519	G	A	6.02968	1
9527	A	G	0.39968	1
9528	C	CT	1.9685	1
9529	T	C	2.51256	1
9534	C	T	3.78251	1
9538	T	C	3.69128	1
9540	A	C	1.21655	1
9545	G	A	5	1
9552	GA	G	2.65252	1
9558	G	A	1.19995	2
9562	A	G	0.866551	1
9567	T	C	1.70316	1
9570	G	T	14.0625	1
9582	G	A	4.03727	1
9583	A	G	0.408831	1
9597	G	A	3.30882	1
9598	C	T	0.80429	1
9601	G	A	0.632111	1
9609	T	C	1.67598	1
9630	G	A	0.464396	1
9633	G	A	1.4744	2
9654	G	C	1.42405	1
9670	T	A	0.736196	1
9688	G	A	3.34954	2
9703	T	C	0.611247	1
9708	A	G	1.70455	1
9725	T	C	1.25	1
9753	T	C	2.00669	1
9760	G	A	2.18788	4
9765	G	A	2.46144	2
9770	T	C	0.763359	1
9771	G	A	3.42951	2
9787	G	A	0.450857	1
9795	T	C	1.86667	1
9820	T	TA	2.58197	180
9820	TA	T	2.07502	33
9821	A	T	3.86209	3
9847	T	C	1.06383	1
9867	A	G	0.544662	1
9869	T	C	1.62722	1
9878	T	C	9.30233	1
9879	G	A	0.640678	2
9886	A	G	1.41643	1
9891	C	A	2.77778	1
9907	G	A	1.62698	3
9912	C	A	0.8	1
9917	T	C	0.633714	1
9923	T	A	0.885084	3
9923	T	C	1.43885	1
9929	G	A	1.20301	1
9934	CTTATA	C	1.5015	1
9940	T	C	1.40562	1
9944	G	A	2.10512	2
9951	C	T	0.958904	2
9964	TTACTA	T	1.09649	1
9976	G	A	1.32579	3
9979	G	A	2.79847	3
9980	G	A	1.35698	8
9985	G	A	2.24064	6
10001	T	C	0.957854	1
10002	T	C	0.761421	1
10021	C	T	1.21359	1
10040	G	A	3.5503	1
10041	C	G	0.511771	1
10043	C	A	1.42566	1
10067	T	C	5.05618	1
10072	T	C	2.41935	1
10075	G	A	0.412286	2
10077	A	G	0.447427	1
10078	G	A	0.994036	1
10080	C	A	2.24215	1
10083	C	T	0.991736	1
10084	G	A	1.58671	2
10085	A	G	0.586166	1
10089	A	G	0.350631	1
10095	AG	A	1.69492	1
10097	G	A	1.30389	2
10101	A	G	0.722608	2
10102	G	A	2.26042	2
10105	C	A	0.699301	1
10106	T	C	0.544252	2
10107	A	G	1.26582	1
10109	T	A	1.76056	1
10112	T	C	4.05405	1
10117	G	A	0.815661	1
10128	G	T	0.840336	1
10131	C	A	0.486855	1
10132	G	A	1.86278	2
10134	A	G	0.636943	1
10138	G	A	1.01215	1
10144	G	A	3.25972	2
10156	A	G	0.934579	1
10157	A	G	1.29534	1
10158	CCTA	C	1.51515	1
10166	A	G	0.919118	1
10192	T	C	1.86335	1
10199	A	G	1.06157	1
10220	A	G	1.04822	1
10222	G	A	1.32275	1
10226	T	TA	1.30031	18
10226	TA	T	1.9047	36
10243	A	G	1.07991	1
10245	G	A	1.21131	1
10251	T	C	1.20203	2
10269	A	G	0.974659	1
10279	G	A	1.79641	1
10288	T	A	1.20062	7
10302	G	A	1.25943	2
10343	C	T	1.39276	1
10347	CT	C	2.1671	10
10374	G	A	1.70068	1
10387	C	T	0.489237	1
10393	T	C	1.00671	1
10395	T	C	1.73611	1
10401	G	A	1.90104	2
10417	T	TA	2.54828	3
10417	TA	T	1.92463	11
10424	A	G	2.95858	1
10424	AG	A	2.5792	2
10425	G	A	3.46464	4
10455	T	C	1.25899	1
10468	G	A	2.34167	2
10484	A	C	2.65957	1
10486	T	C	1.88088	1
10494	T	C	0.698324	1
10523	T	C	2.58621	1
10561	T	C	0.840336	1
10570	G	A	2.2704	3
10575	G	A	2.74725	1
10577	G	A	2.98013	1
10590	C	T	1.3245	1
10591	G	A	2.6455	1
10599	G	A	1.89463	2
10602	G	A	1.5415	2
10604	G	A	2.46305	1
10619	T	C	2.58449	1
10632	G	A	1.87584	3
10633	G	T	5.69106	1
10637	T	C	0.387898	1
10669	A	AT	2.30769	1
10676	T	C	0.795053	1
10680	G	A	1.83299	1
10681	G	A	4.05013	3
10699	T	C	0.548847	1
10702	T	C	0.886076	1
10705	C	T	3.08345	3
10714	C	T	0.841515	1
10716	C	T	4.45545	1
10725	G	A	1.16009	1
10727	C	T	0.714286	1
10728	G	A	1.51595	2
10729	C	A	2.52366	1
10762	G	A	4.71831	16
10770	G	A	1.31478	4
10790	A	G	0.634779	2
10798	G	A	2.6393	1
10800	G	A	1.21861	2
10801	T	C	3.87941	2
10805	C	T	1.51273	4
10810	G	A	3.12978	4
10813	T	C	0.506073	1
10814	A	G	2.25225	1
10820	A	G	3.58209	1
10821	G	A	1.76593	2
10829	T	C	1.7375	3
10833	G	A	2.21354	3
10841	T	C	0.554939	1
10844	T	C	0.382263	1
10845	G	A	2.01613	1
10860	G	A	2.01536	2
10863	G	A	1.55993	2
10866	A	G	0.740741	1
10873	T	C	0.398724	1
10874	A	G	1.01833	1
10878	TTAGG	T	1.05422	1
10882	G	A	1.04342	2
10888	A	G	0.846024	1
10890	G	A	3.94265	1
10891	G	A	1.10701	1
10899	C	T	4.30857	18
10900	G	A	0.955731	2
10915	T	C	0.483559	1
10917	G	A	0.434783	1
10931	A	G	0.761035	1
10933	A	G	1.74216	1
10938	G	A	1.88679	1
10939	C	T	1.16279	1
10969	G	A	2.98507	1
10972	T	C	1.59151	1
10973	AATT	A	1.48883	1
10974	A	G	6.19946	1
10982	T	C	1.58228	1
10986	T	C	0.395257	1
10991	C	T	1.35501	1
10994	C	G	0.398089	1
10997	A	C	0.934579	1
10997	A	G	1.08353	2
10999	G	A	0.755287	1
11007	G	A	1.93383	2
11011	T	C	0.915751	1
11014	A	G	1.27226	1
11025	G	A	1.47781	7
11027	C	T	0.466418	1
11031	T	C	0.411523	1
11037	G	A	6.86275	1
11038	T	C	1.23499	2
11041	G	A	1.5747	4
11049	G	A	1.47683	10
11053	T	C	0.92081	1
11054	T	C	0.736377	1
11055	G	A	1.30354	1
11057	T	C	0.972763	1
11060	T	C	0.803828	3
11061	G	A	1.37245	3
11064	T	C	0.872093	1
11064	T	G	1.47368	1
11071	T	C	0.603865	1
11079	A	C	2.73038	1
11082	C	G	1.1236	1
11089	G	A	1.74226	3
11097	G	A	2.11541	6
11098	G	A	1.44621	2
11099	A	G	0.537057	1
11100	G	A	1.65996	10
11103	A	G	1.19332	1
11109	C	T	1.83727	1
11110	T	C	0.744048	1
11113	T	C	8.08081	1
11123	T	C	0.91581	2
11124	G	A	0.537153	1
11125	G	A	1.47247	7
11134	C	T	1.90476	1
11143	T	C	0.660502	1
11144	A	G	0.606796	1
11149	G	A	0.933126	1
11157	A	G	0.566251	1
11164	A	G	0.427716	1
11166	T	C	2.02848	2
11169	G	A	1.78882	4
11173	G	C	1.21951	1
11174	G	A	1.34916	2
11179	A	G	1.51229	1
11181	A	G	0.496032	1
11185	G	A	1.53973	2
11198	G	A	1.02881	1
11203	G	A	2.16554	15
11207	A	G	1.67866	1
11209	T	A	0.545852	1
11209	T	C	3.15457	1
11213	A	G	0.770416	1
11218	T	C	1.09204	1
11219	C	A	3.87597	1
11229	A	C	1.86567	1
11232	G	A	1.40014	6
11233	C	T	1.5748	1
11237	A	G	0.720461	1
11239	G	A	2.6576	3
11242	G	A	1.15607	1
11243	A	G	0.970874	1
11248	T	C	1.11982	2
11250	G	A	1.44179	2
11254	G	A	8.75657	1
11259	G	A	1.61432	2
11260	C	T	0.858896	1
11264	T	A	2.31023	1
11267	A	G	1.41243	1
11273	AC	A	0.981462	3
11298	G	A	5.46448	1
11404	C	T	4.29338	1
11405	C	T	1.73267	1
11428	A	G	1.64384	1
11429	C	T	1.06762	1
11434	T	C	1.44231	1
11447	A	G	2.15054	1
11451	TCA	T	1.82738	28
11458	C	T	1.93548	1
11464	A	G	1.58228	1
11475	A	G	0.838926	1
11491	T	C	3.80952	1
11503	T	A	1.13122	1
11505	C	T	2.52525	1
11528	T	C	2.26244	1
11532	G	A	1.18765	1
11533	G	A	2.73414	3
11541	A	C	0.518672	1
11545	G	A	1.81818	1
11547	G	A	6.4784	2
11550	T	C	7.00637	1
11554	G	A	0.952381	1
11554	G	C	1.34159	1
11565	A	C	2.86738	1
11565	A	G	0.853242	1
11571	G	A	0.862069	1
11573	CTG	C	1.36698	3
11580	T	C	2.20264	1
11583	G	A	1.04603	1
11586	A	G	1.3986	1
11601	T	C	0.325945	1
11606	AT	A	1.72684	1
11619	G	A	2.96296	1
11632	G	A	1.63014	8
11641	T	C	1.17647	1
11644	T	C	3.03951	1
11647	C	T	0.609013	1
11653	T	C	1.37931	1
11656	A	G	0.854701	1
11663	G	A	1.88339	2
11680	G	A	2.75576	2
11688	G	A	1.12749	2
11698	G	A	0.675676	1
11699	G	A	1.62866	1
11705	G	A	1.05668	1
11706	G	A	10.6991	2
11710	CA	C	1.44454	7
11720	G	A	3.62319	1
11721	G	A	2.21214	7
11723	G	A	3.00991	2
11728	T	C	0.530973	1
11733	A	G	2.27273	1
11734	T	C	8.53659	1
11748	A	G	1.13379	1
11756	A	G	1.63934	1
11760	T	C	1.44509	1
11774	C	T	0.986193	1
11780	T	C	2.64901	1
11790	T	C	3.62694	1
11803	T	C	1.57729	1
11832	A	G	0.60241	1
11841	C	T	2.65781	1
11842	T	C	1.20724	1
11843	G	A	2.44748	2
11844	T	C	1.21655	1
11856	T	C	0.656455	1
11879	T	C	1.14943	1
11891	C	A	0.794913	1
11892	CT	C	1.81818	1
11900	AT	A	2.9703	1
11907	C	A	3.5503	1
11919	G	A	2.92683	1
11938	G	A	5.41683	20
11939	G	A	1.73582	3
11940	C	T	1.82232	1
11949	A	C	3.0303	1
11977	G	A	2.17391	1
11991	T	C	0.865052	1
12004	T	C	0.648508	1
12005	G	A	2.01348	3
12014	T	C	1.12867	1
12017	A	G	0.718391	1
12018	G	A	3.56818	2
12021	CT	C	5.85973	2
12022	T	C	0.960333	3
12028	T	C	2.33051	1
12048	T	C	1.08932	1
12058	G	A	2.04918	1
12060	T	C	1.5528	1
12073	AC	A	4.86726	1
12086	T	A	0.606796	1
12088	G	A	0.755287	1
12091	T	C	3.08642	1
12097	A	G	1.23762	1
12112	T	C	1.7192	1
12125	G	A	0.640342	1
12127	T	C	0.78125	1
12128	T	C	0.844773	1
12130	T	C	3.16476	2
12132	C	A	1.12613	1
12132	C	T	1.25945	1
12141	G	A	1.44873	3
12148	ACAT	A	1.02041	1
12151	T	C	0.680381	2
12161	TTTCA	T	0.922509	1
12167	T	C	2.48756	1
12169	G	A	0.954825	3
12179	G	A	1.19048	1
12182	G	A	4.09357	1
12184	G	A	4.16667	1
12195	T	C	0.3861	1
12199	T	C	0.856164	1
12202	TA	T	1.2285	1
12208	G	A	0.789889	1
12210	T	C	3.50263	1
[truncated: 747 more rows]

## Sheet: 24mo WT Suppl. Fig.5d mouse#1
Position	Reference	Mutation	Average abundance in positive cells	Number of positive cells
4	A	G	19.2308	1
44	G	A	NaN	0
48	G	A	NaN	0
67	C	G	1.58228	1
76	T	C	3.90244	1
79	G	A	8.69565	1
80	T	G	8.86076	1
85	G	A	NaN	0
99	T	C	0.813008	1
101	G	A	NaN	0
109	A	G	0.929368	1
135	G	A	NaN	0
138	G	A	NaN	0
138	GTA	G	NaN	0
142	A	G	NaN	0
152	A	G	NaN	0
153	C	T	NaN	0
155	T	G	NaN	0
164	A	C	NaN	0
172	G	A	NaN	0
174	G	A	NaN	0
177	G	A	NaN	0
180	A	G	NaN	0
190	TTAAAA	T	NaN	0
191	T	C	NaN	0
204	G	A	1.44578	1
212	G	A	NaN	0
215	T	C	2.04082	1
216	A	G	2.47525	1
218	C	T	NaN	0
222	A	AC	3.82166	1
222	AC	A	NaN	0
225	C	T	NaN	0
227	C	T	NaN	0
230	G	A	NaN	0
231	G	A	NaN	0
232	G	T	3.84615	1
237	A	G	NaN	0
247	A	G	NaN	0
256	C	T	NaN	0
276	A	G	NaN	0
277	A	G	NaN	0
278	G	A	2.37581	1
278	G	T	NaN	0
280	T	C	NaN	0
284	C	G	NaN	0
295	T	C	NaN	0
297	G	A	NaN	0
301	A	T	1.48883	1
304	T	C	NaN	0
305	C	A	NaN	0
306	G	A	NaN	0
309	C	T	NaN	0
319	C	T	0.952381	1
320	G	A	NaN	0
321	G	A	1.27932	1
324	A	C	2.08333	1
332	A	G	NaN	0
344	T	C	NaN	0
353	G	A	NaN	0
355	G	A	3.10881	1
362	G	A	NaN	0
407	G	A	NaN	0
415	T	C	NaN	0
425	G	A	2.52525	1
429	T	C	NaN	0
439	A	G	NaN	0
461	T	C	NaN	0
465	A	AT	NaN	0
465	A	G	1.2474	1
475	G	A	NaN	0
492	G	A	1.67598	1
495	T	C	NaN	0
497	G	A	NaN	0
499	T	C	NaN	0
501	C	T	NaN	0
515	G	A	1.80723	1
525	T	C	1.96078	1
534	A	G	2.55319	1
547	CTA	C	NaN	0
553	G	A	NaN	0
563	T	C	NaN	0
566	T	C	NaN	0
569	C	T	2.53165	1
572	T	C	NaN	0
573	A	G	0.798722	1
576	T	C	NaN	0
588	G	A	NaN	0
595	G	A	NaN	0
603	TTATA	T	NaN	0
604	T	C	NaN	0
606	T	C	NaN	0
608	T	C	NaN	0
616	G	A	NaN	0
618	G	T	1.17925	1
619	G	A	1.79806	1
623	C	T	NaN	0
624	T	C	NaN	0
627	T	C	NaN	0
646	G	A	NaN	0
662	T	C	NaN	0
666	G	A	NaN	0
674	A	C	NaN	0
674	A	G	NaN	0
675	G	A	1.12694	2
680	T	C	NaN	0
684	C	T	NaN	0
685	C	T	0.961538	1
686	G	A	NaN	0
692	T	C	NaN	0
696	G	A	NaN	0
707	A	G	NaN	0
711	G	A	NaN	0
712	T	C	NaN	0
717	A	G	NaN	0
720	T	G	4.44444	1
732	T	C	NaN	0
736	A	G	NaN	0
739	TA	T	2.0202	1
740	A	T	NaN	0
746	G	A	NaN	0
756	G	A	NaN	0
759	G	A	NaN	0
768	G	A	NaN	0
773	G	A	NaN	0
775	G	A	2.25564	1
783	G	A	NaN	0
785	G	A	2.10533	2
803	A	G	NaN	0
810	T	C	NaN	0
851	G	A	NaN	0
872	G	C	NaN	0
879	T	A	NaN	0
885	G	A	NaN	0
890	A	G	NaN	0
892	G	A	NaN	0
894	A	C	1.73611	1
894	A	G	NaN	0
895	G	A	NaN	0
897	A	G	NaN	0
898	C	A	1.40449	1
899	G	A	NaN	0
912	G	A	NaN	0
917	C	T	2.9661	1
919	T	C	NaN	0
930	A	G	NaN	0
937	C	A	NaN	0
938	T	C	NaN	0
948	T	C	NaN	0
955	T	C	NaN	0
964	G	A	NaN	0
967	T	C	1.1655	1
972	G	A	NaN	0
973	A	G	NaN	0
974	G	A	1.21359	1
975	G	A	1.47929	1
977	G	A	1.1257	1
983	T	A	NaN	0
985	G	A	NaN	0
991	A	G	NaN	0
993	G	A	1.44578	1
997	G	A	2.39234	1
1005	G	A	NaN	0
1011	G	A	1.39358	2
1017	G	A	NaN	0
1018	G	A	NaN	0
1029	G	A	2.08877	1
1034	G	A	NaN	0
1036	T	C	0.69541	1
1041	A	G	NaN	0
1046	A	G	3.59477	1
1047	G	A	NaN	0
1060	A	G	NaN	0
1065	G	A	NaN	0
1068	G	A	2.55474	1
1088	C	A	NaN	0
1096	T	C	NaN	0
1096	T	G	NaN	0
1098	A	G	NaN	0
1115	A	G	0.755287	1
1149	A	G	NaN	0
1166	A	G	1.79856	1
1167	G	A	NaN	0
1168	T	C	NaN	0
1177	A	T	NaN	0
1195	G	A	NaN	0
1198	G	A	NaN	0
1210	G	A	NaN	0
1224	A	G	NaN	0
1235	T	C	NaN	0
1248	G	A	NaN	0
1253	A	G	NaN	0
1275	T	C	NaN	0
1279	G	A	NaN	0
1301	C	T	0.866551	1
1302	T	A	1.30719	1
1322	G	T	NaN	0
1324	T	C	NaN	0
1327	A	T	NaN	0
1329	AC	A	NaN	0
1332	C	T	NaN	0
1341	A	G	NaN	0
1346	G	A	NaN	0
1354	A	G	NaN	0
1367	G	A	2.92683	1
1368	A	G	NaN	0
1369	A	C	1.42857	1
1377	G	A	NaN	0
1382	T	C	NaN	0
1384	T	C	NaN	0
1394	G	A	NaN	0
1401	G	A	1.00503	1
1402	A	G	1.39276	1
1409	G	A	1.68539	1
1413	G	A	NaN	0
1416	G	A	NaN	0
1418	G	A	NaN	0
1422	A	G	NaN	0
1426	TA	T	NaN	0
1430	G	A	NaN	0
1432	G	A	NaN	0
1437	G	A	1.0846	1
1441	T	C	NaN	0
1444	C	T	NaN	0
1445	T	C	NaN	0
1446	G	A	NaN	0
1447	G	A	NaN	0
1453	C	CA	NaN	0
1487	T	TA	NaN	0
1487	TA	T	1.27932	1
1519	G	A	NaN	0
1522	T	C	NaN	0
1523	A	AT	NaN	0
1526	G	A	NaN	0
1530	A	G	1.92308	1
1533	G	A	NaN	0
1548	T	C	NaN	0
1553	C	T	NaN	0
1554	G	A	NaN	0
1571	G	A	1.05932	1
1572	T	C	NaN	0
1574	A	T	NaN	0
1590	G	A	NaN	0
1603	G	A	NaN	0
1607	G	A	NaN	0
1615	G	A	NaN	0
1618	G	A	NaN	0
1634	G	A	NaN	0
1635	C	T	0.563063	1
1636	G	A	NaN	0
1642	G	A	1.70316	1
1646	A	G	NaN	0
1656	T	C	NaN	0
1673	T	C	NaN	0
1694	T	C	3.93013	1
1721	A	G	NaN	0
1725	G	A	NaN	0
1733	G	A	NaN	0
1736	A	G	NaN	0
1737	G	A	NaN	0
1741	G	A	NaN	0
1743	G	A	0.716332	1
1751	A	G	NaN	0
1753	T	C	NaN	0
1767	G	A	NaN	0
1773	G	A	NaN	0
1775	G	A	NaN	0
1787	G	A	NaN	0
1797	T	C	1.38889	1
1798	G	A	NaN	0
1800	T	C	NaN	0
1801	A	G	NaN	0
1803	T	C	NaN	0
1810	G	A	1.96078	1
1818	G	A	NaN	0
1837	T	C	3.125	1
1852	T	A	NaN	0
1854	C	T	NaN	0
1862	A	G	16.1074	1
1867	A	G	0.816993	1
1872	G	A	NaN	0
1884	G	A	NaN	0
1888	A	G	NaN	0
1890	A	G	NaN	0
1903	A	G	NaN	0
1914	G	A	NaN	0
1924	A	AC	NaN	0
1929	G	A	NaN	0
1929	G	T	0.441306	1
1932	T	C	1.9685	1
1933	G	A	NaN	0
1936	T	C	NaN	0
1939	CA	C	1.00604	1
1941	A	G	NaN	0
1947	TCA	T	1.12867	1
1951	C	A	0.632911	1
1956	G	A	2.71739	1
1958	A	G	NaN	0
1971	G	A	NaN	0
1974	G	A	NaN	0
1979	G	A	1.42857	1
1992	C	A	NaN	0
1993	T	C	NaN	0
1997	G	A	NaN	0
1998	T	C	0.703235	1
2001	A	G	1.08254	1
2004	G	A	NaN	0
2005	G	A	1.42405	1
2010	G	A	0.963082	1
2011	G	A	NaN	0
2012	T	C	NaN	0
2013	A	G	NaN	0
2017	T	C	1.58228	1
2018	G	A	NaN	0
2022	G	A	NaN	0
2024	G	A	1.52873	2
2027	A	G	NaN	0
2029	G	A	2.87356	1
2030	G	A	2.32443	3
2031	T	C	NaN	0
2046	T	C	3.71747	1
2049	C	A	NaN	0
2057	G	A	0.887199	1
2058	G	A	NaN	0
2059	G	A	3.06859	1
2061	C	T	2.23214	1
2063	A	C	NaN	0
2063	A	G	NaN	0
2064	G	A	NaN	0
2068	G	A	NaN	0
2071	C	T	NaN	0
2073	G	A	NaN	0
2083	G	A	1.5674	1
2084	G	A	5.24345	1
2092	G	A	NaN	0
2098	T	C	NaN	0
2102	T	C	NaN	0
2102	T	G	2.20588	1
2104	T	C	NaN	0
2110	G	A	NaN	0
2112	G	A	2.5641	1
2119	A	G	5.52486	1
2126	A	G	NaN	0
2134	G	T	NaN	0
2139	A	G	NaN	0
2142	TATA	T	NaN	0
2158	G	A	NaN	0
2161	G	A	NaN	0
2189	T	A	NaN	0
2230	G	A	1.47929	1
2236	G	A	NaN	0
2245	T	C	3.76569	1
2248	G	A	1.79856	1
2254	G	A	NaN	0
2255	G	A	NaN	0
2257	G	A	2.7027	1
2263	G	A	NaN	0
2265	A	G	NaN	0
2266	G	A	NaN	0
2269	T	TA	NaN	0
2269	TA	T	NaN	0
2282	G	A	1.65563	1
2288	T	C	NaN	0
2322	A	T	3.2	1
2327	T	C	NaN	0
2333	T	C	NaN	0
2334	G	A	NaN	0
2340	G	A	NaN	0
2341	A	T	NaN	0
2346	T	C	NaN	0
2349	T	C	NaN	0
2364	G	A	6.01573	2
2367	A	G	NaN	0
2371	T	C	NaN	0
2373	G	A	1.64835	1
2374	G	A	NaN	0
2375	G	A	1.80505	1
2380	C	T	NaN	0
2384	G	A	1.19276	3
2385	C	T	NaN	0
2395	T	C	1.07527	1
2398	G	A	NaN	0
2404	A	G	0.75643	1
2409	G	A	NaN	0
2411	C	T	2.8463	1
2415	TA	T	1.16959	1
2417	G	A	NaN	0
2418	G	A	NaN	0
2420	T	C	NaN	0
2424	C	T	NaN	0
2426	A	G	NaN	0
2432	A	T	NaN	0
2434	G	A	2.38095	1
2435	T	C	NaN	0
2440	T	C	0.463822	1
2443	G	C	NaN	0
2444	G	A	1.47471	2
2449	C	T	NaN	0
2456	G	A	NaN	0
2461	G	A	1.36157	1
2463	A	T	1.21951	1
2464	G	A	NaN	0
2467	A	G	1.43266	1
2472	T	C	1.53846	1
2473	G	A	NaN	0
2474	G	C	NaN	0
2476	T	C	NaN	0
2481	T	C	NaN	0
2489	G	A	NaN	0
2492	TA	T	NaN	0
2495	A	G	NaN	0
2496	G	A	NaN	0
2496	G	C	NaN	0
2503	G	A	NaN	0
2505	G	A	NaN	0
2511	A	C	NaN	0
2512	G	A	1.70068	1
2512	G	C	NaN	0
2516	A	G	NaN	0
2519	C	T	NaN	0
2521	G	A	NaN	0
2522	G	A	1.65017	1
2524	G	A	3.09159	2
2525	C	T	NaN	0
2534	T	C	NaN	0
2543	A	G	NaN	0
2546	T	C	0.710227	1
2547	A	G	1.67131	1
2548	T	C	NaN	0
2550	T	C	NaN	0
2555	T	C	0.882353	1
2556	T	C	NaN	0
2568	G	A	NaN	0
2570	A	G	NaN	0
2572	G	A	NaN	0
2580	G	A	0.896057	1
2606	G	A	NaN	0
2649	C	T	NaN	0
2662	A	G	1.5	1
2689	A	G	NaN	0
2690	G	A	NaN	0
2699	T	C	NaN	0
2703	G	A	NaN	0
2711	TA	T	NaN	0
2713	A	G	NaN	0
2722	T	C	NaN	0
2727	G	A	1.05634	1
2729	G	T	NaN	0
2733	C	T	NaN	0
2737	T	C	NaN	0
2747	AAT	A	NaN	0
2753	G	C	1.37363	1
2757	T	C	NaN	0
2766	A	G	NaN	0
2781	G	A	1.38675	1
2782	T	C	NaN	0
2791	T	C	1.64474	1
2796	G	T	NaN	0
2800	T	C	NaN	0
2801	A	G	NaN	0
2802	G	A	NaN	0
2802	G	T	1.00604	1
2814	T	C	NaN	0
2818	T	C	NaN	0
2820	G	C	NaN	0
2825	C	CA	NaN	0
2835	G	A	NaN	0
2836	G	A	0.994036	1
2837	G	A	NaN	0
2839	A	G	NaN	0
2842	T	C	NaN	0
2855	A	G	NaN	0
2856	G	A	NaN	0
2857	G	A	NaN	0
2865	A	G	NaN	0
2866	T	C	NaN	0
2867	T	C	NaN	0
2868	G	A	NaN	0
2871	G	A	NaN	0
2872	G	A	1.6129	1
2873	T	C	4.78469	1
2876	A	G	1.05485	1
2881	G	A	1.18203	1
2894	A	G	NaN	0
2904	G	A	NaN	0
2913	TTA	T	NaN	0
2920	T	C	NaN	0
2973	C	T	NaN	0
2975	T	C	NaN	0
2980	T	C	2.24215	1
2981	A	G	NaN	0
2984	A	G	NaN	0
3001	G	A	NaN	0
3009	G	A	NaN	0
3010	T	C	NaN	0
3012	C	T	NaN	0
3015	CT	C	NaN	0
3016	T	G	NaN	0
3026	A	C	NaN	0
3035	A	G	NaN	0
3049	T	C	NaN	0
3053	G	A	NaN	0
3069	G	A	NaN	0
3071	A	G	NaN	0
3082	T	C	0.793651	1
3087	G	A	0.691563	1
3097	T	C	0.609013	1
3100	T	C	NaN	0
3103	G	A	1.34048	1
3105	T	C	NaN	0
3108	G	A	NaN	0
3108	G	T	NaN	0
3109	G	A	NaN	0
3113	A	G	NaN	0
3114	G	A	NaN	0
3115	C	T	NaN	0
3121	A	G	NaN	0
3132	T	C	4.33925	1
3133	C	T	NaN	0
3141	G	A	1.10585	1
3142	G	A	NaN	0
3149	A	G	NaN	0
3151	G	A	NaN	0
3154	C	T	2.0979	1
3156	G	A	1.42857	1
3159	G	A	NaN	0
3164	A	G	NaN	0
3177	G	A	NaN	0
3178	A	G	3.63636	1
3179	A	T	1.12782	1
3182	A	G	NaN	0
3183	A	G	NaN	0
3185	C	G	NaN	0
3196	T	C	NaN	0
3198	C	T	1.36674	1
3199	T	C	NaN	0
3249	A	T	NaN	0
3258	G	A	NaN	0
3262	A	G	NaN	0
3268	G	A	NaN	0
3282	G	A	NaN	0
3282	G	C	NaN	0
3286	G	A	4.72441	1
3288	C	T	NaN	0
3289	C	T	NaN	0
3294	G	A	NaN	0
3298	T	C	NaN	0
3304	G	A	NaN	0
3308	T	C	NaN	0
3333	C	T	NaN	0
3335	G	A	NaN	0
3336	G	A	2.53751	8
3336	GC	G	NaN	0
3341	C	T	1.38122	1
3342	T	C	NaN	0
3345	G	A	3.58423	1
3349	T	C	2.13777	1
3350	G	A	NaN	0
3354	G	A	NaN	0
3365	A	G	NaN	0
3370	T	C	NaN	0
3371	A	G	NaN	0
3373	T	C	1	1
3377	A	G	NaN	0
3381	T	C	NaN	0
3384	A	G	NaN	0
3385	A	G	NaN	0
3389	A	G	NaN	0
3391	A	G	0.679348	1
3394	A	G	NaN	0
3396	G	A	1.77305	1
3399	G	A	NaN	0
3402	G	A	NaN	0
3403	G	A	NaN	0
3410	C	T	NaN	0
3411	G	A	1.73867	2
3424	T	C	NaN	0
3427	C	T	NaN	0
3429	G	A	NaN	0
3429	G	C	0.89153	1
3438	A	G	NaN	0
3443	T	A	3.44828	1
3480	G	A	2.10084	1
3481	G	A	3.16788	2
3482	A	G	1.06838	1
3486	CT	C	NaN	0
3494	T	C	NaN	0
3507	G	A	NaN	0
3526	T	C	NaN	0
3534	G	A	1.23457	1
3540	C	T	0.603622	1
3549	T	C	NaN	0
3550	C	T	NaN	0
3554	A	G	NaN	0
3561	C	A	1.06383	1
3567	A	G	NaN	0
3571	G	A	NaN	0
3573	G	A	1.47521	2
3574	C	T	0.874636	1
3577	CT	C	NaN	0
3579	T	C	NaN	0
3583	C	T	NaN	0
3587	C	T	2.22222	1
3589	T	C	NaN	0
3590	C	T	NaN	0
3592	G	A	0.78125	1
3594	T	A	NaN	0
3597	G	A	1.5444	1
3599	T	C	1.65017	1
3607	T	C	NaN	0
3608	A	T	NaN	0
3610	A	G	NaN	0
3611	T	C	2.19436	1
3619	G	A	NaN	0
3619	GA	G	NaN	0
3637	T	C	NaN	0
3643	T	C	NaN	0
3645	G	A	NaN	0
3654	A	G	NaN	0
3668	T	C	NaN	0
3671	A	G	NaN	0
3686	G	A	1.83824	1
3686	G	T	1.3245	1
3688	G	A	NaN	0
3703	T	G	NaN	0
3709	A	G	NaN	0
3711	T	C	NaN	0
3739	G	A	3.91459	1
3745	A	G	NaN	0
3751	G	A	NaN	0
3753	G	A	NaN	0
3756	T	C	NaN	0
3772	C	A	NaN	0
3776	G	A	2.12271	2
3788	T	A	NaN	0
3791	A	G	1.49701	1
3795	A	G	NaN	0
3803	G	A	NaN	0
3810	A	G	NaN	0
3819	G	A	NaN	0
3821	G	A	NaN	0
3824	A	G	NaN	0
3841	T	C	NaN	0
3851	G	A	0.694444	1
3852	T	C	NaN	0
3855	G	A	1.16822	1
3866	T	C	1.86567	1
3869	C	T	1.50421	2
3870	G	A	NaN	0
3871	G	A	NaN	0
3872	G	A	1.64951	4
3875	C	T	NaN	0
3877	T	C	NaN	0
3883	G	A	1.13636	1
3884	A	AT	1.40562	1
3890	T	C	1.98511	1
3895	T	C	NaN	0
3896	T	C	1	1
3904	T	C	NaN	0
3908	G	A	NaN	0
3917	A	G	NaN	0
3920	C	A	NaN	0
3926	A	AC	NaN	0
3942	A	G	NaN	0
3944	T	C	NaN	0
3945	T	C	NaN	0
3959	G	A	NaN	0
3960	G	A	NaN	0
3961	T	C	NaN	0
3974	A	G	3.38164	1
3977	T	C	NaN	0
3981	G	A	6.35593	1
4008	G	A	NaN	0
4013	G	A	NaN	0
4015	A	G	NaN	0
4017	TC	T	1.48305	1
4019	A	G	2.1274	2
4020	G	A	NaN	0
4028	G	A	NaN	0
4034	A	G	NaN	0
4040	A	T	0.931099	1
4042	A	G	0.899281	1
4044	T	C	NaN	0
4051	C	CA	2.1089	256
4051	CA	C	1.63436	50
4060	C	A	NaN	0
4060	C	T	0.93985	1
4065	G	A	1.80505	1
4073	G	A	NaN	0
4076	G	A	NaN	0
4079	G	A	NaN	0
4096	C	T	1.03986	1
4101	A	G	NaN	0
4102	A	C	NaN	0
4103	G	A	NaN	0
4108	A	G	NaN	0
4112	T	C	NaN	0
4119	T	C	NaN	0
4130	G	A	NaN	0
4143	A	T	1.07322	2
4152	A	G	NaN	0
4168	A	C	NaN	0
4168	A	G	2.41546	1
4187	G	A	1.62338	1
4191	T	C	NaN	0
4197	T	C	NaN	0
4220	T	C	NaN	0
4232	G	A	NaN	0
4238	G	A	1.25156	1
4241	C	T	2.48447	1
4250	T	A	NaN	0
4250	T	C	NaN	0
4251	T	C	0.875657	1
4254	G	A	1.69492	1
4258	A	G	NaN	0
4262	G	A	3.77358	1
4264	A	T	NaN	0
4269	C	A	NaN	0
4275	G	A	1.70732	1
4276	G	A	NaN	0
4293	G	A	NaN	0
4302	T	A	NaN	0
4307	A	T	NaN	0
4324	T	C	NaN	0
4328	CT	C	NaN	0
4332	C	A	NaN	0
4335	T	C	NaN	0
4356	T	C	NaN	0
4371	T	C	NaN	0
4372	C	T	NaN	0
4375	T	C	NaN	0
4383	T	C	NaN	0
4385	G	A	2.32558	1
4387	A	G	NaN	0
4389	T	C	3.36538	1
4393	T	A	NaN	0
4406	G	A	1.65485	1
4408	G	A	NaN	0
4409	G	A	2.07283	3
4412	T	G	NaN	0
4413	G	A	NaN	0
4415	G	A	1.19522	1
4416	G	A	NaN	0
4419	G	A	NaN	0
4422	T	G	0.44964	1
4429	A	G	NaN	0
4434	A	G	NaN	0
4444	A	G	NaN	0
4446	T	C	NaN	0
4450	A	G	NaN	0
4457	T	C	NaN	0
4466	G	A	NaN	0
4467	C	A	NaN	0
4474	A	C	NaN	0
4475	G	A	3.05677	1
4476	G	A	1.19904	1
4487	G	A	1.29103	3
4488	C	T	NaN	0
4497	C	G	0.947566	2
4510	C	T	2.98851	1
4516	T	C	NaN	0
4518	T	C	1.51771	1
4523	A	G	NaN	0
4527	T	C	NaN	0
4533	T	C	4.84848	1
4550	G	A	NaN	0
4554	CT	C	NaN	0
4581	A	G	NaN	0
4601	A	G	NaN	0
4604	T	C	NaN	0
4632	T	C	NaN	0
4654	A	G	NaN	0
4657	A	T	2.64151	1
4659	T	C	NaN	0
4665	T	C	NaN	0
4669	A	G	NaN	0
4671	G	A	NaN	0
4674	T	C	NaN	0
4676	C	T	1.55902	1
4678	A	G	NaN	0
4687	A	G	NaN	0
4692	T	C	NaN	0
4694	T	C	1.30152	1
4713	T	C	NaN	0
4718	G	A	NaN	0
4722	T	C	0.920245	1
4734	A	T	NaN	0
4736	T	C	NaN	0
4748	G	A	NaN	0
4751	A	G	1.88679	1
4760	G	A	NaN	0
4763	A	G	NaN	0
4765	A	AT	4.71698	1
4767	T	C	NaN	0
4768	A	C	NaN	0
4797	G	A	1.4742	1
4840	TA	T	NaN	0
4843	C	A	NaN	0
4845	C	A	NaN	0
4854	T	C	NaN	0
4864	A	G	NaN	0
4870	A	G	NaN	0
4893	C	A	2.71003	1
4911	G	A	1.67224	1
4919	A	G	NaN	0
4922	C	T	NaN	0
4924	A	T	NaN	0
4924	AC	A	NaN	0
4927	C	A	1.43627	1
4931	G	A	NaN	0
4931	GC	G	5.28455	1
4947	C	T	NaN	0
4953	A	G	0.878735	1
4953	A	T	NaN	0
4958	A	G	1.70648	1
4960	G	A	NaN	0
4962	T	C	NaN	0
4968	A	G	NaN	0
4973	G	A	NaN	0
4975	G	A	3.92157	1
4980	T	C	0.519211	1
4981	T	C	NaN	0
5005	G	A	NaN	0
5006	T	C	NaN	0
5012	T	G	0.807754	1
5014	C	A	NaN	0
5028	A	C	NaN	0
5046	T	C	0.924214	1
5056	A	G	NaN	0
5059	T	C	NaN	0
5069	T	C	NaN	0
5076	G	A	NaN	0
5088	A	G	3.11111	1
5088	A	T	NaN	0
5092	G	A	NaN	0
5097	G	A	3.10078	1
5119	T	G	NaN	0
5121	T	C	NaN	0
5123	G	A	NaN	0
5125	TA	T	NaN	0
5130	G	A	NaN	0
5143	T	C	NaN	0
5148	G	A	NaN	0
5149	G	A	2.40385	1
5154	A	C	NaN	0
5171	G	A	1.42242	5
5171	G	GA	11.8221	674
5171	G	GAA	2.60617	231
5171	G	GAAA	1.65026	3
5171	GA	G	5.53365	589
5171	GAA	G	1.52098	2
5172	A	T	NaN	0
5188	G	A	1.14679	1
5192	A	AAGTCTT	NaN	0
5193	A	G	NaN	0
5202	A	C	NaN	0
5207	T	C	NaN	0
5216	A	G	0.753012	1
5218	C	A	NaN	0
5220	T	C	NaN	0
5222	G	A	0.988142	1
5222	GA	G	2.22222	1
5227	T	C	NaN	0
5228	G	A	2.6455	1
5229	C	T	NaN	0
5235	G	A	NaN	0
5244	A	G	2.80702	1
5247	A	G	NaN	0
5248	C	T	NaN	0
5249	CT	C	NaN	0
5266	AAAG	A	NaN	0
5270	A	G	NaN	0
5273	AT	A	2.65781	1
5275	T	C	NaN	0
5290	T	C	NaN	0
5292	GATTT	G	3.90947	1
5293	A	AT	NaN	0
5295	T	C	NaN	0
5295	T	G	NaN	0
5296	TAC	T	NaN	0
5299	A	G	NaN	0
5303	T	C	NaN	0
5308	CT	C	NaN	0
5314	C	A	NaN	0
5316	G	A	NaN	0
5319	A	AT	NaN	0
5324	A	G	NaN	0
5336	TA	T	NaN	0
5348	A	G	NaN	0
5357	CA	C	NaN	0
5369	T	G	NaN	0
5373	G	A	NaN	0
5373	G	T	NaN	0
5379	C	A	NaN	0
5382	T	C	NaN	0
5387	A	G	NaN	0
5389	T	C	1.9305	1
5396	A	C	NaN	0
5396	A	G	NaN	0
5397	G	T	NaN	0
5398	C	T	0.684151	1
5400	T	C	NaN	0
5402	A	G	0.465983	1
5406	G	A	1.9337	1
5407	G	A	NaN	0
5412	G	A	NaN	0
5413	T	G	1.51515	1
5416	G	A	NaN	0
5417	T	C	NaN	0
5419	C	A	NaN	0
5421	G	A	1.19617	1
5422	C	T	0.558036	1
5428	G	A	0.791855	1
5429	T	C	NaN	0
5437	T	C	NaN	0
5442	G	A	NaN	0
5443	C	T	NaN	0
5451	G	A	NaN	0
5452	G	A	NaN	0
5453	T	A	2.32558	1
5460	G	A	1.36719	1
5463	G	A	2.09424	1
5476	A	G	NaN	0
5477	T	C	NaN	0
5478	G	A	1.06762	1
5492	T	C	NaN	0
5493	G	A	NaN	0
5495	T	C	NaN	0
5498	C	T	8.63689	11
5499	G	A	NaN	0
5535	G	A	0.640205	1
5536	T	C	6.46162	9
5547	A	G	NaN	0
5574	G	A	NaN	0
5576	C	T	NaN	0
5580	CTA	C	NaN	0
5590	G	A	NaN	0
5592	G	A	2.36887	1
5598	G	A	NaN	0
5601	A	G	NaN	0
5604	G	A	NaN	0
5658	C	T	0.994036	1
5667	G	A	NaN	0
5670	T	G	NaN	0
5683	AAGCAGG	A	NaN	0
5691	G	A	NaN	0
5697	ACAGGAT	A	NaN	0
5704	G	A	NaN	0
5708	A	C	NaN	0
5708	A	G	1.21359	1
5709	G	A	4.28894	1
5710	T	A	NaN	0
5710	T	C	NaN	0
5713	A	G	0.564972	1
5716	C	A	0.747384	1
5717	A	G	NaN	0
5721	C	T	NaN	0
5724	G	A	NaN	0
5730	A	C	1.17188	1
5735	A	G	NaN	0
5736	G	A	NaN	0
5743	C	T	0.672043	1
5745	G	A	NaN	0
5752	C	T	NaN	0
5755	T	C	NaN	0
5758	A	T	NaN	0
5761	T	C	0.929368	1
5765	A	G	0.710227	1
5772	T	C	NaN	0
5784	G	A	NaN	0
5792	G	A	1.5	1
5805	G	A	NaN	0
5806	G	A	NaN	0
5808	G	A	1.12613	1
5823	A	T	NaN	0
5829	A	G	NaN	0
5831	T	C	NaN	0
5839	TG	T	NaN	0
5843	AC	A	NaN	0
5855	A	G	NaN	0
5860	A	G	NaN	0
5861	G	A	NaN	0
5879	T	C	NaN	0
5880	G	A	NaN	0
5885	A	G	NaN	0
5895	A	G	NaN	0
5897	T	C	0.982318	1
5904	G	A	NaN	0
5909	G	A	2.04082	1
5914	T	C	NaN	0
5915	A	G	NaN	0
5917	T	C	NaN	0
5924	A	G	NaN	0
5928	G	A	NaN	0
5932	T	G	NaN	0
5934	G	A	NaN	0
5937	G	A	0.881786	2
5941	G	A	1.55039	1
5943	A	G	NaN	0
5951	A	G	NaN	0
5953	T	C	NaN	0
5956	T	C	NaN	0
5957	A	G	NaN	0
5963	C	T	NaN	0
5968	A	G	NaN	0
5972	A	G	1.63399	1
5984	C	A	NaN	0
5987	T	C	NaN	0
5991	C	T	2.6699	1
5993	C	A	0.626468	1
5993	C	T	NaN	0
5994	G	T	NaN	0
5997	G	A	NaN	0
6000	G	A	NaN	0
6001	G	A	NaN	0
6005	G	A	NaN	0
6009	C	T	NaN	0
6010	C	A	NaN	0
6023	G	A	NaN	0
6023	G	C	NaN	0
6025	A	C	NaN	0
6031	T	C	NaN	0
6034	G	A	NaN	0
6037	T	G	NaN	0
6042	G	A	NaN	0
6043	G	A	NaN	0
6044	G	A	NaN	0
6051	G	A	NaN	0
6053	A	T	NaN	0
6060	A	T	NaN	0
6064	T	C	NaN	0
6066	A	G	NaN	0
6071	C	A	NaN	0
6082	G	T	NaN	0
6098	A	C	NaN	0
6105	TACTA	T	NaN	0
6115	G	GA	1.21708	5
6115	GA	G	1.20943	23
6115	GAA	G	NaN	0
6122	A	G	NaN	0
6132	G	A	NaN	0
6133	G	A	0.621118	1
6142	G	A	NaN	0
6146	A	G	0.919118	1
6148	T	C	NaN	0
6153	G	A	NaN	0
6160	T	C	NaN	0
6173	T	C	NaN	0
6178	G	A	NaN	0
6182	T	C	NaN	0
6184	T	C	NaN	0
6187	T	C	1.48515	1
6192	G	A	NaN	0
6200	C	T	NaN	0
6211	T	C	0.701262	1
6264	G	A	NaN	0
6269	T	A	3.96303	28
6275	C	T	NaN	0
6276	G	A	NaN	0
6287	A	G	1.24069	1
6299	T	C	NaN	0
6300	G	A	0.848896	1
6314	A	G	NaN	0
6327	T	C	NaN	0
6336	G	T	NaN	0
6337	C	T	NaN	0
6343	T	C	NaN	0
6345	T	C	NaN	0
6348	G	A	NaN	0
6367	T	C	NaN	0
6378	G	A	2.81231	13
6381	G	A	NaN	0
6384	C	T	NaN	0
6391	G	A	NaN	0
6393	ATTG	A	NaN	0
6403	C	A	5	1
6410	A	G	1.21951	1
6415	T	C	NaN	0
6421	T	C	0.831947	1
6423	G	A	NaN	0
6429	C	A	1.26126	1
6432	G	A	NaN	0
6437	A	G	NaN	0
6437	A	T	0.88968	1
6437	ATACT	A	NaN	0
6445	T	C	NaN	0
6446	A	C	NaN	0
6448	T	C	NaN	0
6450	G	A	NaN	0
6465	G	A	NaN	0
6467	T	C	NaN	0
6468	C	T	NaN	0
6470	A	G	NaN	0
6472	C	T	NaN	0
6473	A	G	NaN	0
6477	G	A	NaN	0
6478	G	A	NaN	0
6479	A	G	NaN	0
6483	G	A	1.62602	1
6489	G	C	NaN	0
6490	C	T	NaN	0
6491	T	C	NaN	0
6496	T	C	NaN	0
6498	G	A	NaN	0
6500	A	G	NaN	0
6504	TTTG	T	NaN	0
6507	G	A	1.13636	1
6510	C	T	NaN	0
6516	T	C	NaN	0
6525	T	C	NaN	0
6531	G	A	NaN	0
6532	G	A	NaN	0
6535	TCA	T	NaN	0
6537	A	C	NaN	0
6540	C	T	1.70732	1
6541	T	C	NaN	0
6543	G	A	1.05905	2
6546	G	A	NaN	0
6549	A	G	0.429923	1
6555	G	A	0.630517	1
6563	C	T	NaN	0
6569	C	T	NaN	0
6570	G	A	1.3245	1
6582	G	A	NaN	0
6585	G	A	NaN	0
6586	G	A	NaN	0
6590	A	G	1.41243	1
6591	A	G	1.43885	1
6592	A	C	NaN	0
6600	T	C	1.002	1
6603	T	C	NaN	0
6604	T	C	NaN	0
6608	T	C	5.82524	1
6613	A	C	1.22249	1
6621	G	A	NaN	0
6622	G	A	NaN	0
6629	A	G	NaN	0
6636	C	T	NaN	0
6637	C	A	0.683995	1
6640	G	A	1.7452	1
6645	T	C	NaN	0
6649	C	T	NaN	0
6650	A	G	0.833854	2
6651	G	A	NaN	0
6660	G	A	1.46989	3
6670	C	T	NaN	0
6673	C	T	NaN	0
6681	ACT	A	2.92683	1
6686	C	T	NaN	0
6688	C	G	0.715308	1
6689	T	A	0.994036	1
6697	G	A	NaN	0
6699	T	A	NaN	0
6718	C	T	1.23711	1
6722	T	C	NaN	0
6741	AT	A	NaN	0
6746	A	G	NaN	0
6747	G	A	NaN	0
6750	G	A	NaN	0
6751	C	T	NaN	0
6762	A	G	NaN	0
6770	A	G	0.679348	1
6774	A	C	NaN	0
6775	T	C	1.40515	1
6783	T	A	NaN	0
6784	C	T	NaN	0
6785	G	A	1.55912	3
6788	T	A	1.06707	1
6808	G	A	NaN	0
6816	G	A	NaN	0
6817	G	A	1.46699	1
6820	G	A	NaN	0
6834	C	T	NaN	0
6836	C	T	NaN	0
6840	T	C	0.592417	1
6842	C	A	NaN	0
6843	G	A	NaN	0
6848	A	G	NaN	0
6849	C	T	1.32275	1
6852	A	G	1.41243	1
6873	G	A	NaN	0
6874	A	G	NaN	0
6881	G	A	NaN	0
6887	G	A	NaN	0
6892	C	T	NaN	0
6894	CT	C	0.645995	1
6907	C	A	NaN	0
6910	GC	G	NaN	0
6925	T	C	NaN	0
6931	T	C	NaN	0
6946	T	C	NaN	0
7016	G	A	2.09205	1
7019	T	C	0.970874	1
7035	G	A	NaN	0
7043	G	A	NaN	0
7046	G	A	NaN	0
7056	C	T	NaN	0
7057	T	G	NaN	0
7066	A	T	NaN	0
7067	G	A	NaN	0
7069	G	A	0.846262	1
7086	A	G	1.23711	1
7087	TCA	T	NaN	0
7112	A	G	2.28311	1
7116	G	A	NaN	0
7124	G	A	NaN	0
7127	C	A	NaN	0
7134	T	A	NaN	0
7134	T	C	1.11359	1
7143	T	C	NaN	0
7150	A	G	NaN	0
7158	A	G	NaN	0
7169	A	G	NaN	0
7173	G	A	NaN	0
7182	A	G	NaN	0
7185	C	T	NaN	0
7196	G	A	NaN	0
7205	T	C	NaN	0
7215	T	C	NaN	0
7223	G	A	0.694444	1
7224	T	C	NaN	0
7233	T	C	4.85437	1
7241	G	A	NaN	0
7249	CT	C	NaN	0
7264	A	C	NaN	0
7268	A	G	NaN	0
7269	TA	T	NaN	0
7270	A	AATAG	NaN	0
7272	T	C	NaN	0
7277	G	A	NaN	0
7281	T	C	NaN	0
7299	C	T	NaN	0
7300	C	A	NaN	0
7300	C	T	NaN	0
7301	G	A	4.26357	1
7312	A	G	NaN	0
7315	G	A	NaN	0
7316	C	T	NaN	0
7328	T	C	NaN	0
7331	A	T	NaN	0
7336	C	T	NaN	0
7352	G	A	NaN	0
7354	A	G	NaN	0
7359	T	C	NaN	0
7367	G	A	NaN	0
7369	T	C	NaN	0
7378	A	G	NaN	0
7380	T	C	NaN	0
7402	T	G	NaN	0
7403	G	A	NaN	0
7403	GGT	G	1.04384	1
7407	A	G	NaN	0
7413	G	A	2.05993	1
7417	G	A	NaN	0
7419	T	C	NaN	0
7427	G	A	2.23124	1
7436	G	A	3.37838	1
7444	G	A	NaN	0
7453	A	G	NaN	0
7455	T	A	NaN	0
7466	A	G	NaN	0
7467	T	C	1.19454	1
7471	A	G	NaN	0
7483	A	T	NaN	0
7485	A	T	NaN	0
7487	G	A	0.900901	1
7491	T	C	NaN	0
7502	G	A	NaN	0
7503	C	T	NaN	0
7505	G	A	NaN	0
7506	T	C	NaN	0
7508	C	A	NaN	0
7509	C	T	NaN	0
7511	T	C	NaN	0
7518	G	A	NaN	0
7519	A	T	NaN	0
7534	C	T	2.22841	1
7539	C	T	0.716332	1
7542	G	A	NaN	0
7545	G	A	0.883392	1
7552	T	C	1.01833	1
7559	A	G	NaN	0
7560	C	T	2.33918	1
7564	A	G	1.71233	1
7565	A	G	NaN	0
7568	T	C	NaN	0
7572	A	C	NaN	0
7578	C	T	1.17925	1
7583	T	C	0.60024	1
7592	G	A	NaN	0
7593	G	A	NaN	0
7594	C	T	0.798722	1
7608	T	C	NaN	0
7612	T	C	NaN	0
7617	C	A	NaN	0
7619	A	G	1.49254	1
7627	C	A	NaN	0
7627	C	T	0.953895	1
7633	G	A	NaN	0
7634	C	T	NaN	0
7638	T	C	NaN	0
7652	G	A	1.44578	1
7652	G	T	NaN	0
7659	T	C	NaN	0
7677	G	A	NaN	0
7679	T	C	0.681199	1
7693	T	A	NaN	0
7693	T	C	NaN	0
7697	T	C	NaN	0
7708	A	G	NaN	0
7709	G	A	NaN	0
7718	G	A	NaN	0
7738	TTA	T	NaN	0
7752	A	C	NaN	0
7761	G	A	NaN	0
7768	G	A	NaN	0
7781	A	G	NaN	0
7803	T	C	1.86567	1
7818	T	C	NaN	0
7828	T	C	NaN	0
7851	C	T	NaN	0
7876	T	G	0.742942	1
7877	T	C	0.862069	1
7879	A	G	NaN	0
7881	CA	C	NaN	0
7895	A	G	0.907441	1
7902	A	C	NaN	0
7902	A	G	NaN	0
7905	TA	T	NaN	0
7909	A	G	NaN	0
7915	T	C	NaN	0
7917	G	A	NaN	0
7919	G	A	1.21704	1
7933	G	A	1.76991	1
7933	G	GA	NaN	0
7945	G	A	NaN	0
7952	T	C	NaN	0
7953	C	T	NaN	0
7958	C	T	NaN	0
7971	A	G	NaN	0
7972	G	A	NaN	0
7984	G	A	NaN	0
7990	G	A	NaN	0
8011	A	G	NaN	0
8017	T	C	NaN	0
8033	G	A	NaN	0
8048	G	A	NaN	0
8058	T	C	NaN	0
8068	T	C	NaN	0
8082	T	C	NaN	0
8088	C	T	4.32099	1
8098	A	G	NaN	0
8105	T	C	NaN	0
8110	A	G	NaN	0
8112	A	C	NaN	0
8118	A	G	NaN	0
8123	G	A	NaN	0
8129	G	T	NaN	0
8141	T	C	NaN	0
8151	AATC	A	NaN	0
8164	G	A	0.677507	1
8165	G	A	NaN	0
8182	G	A	1.6	1
8183	G	A	NaN	0
8185	CT	C	NaN	0
8186	T	C	NaN	0
8194	C	T	NaN	0
8200	T	A	1.10294	1
8202	T	C	NaN	0
8206	C	T	4.34783	1
8208	T	C	NaN	0
8221	T	G	NaN	0
8227	A	C	NaN	0
8232	A	G	1.74927	1
8234	G	A	NaN	0
8239	G	A	0.956938	1
8247	A	G	NaN	0
8252	G	A	NaN	0
8254	G	A	NaN	0
8256	T	C	NaN	0
8260	G	A	NaN	0
8263	G	A	2.8481	1
8271	A	G	NaN	0
8272	G	A	NaN	0
8274	C	T	NaN	0
8279	G	A	NaN	0
8279	GAC	G	NaN	0
8288	T	C	NaN	0
8297	C	T	NaN	0
8302	G	A	NaN	0
8306	A	G	NaN	0
8312	T	C	3.00231	1
8320	G	A	NaN	0
8320	G	C	NaN	0
8336	T	C	NaN	0
8382	A	G	NaN	0
8388	G	A	0.687758	1
8389	G	A	4.10785	3
8396	C	T	NaN	0
8401	C	T	1.73913	1
8403	G	A	NaN	0
8409	A	G	NaN	0
8410	G	A	NaN	0
8412	T	C	1.27226	1
8416	A	G	NaN	0
8417	T	C	NaN	0
8425	G	A	NaN	0
8438	T	C	NaN	0
8440	C	T	4.93827	1
8452	G	A	NaN	0
8468	T	C	NaN	0
8475	T	C	NaN	0
8480	G	A	4.39675	3
8481	C	T	NaN	0
8483	C	T	NaN	0
8491	G	A	NaN	0
8533	G	A	1.93798	1
8539	G	A	NaN	0
8540	C	T	NaN	0
8545	G	A	NaN	0
8561	A	G	NaN	0
8564	T	C	NaN	0
8566	T	C	NaN	0
8568	C	T	NaN	0
8573	T	C	NaN	0
8582	G	A	NaN	0
8589	T	C	NaN	0
8590	C	A	NaN	0
8596	G	A	NaN	0
8597	A	G	NaN	0
8598	T	C	NaN	0
8601	T	C	1.04822	1
8609	G	A	NaN	0
8610	A	G	NaN	0
8621	T	C	NaN	0
8625	G	A	1.06383	1
8626	C	T	1.80723	1
8629	A	G	1.31363	1
8631	C	G	NaN	0
8636	A	C	NaN	0
8637	G	A	NaN	0
8645	A	G	NaN	0
8647	G	A	1.06132	1
8653	G	A	1.46199	1
8654	A	G	NaN	0
8656	C	T	NaN	0
8659	T	C	NaN	0
8664	G	A	NaN	0
8665	G	A	4.7619	1
8670	T	C	NaN	0
8676	G	A	0.96463	1
8681	C	T	0.554324	1
8688	A	G	NaN	0
8691	T	C	NaN	0
8694	G	A	NaN	0
8695	G	A	NaN	0
8699	A	G	NaN	0
8701	T	C	NaN	0
8704	T	C	0.850876	2
8707	G	A	NaN	0
8708	A	G	NaN	0
8715	T	C	NaN	0
8724	A	G	NaN	0
8740	T	C	NaN	0
8743	G	A	NaN	0
8747	ACTCACCAATATC	A	2.04082	1
8758	T	C	NaN	0
8760	C	A	NaN	0
8763	A	G	NaN	0
8766	A	G	NaN	0
8769	T	C	NaN	0
8770	A	G	NaN	0
8773	A	G	NaN	0
8776	G	A	NaN	0
8781	C	T	1.96078	1
8785	A	G	1.39252	2
8787	G	A	4.25485	2
8794	G	A	3.28358	1
8799	G	A	NaN	0
8800	G	A	NaN	0
8812	G	A	NaN	0
8816	C	T	NaN	0
8827	T	C	NaN	0
8829	G	A	NaN	0
8830	T	C	NaN	0
8841	C	A	NaN	0
8842	T	C	NaN	0
8845	G	A	NaN	0
8850	G	A	NaN	0
8858	T	C	NaN	0
8861	A	AT	2.64228	1
8864	C	T	1.67224	1
8868	G	A	NaN	0
8877	G	A	NaN	0
8879	A	G	NaN	0
8889	G	A	NaN	0
8891	A	G	1.3587	1
8893	G	A	NaN	0
8898	T	A	NaN	0
8904	G	A	NaN	0
8913	C	A	NaN	0
8916	T	C	NaN	0
8920	G	A	1.30058	1
8923	T	C	0.941196	2
8925	G	A	NaN	0
8935	A	C	NaN	0
8936	T	C	NaN	0
8937	G	C	NaN	0
8938	A	G	NaN	0
8944	G	A	NaN	0
8947	G	A	1.27633	2
8950	G	A	NaN	0
8951	C	T	NaN	0
8952	T	C	0.822562	1
8956	C	T	NaN	0
8957	TC	T	NaN	0
8965	G	A	NaN	0
8975	A	G	NaN	0
8990	A	T	NaN	0
8992	T	C	NaN	0
9001	T	C	0.632911	1
9008	T	C	NaN	0
9009	T	C	NaN	0
9012	G	A	NaN	0
9021	G	A	NaN	0
9027	G	A	NaN	0
9028	G	A	1.51515	1
9037	T	C	NaN	0
9038	T	C	0.611995	1
9038	T	G	NaN	0
9045	G	A	NaN	0
9049	A	G	NaN	0
9055	G	A	1.44065	2
9057	C	A	NaN	0
9058	T	C	NaN	0
9058	T	G	NaN	0
9059	T	C	2.09699	1
9063	G	A	NaN	0
9065	A	G	NaN	0
9066	G	A	NaN	0
9067	G	A	4.32099	1
9068	T	C	NaN	0
9073	G	A	NaN	0
9094	T	C	NaN	0
9105	A	G	1.09409	1
9107	T	C	NaN	0
9115	G	A	1.10826	2
9116	A	T	NaN	0
9118	T	G	NaN	0
9130	T	C	5.69801	1
9133	T	C	NaN	0
9137	A	G	NaN	0
9144	G	A	NaN	0
9149	C	T	NaN	0
9152	T	C	NaN	0
9153	G	A	2.84553	1
9155	A	G	NaN	0
9156	A	G	NaN	0
9161	A	G	NaN	0
9163	T	C	NaN	0
9174	G	A	NaN	0
9177	G	A	NaN	0
9177	G	T	NaN	0
9181	T	G	NaN	0
9187	G	A	3.60825	1
9188	T	A	NaN	0
9188	T	C	NaN	0
9195	T	C	NaN	0
9198	T	A	NaN	0
9198	T	C	NaN	0
9204	G	A	1.78571	1
9209	T	C	NaN	0
9210	G	A	NaN	0
9211	G	A	1.31004	1
9214	T	C	NaN	0
9216	C	A	NaN	0
9218	TG	T	NaN	0
9219	G	A	NaN	0
9223	TC	T	NaN	0
9227	T	C	NaN	0
9232	T	C	1.44509	1
9233	T	C	2.39362	1
9238	G	A	NaN	0
9240	T	A	NaN	0
9249	C	T	NaN	0
9251	T	C	NaN	0
9268	G	A	1.43199	2
9285	T	A	NaN	0
9286	T	C	NaN	0
9286	TCA	T	NaN	0
9291	T	C	NaN	0
9307	G	A	NaN	0
9311	T	C	NaN	0
9315	G	A	NaN	0
9318	G	A	NaN	0
9320	A	G	NaN	0
9321	G	A	NaN	0
9326	A	T	1.75439	1
9329	C	T	NaN	0
9331	G	A	NaN	0
9341	A	G	NaN	0
9348	G	A	NaN	0
9357	T	C	NaN	0
9373	T	C	NaN	0
9384	G	A	1.45773	1
9385	G	A	NaN	0
9390	T	C	NaN	0
9400	G	A	3.41226	2
9441	T	A	NaN	0
9449	G	A	NaN	0
9451	A	T	NaN	0
9456	G	A	NaN	0
9474	G	A	5.7377	1
9478	T	C	3.77358	1
9480	T	C	NaN	0
9506	G	A	NaN	0
9516	G	A	1.90678	1
9519	G	A	6.02968	1
9527	A	G	NaN	0
9528	C	CT	NaN	0
9529	T	C	2.51256	1
9534	C	T	NaN	0
9538	T	C	NaN	0
9540	A	C	1.21655	1
9545	G	A	NaN	0
9552	GA	G	NaN	0
9558	G	A	1.19995	2
9562	A	G	NaN	0
9567	T	C	NaN	0
9570	G	T	NaN	0
9582	G	A	4.03727	1
9583	A	G	NaN	0
9597	G	A	NaN	0
9598	C	T	0.80429	1
9601	G	A	NaN	0
9609	T	C	NaN	0
9630	G	A	NaN	0
9633	G	A	NaN	0
9654	G	C	NaN	0
9670	T	A	NaN	0
9688	G	A	NaN	0
9703	T	C	NaN	0
9708	A	G	NaN	0
9725	T	C	NaN	0
9753	T	C	NaN	0
9760	G	A	1.55211	1
9765	G	A	NaN	0
9770	T	C	NaN	0
9771	G	A	NaN	0
9787	G	A	NaN	0
9795	T	C	NaN	0
9820	T	TA	2.7219	41
9820	TA	T	4.09091	6
9821	A	T	NaN	0
9847	T	C	NaN	0
9867	A	G	NaN	0
9869	T	C	NaN	0
9878	T	C	NaN	0
9879	G	A	NaN	0
9886	A	G	NaN	0
9891	C	A	NaN	0
9907	G	A	NaN	0
9912	C	A	NaN	0
9917	T	C	NaN	0
9923	T	A	1.071	2
9923	T	C	1.43885	1
9929	G	A	1.20301	1
9934	CTTATA	C	NaN	0
9940	T	C	NaN	0
9944	G	A	1.50754	1
9951	C	T	1.21655	1
9964	TTACTA	T	NaN	0
9976	G	A	0.918836	1
9979	G	A	NaN	0
9980	G	A	NaN	0
9985	G	A	1.96629	1
10001	T	C	0.957854	1
10002	T	C	NaN	0
10021	C	T	1.21359	1
10040	G	A	NaN	0
10041	C	G	NaN	0
10043	C	A	NaN	0
10067	T	C	NaN	0
10072	T	C	NaN	0
10075	G	A	NaN	0
10077	A	G	NaN	0
10078	G	A	NaN	0
10080	C	A	NaN	0
10083	C	T	NaN	0
10084	G	A	1.74825	1
10085	A	G	NaN	0
10089	A	G	NaN	0
10095	AG	A	NaN	0
10097	G	A	NaN	0
10101	A	G	NaN	0
10102	G	A	NaN	0
10105	C	A	NaN	0
10106	T	C	NaN	0
10107	A	G	NaN	0
10109	T	A	NaN	0
10112	T	C	NaN	0
10117	G	A	NaN	0
10128	G	T	NaN	0
10131	C	A	0.486855	1
10132	G	A	NaN	0
10134	A	G	NaN	0
10138	G	A	NaN	0
10144	G	A	NaN	0
10156	A	G	NaN	0
10157	A	G	NaN	0
10158	CCTA	C	1.51515	1
10166	A	G	NaN	0
10192	T	C	1.86335	1
10199	A	G	NaN	0
10220	A	G	NaN	0
10222	G	A	NaN	0
10226	T	TA	1.57219	3
10226	TA	T	1.79427	9
10243	A	G	1.07991	1
10245	G	A	NaN	0
10251	T	C	NaN	0
10269	A	G	0.974659	1
10279	G	A	NaN	0
10288	T	A	0.970132	2
10302	G	A	1.83486	1
10343	C	T	1.39276	1
10347	CT	C	NaN	0
10374	G	A	NaN	0
10387	C	T	NaN	0
10393	T	C	NaN	0
10395	T	C	NaN	0
10401	G	A	1.74216	1
10417	T	TA	4.19847	1
10417	TA	T	1.02249	1
10424	A	G	NaN	0
10424	AG	A	NaN	0
10425	G	A	NaN	0
10455	T	C	1.25899	1
10468	G	A	1.74216	1
10484	A	C	NaN	0
10486	T	C	1.88088	1
10494	T	C	NaN	0
10523	T	C	NaN	0
10561	T	C	NaN	0
10570	G	A	1.75439	1
10575	G	A	NaN	0
10577	G	A	NaN	0
10590	C	T	NaN	0
10591	G	A	2.6455	1
10599	G	A	NaN	0
10602	G	A	NaN	0
10604	G	A	NaN	0
10619	T	C	NaN	0
10632	G	A	NaN	0
10633	G	T	NaN	0
10637	T	C	NaN	0
10669	A	AT	2.30769	1
10676	T	C	NaN	0
10680	G	A	NaN	0
10681	G	A	NaN	0
10699	T	C	NaN	0
10702	T	C	NaN	0
10705	C	T	NaN	0
10714	C	T	0.841515	1
10716	C	T	NaN	0
10725	G	A	NaN	0
10727	C	T	NaN	0
10728	G	A	2.35849	1
10729	C	A	2.52366	1
10762	G	A	NaN	0
10770	G	A	1.13866	2
10790	A	G	0.647668	1
10798	G	A	NaN	0
10800	G	A	NaN	0
10801	T	C	NaN	0
10805	C	T	NaN	0
10810	G	A	2.15517	1
10813	T	C	NaN	0
10814	A	G	NaN	0
10820	A	G	NaN	0
10821	G	A	NaN	0
10829	T	C	NaN	0
10833	G	A	NaN	0
10841	T	C	NaN	0
10844	T	C	NaN	0
10845	G	A	NaN	0
10860	G	A	1.8315	1
10863	G	A	1.53257	1
10866	A	G	NaN	0
10873	T	C	NaN	0
10874	A	G	NaN	0
10878	TTAGG	T	1.05422	1
10882	G	A	NaN	0
10888	A	G	0.846024	1
10890	G	A	NaN	0
10891	G	A	NaN	0
10899	C	T	NaN	0
10900	G	A	NaN	0
10915	T	C	NaN	0
10917	G	A	NaN	0
10931	A	G	NaN	0
10933	A	G	NaN	0
10938	G	A	NaN	0
10939	C	T	NaN	0
10969	G	A	NaN	0
10972	T	C	NaN	0
10973	AATT	A	NaN	0
10974	A	G	NaN	0
10982	T	C	NaN	0
10986	T	C	NaN	0
10991	C	T	NaN	0
10994	C	G	NaN	0
10997	A	C	NaN	0
10997	A	G	NaN	0
10999	G	A	NaN	0
11007	G	A	2.64317	1
11011	T	C	NaN	0
11014	A	G	NaN	0
11025	G	A	1.11398	3
11027	C	T	NaN	0
11031	T	C	NaN	0
11037	G	A	6.86275	1
11038	T	C	1.58371	1
11041	G	A	2.17391	1
11049	G	A	NaN	0
11053	T	C	NaN	0
11054	T	C	0.736377	1
11055	G	A	NaN	0
11057	T	C	0.972763	1
11060	T	C	NaN	0
11061	G	A	NaN	0
11064	T	C	NaN	0
11064	T	G	1.47368	1
11071	T	C	NaN	0
11079	A	C	2.73038	1
11082	C	G	NaN	0
11089	G	A	2.28758	1
11097	G	A	1.40845	1
11098	G	A	1.93548	1
11099	A	G	0.537057	1
11100	G	A	1.39689	3
11103	A	G	NaN	0
11109	C	T	NaN	0
11110	T	C	NaN	0
11113	T	C	NaN	0
11123	T	C	NaN	0
11124	G	A	NaN	0
11125	G	A	1.4742	1
11134	C	T	1.90476	1
11143	T	C	NaN	0
11144	A	G	NaN	0
11149	G	A	0.933126	1
11157	A	G	0.566251	1
11164	A	G	NaN	0
11166	T	C	2.60417	1
11169	G	A	NaN	0
11173	G	C	NaN	0
11174	G	A	1.51188	1
11179	A	G	NaN	0
11181	A	G	NaN	0
11185	G	A	NaN	0
11198	G	A	1.02881	1
11203	G	A	1.99679	4
11207	A	G	NaN	0
11209	T	A	NaN	0
11209	T	C	NaN	0
11213	A	G	NaN	0
11218	T	C	NaN	0
11219	C	A	3.87597	1
11229	A	C	NaN	0
11232	G	A	1.2766	1
11233	C	T	1.5748	1
11237	A	G	NaN	0
11239	G	A	1.51229	1
11242	G	A	NaN	0
11243	A	G	NaN	0
11248	T	C	1.5	1
11250	G	A	NaN	0
11254	G	A	NaN	0
11259	G	A	1.77936	1
11260	C	T	NaN	0
11264	T	A	NaN	0
11267	A	G	1.41243	1
11273	AC	A	1.13122	1
11298	G	A	NaN	0
11404	C	T	NaN	0
11405	C	T	NaN	0
11428	A	G	1.64384	1
11429	C	T	1.06762	1
11434	T	C	NaN	0
11447	A	G	2.15054	1
11451	TCA	T	2.07672	9
11458	C	T	NaN	0
11464	A	G	NaN	0
11475	A	G	NaN	0
11491	T	C	NaN	0
11503	T	A	NaN	0
11505	C	T	NaN	0
11528	T	C	NaN	0
11532	G	A	NaN	0
11533	G	A	NaN	0
11541	A	C	NaN	0
11545	G	A	NaN	0
11547	G	A	6.4784	2
11550	T	C	NaN	0
11554	G	A	NaN	0
11554	G	C	NaN	0
11565	A	C	NaN	0
11565	A	G	0.853242	1
11571	G	A	NaN	0
11573	CTG	C	NaN	0
11580	T	C	NaN	0
11583	G	A	1.04603	1
11586	A	G	1.3986	1
11601	T	C	NaN	0
11606	AT	A	NaN	0
11619	G	A	NaN	0
11632	G	A	1.12273	4
11641	T	C	NaN	0
11644	T	C	3.03951	1
11647	C	T	NaN	0
11653	T	C	NaN	0
11656	A	G	NaN	0
11663	G	A	NaN	0
11680	G	A	NaN	0
11688	G	A	NaN	0
11698	G	A	NaN	0
11699	G	A	NaN	0
11705	G	A	NaN	0
11706	G	A	7.65766	1
11710	CA	C	NaN	0
11720	G	A	3.62319	1
11721	G	A	3.4697	2
11723	G	A	NaN	0
11728	T	C	NaN	0
11733	A	G	NaN	0
11734	T	C	NaN	0
11748	A	G	NaN	0
11756	A	G	NaN	0
11760	T	C	NaN	0
11774	C	T	0.986193	1
11780	T	C	NaN	0
11790	T	C	NaN	0
11803	T	C	1.57729	1
11832	A	G	0.60241	1
11841	C	T	NaN	0
11842	T	C	NaN	0
11843	G	A	NaN	0
11844	T	C	1.21655	1
11856	T	C	NaN	0
11879	T	C	NaN	0
11891	C	A	NaN	0
11892	CT	C	NaN	0
11900	AT	A	NaN	0
11907	C	A	NaN	0
11919	G	A	NaN	0
11938	G	A	3.14465	1
11939	G	A	NaN	0
11940	C	T	NaN	0
11949	A	C	NaN	0
11977	G	A	NaN	0
11991	T	C	NaN	0
12004	T	C	NaN	0
12005	G	A	1.30548	1
12014	T	C	1.12867	1
12017	A	G	NaN	0
12018	G	A	NaN	0
12021	CT	C	NaN	0
12022	T	C	0.619579	1
12028	T	C	NaN	0
12048	T	C	NaN	0
12058	G	A	NaN	0
12060	T	C	1.5528	1
12073	AC	A	NaN	0
12086	T	A	NaN	0
12088	G	A	NaN	0
12091	T	C	NaN	0
12097	A	G	NaN	0
12112	T	C	NaN	0
12125	G	A	NaN	0
12127	T	C	NaN	0
12128	T	C	NaN	0
12130	T	C	NaN	0
12132	C	A	NaN	0
12132	C	T	NaN	0
12141	G	A	NaN	0
12148	ACAT	A	NaN	0
12151	T	C	NaN	0
12161	TTTCA	T	NaN	0
12167	T	C	2.48756	1
12169	G	A	NaN	0
12179	G	A	NaN	0
12182	G	A	NaN	0
12184	G	A	NaN	0
12195	T	C	NaN	0
12199	T	C	NaN	0
12202	TA	T	NaN	0
12208	G	A	NaN	0
12210	T	C	3.50263	1
[truncated: 747 more rows]

## Sheet: 24mo WT Suppl. Fig.5d mouse#2
Position	Reference	Mutation	Average abundance in positive cells	Number of positive cells
4	A	G	NaN	0
44	G	A	NaN	0
48	G	A	NaN	0
67	C	G	NaN	0
76	T	C	NaN	0
79	G	A	3.7037	1
80	T	G	NaN	0
85	G	A	NaN	0
99	T	C	NaN	0
101	G	A	NaN	0
109	A	G	NaN	0
135	G	A	NaN	0
138	G	A	NaN	0
138	GTA	G	NaN	0
142	A	G	NaN	0
152	A	G	NaN	0
153	C	T	2.52101	1
155	T	G	NaN	0
164	A	C	NaN	0
172	G	A	1.19617	1
174	G	A	NaN	0
177	G	A	1.37931	1
180	A	G	1.0453	1
190	TTAAAA	T	NaN	0
191	T	C	NaN	0
204	G	A	NaN	0
212	G	A	NaN	0
215	T	C	NaN	0
216	A	G	NaN	0
218	C	T	NaN	0
222	A	AC	NaN	0
222	AC	A	NaN	0
225	C	T	NaN	0
227	C	T	NaN	0
230	G	A	NaN	0
231	G	A	0.673401	1
232	G	T	NaN	0
237	A	G	NaN	0
247	A	G	NaN	0
256	C	T	NaN	0
276	A	G	1.62852	2
277	A	G	NaN	0
278	G	A	NaN	0
278	G	T	NaN	0
280	T	C	NaN	0
284	C	G	0.549451	1
295	T	C	0.950872	1
297	G	A	NaN	0
301	A	T	NaN	0
304	T	C	NaN	0
305	C	A	NaN	0
306	G	A	NaN	0
309	C	T	NaN	0
319	C	T	NaN	0
320	G	A	NaN	0
321	G	A	NaN	0
324	A	C	NaN	0
332	A	G	1.54321	1
344	T	C	NaN	0
353	G	A	NaN	0
355	G	A	NaN	0
362	G	A	4.38596	1
407	G	A	NaN	0
415	T	C	NaN	0
425	G	A	NaN	0
429	T	C	NaN	0
439	A	G	2.68817	1
461	T	C	3.04054	1
465	A	AT	NaN	0
465	A	G	NaN	0
475	G	A	NaN	0
492	G	A	NaN	0
495	T	C	NaN	0
497	G	A	1.52027	1
499	T	C	NaN	0
501	C	T	NaN	0
515	G	A	NaN	0
525	T	C	NaN	0
534	A	G	NaN	0
547	CTA	C	1.86722	1
553	G	A	NaN	0
563	T	C	NaN	0
566	T	C	2.57732	1
569	C	T	NaN	0
572	T	C	2.39234	1
573	A	G	NaN	0
576	T	C	NaN	0
588	G	A	NaN	0
595	G	A	NaN	0
603	TTATA	T	NaN	0
604	T	C	NaN	0
606	T	C	3.06122	1
608	T	C	5.7508	1
616	G	A	5.71429	1
618	G	T	NaN	0
619	G	A	NaN	0
623	C	T	NaN	0
624	T	C	NaN	0
627	T	C	3.28638	1
646	G	A	2.32558	1
662	T	C	0.670241	1
666	G	A	NaN	0
674	A	C	NaN	0
674	A	G	NaN	0
675	G	A	0.93985	1
680	T	C	NaN	0
684	C	T	NaN	0
685	C	T	NaN	0
686	G	A	NaN	0
692	T	C	NaN	0
696	G	A	1.12888	1
707	A	G	NaN	0
711	G	A	1.78571	1
712	T	C	NaN	0
717	A	G	NaN	0
720	T	G	NaN	0
732	T	C	NaN	0
736	A	G	NaN	0
739	TA	T	13.6612	1
740	A	T	NaN	0
746	G	A	NaN	0
756	G	A	NaN	0
759	G	A	NaN	0
768	G	A	1.10345	1
773	G	A	1.65289	1
775	G	A	NaN	0
783	G	A	NaN	0
785	G	A	NaN	0
803	A	G	NaN	0
810	T	C	NaN	0
851	G	A	1.53509	1
872	G	C	NaN	0
879	T	A	NaN	0
885	G	A	6.95652	1
890	A	G	NaN	0
892	G	A	NaN	0
894	A	C	NaN	0
894	A	G	NaN	0
895	G	A	NaN	0
897	A	G	NaN	0
898	C	A	NaN	0
899	G	A	NaN	0
912	G	A	NaN	0
917	C	T	NaN	0
919	T	C	2.33333	1
930	A	G	1.35135	1
937	C	A	NaN	0
938	T	C	NaN	0
948	T	C	NaN	0
955	T	C	NaN	0
964	G	A	2.73438	1
967	T	C	NaN	0
972	G	A	NaN	0
973	A	G	NaN	0
974	G	A	NaN	0
975	G	A	NaN	0
977	G	A	NaN	0
983	T	A	1.16822	1
985	G	A	NaN	0
991	A	G	NaN	0
993	G	A	0.996678	1
997	G	A	3.25431	3
1005	G	A	NaN	0
1011	G	A	NaN	0
1017	G	A	NaN	0
1018	G	A	NaN	0
1029	G	A	NaN	0
1034	G	A	4.32987	2
1036	T	C	NaN	0
1041	A	G	NaN	0
1046	A	G	NaN	0
1047	G	A	NaN	0
1060	A	G	NaN	0
1065	G	A	1.10132	1
1068	G	A	NaN	0
1088	C	A	NaN	0
1096	T	C	NaN	0
1096	T	G	NaN	0
1098	A	G	NaN	0
1115	A	G	NaN	0
1149	A	G	3.20513	1
1166	A	G	NaN	0
1167	G	A	6.04809	4
1168	T	C	NaN	0
1177	A	T	NaN	0
1195	G	A	NaN	0
1198	G	A	NaN	0
1210	G	A	1.68919	1
1224	A	G	NaN	0
1235	T	C	1.18203	1
1248	G	A	1.40056	1
1253	A	G	NaN	0
1275	T	C	NaN	0
1279	G	A	NaN	0
1301	C	T	NaN	0
1302	T	A	1.05312	2
1322	G	T	NaN	0
1324	T	C	1.3369	1
1327	A	T	NaN	0
1329	AC	A	NaN	0
1332	C	T	1.73913	1
1341	A	G	NaN	0
1346	G	A	2.31788	1
1354	A	G	1.68919	1
1367	G	A	NaN	0
1368	A	G	NaN	0
1369	A	C	NaN	0
1377	G	A	NaN	0
1382	T	C	NaN	0
1384	T	C	NaN	0
1394	G	A	NaN	0
1401	G	A	NaN	0
1402	A	G	NaN	0
1409	G	A	NaN	0
1413	G	A	NaN	0
1416	G	A	NaN	0
1418	G	A	NaN	0
1422	A	G	NaN	0
1426	TA	T	NaN	0
1430	G	A	NaN	0
1432	G	A	NaN	0
1437	G	A	NaN	0
1441	T	C	NaN	0
1444	C	T	NaN	0
1445	T	C	NaN	0
1446	G	A	NaN	0
1447	G	A	NaN	0
1453	C	CA	NaN	0
1487	T	TA	2.03199	2
1487	TA	T	2.04918	1
1519	G	A	NaN	0
1522	T	C	NaN	0
1523	A	AT	NaN	0
1526	G	A	3	1
1530	A	G	NaN	0
1533	G	A	NaN	0
1548	T	C	NaN	0
1553	C	T	NaN	0
1554	G	A	NaN	0
1571	G	A	NaN	0
1572	T	C	NaN	0
1574	A	T	NaN	0
1590	G	A	NaN	0
1603	G	A	NaN	0
1607	G	A	3.39806	1
1615	G	A	NaN	0
1618	G	A	NaN	0
1634	G	A	1.20773	1
1635	C	T	NaN	0
1636	G	A	1.45549	2
1642	G	A	NaN	0
1646	A	G	NaN	0
1656	T	C	NaN	0
1673	T	C	NaN	0
1694	T	C	NaN	0
1721	A	G	NaN	0
1725	G	A	1.1465	1
1733	G	A	NaN	0
1736	A	G	NaN	0
1737	G	A	NaN	0
1741	G	A	2.34742	1
1743	G	A	NaN	0
1751	A	G	NaN	0
1753	T	C	NaN	0
1767	G	A	1.51803	1
1773	G	A	2.07612	1
1775	G	A	1.34529	1
1787	G	A	NaN	0
1797	T	C	NaN	0
1798	G	A	NaN	0
1800	T	C	NaN	0
1801	A	G	1.67598	1
1803	T	C	NaN	0
1810	G	A	NaN	0
1818	G	A	NaN	0
1837	T	C	NaN	0
1852	T	A	NaN	0
1854	C	T	NaN	0
1862	A	G	NaN	0
1867	A	G	NaN	0
1872	G	A	3.82653	2
1884	G	A	NaN	0
1888	A	G	NaN	0
1890	A	G	NaN	0
1903	A	G	NaN	0
1914	G	A	1.83824	1
1924	A	AC	NaN	0
1929	G	A	1.0917	1
1929	G	T	NaN	0
1932	T	C	NaN	0
1933	G	A	1.5015	1
1936	T	C	1.37615	1
1939	CA	C	NaN	0
1941	A	G	NaN	0
1947	TCA	T	NaN	0
1951	C	A	0.443262	1
1956	G	A	NaN	0
1958	A	G	NaN	0
1971	G	A	NaN	0
1974	G	A	NaN	0
1979	G	A	1.00604	1
1992	C	A	NaN	0
1993	T	C	NaN	0
1997	G	A	1.21065	1
1998	T	C	NaN	0
2001	A	G	NaN	0
2004	G	A	NaN	0
2005	G	A	NaN	0
2010	G	A	NaN	0
2011	G	A	NaN	0
2012	T	C	NaN	0
2013	A	G	NaN	0
2017	T	C	1.71233	1
2018	G	A	1.66667	1
2022	G	A	NaN	0
2024	G	A	1.46199	1
2027	A	G	NaN	0
2029	G	A	NaN	0
2030	G	A	2.79503	1
2031	T	C	NaN	0
2046	T	C	NaN	0
2049	C	A	2.51256	1
2057	G	A	4.71315	4
2058	G	A	NaN	0
2059	G	A	NaN	0
2061	C	T	NaN	0
2063	A	C	NaN	0
2063	A	G	1.30361	2
2064	G	A	2.26415	1
2068	G	A	NaN	0
2071	C	T	NaN	0
2073	G	A	NaN	0
2083	G	A	NaN	0
2084	G	A	NaN	0
2092	G	A	NaN	0
2098	T	C	NaN	0
2102	T	C	1.58311	1
2102	T	G	NaN	0
2104	T	C	NaN	0
2110	G	A	NaN	0
2112	G	A	NaN	0
2119	A	G	NaN	0
2126	A	G	NaN	0
2134	G	T	NaN	0
2139	A	G	1.31004	1
2142	TATA	T	NaN	0
2158	G	A	NaN	0
2161	G	A	NaN	0
2189	T	A	NaN	0
2230	G	A	NaN	0
2236	G	A	NaN	0
2245	T	C	NaN	0
2248	G	A	NaN	0
2254	G	A	NaN	0
2255	G	A	NaN	0
2257	G	A	NaN	0
2263	G	A	NaN	0
2265	A	G	NaN	0
2266	G	A	NaN	0
2269	T	TA	NaN	0
2269	TA	T	NaN	0
2282	G	A	NaN	0
2288	T	C	NaN	0
2322	A	T	NaN	0
2327	T	C	NaN	0
2333	T	C	NaN	0
2334	G	A	NaN	0
2340	G	A	NaN	0
2341	A	T	NaN	0
2346	T	C	NaN	0
2349	T	C	1.17647	1
2364	G	A	NaN	0
2367	A	G	NaN	0
2371	T	C	NaN	0
2373	G	A	NaN	0
2374	G	A	0.641711	1
2375	G	A	NaN	0
2380	C	T	5.10638	1
2384	G	A	2.04918	1
2385	C	T	NaN	0
2395	T	C	NaN	0
2398	G	A	NaN	0
2404	A	G	NaN	0
2409	G	A	NaN	0
2411	C	T	NaN	0
2415	TA	T	NaN	0
2417	G	A	0.963391	1
2418	G	A	NaN	0
2420	T	C	NaN	0
2424	C	T	0.831947	1
2426	A	G	NaN	0
2432	A	T	NaN	0
2434	G	A	1.18203	1
2435	T	C	NaN	0
2440	T	C	NaN	0
2443	G	C	NaN	0
2444	G	A	NaN	0
2449	C	T	NaN	0
2456	G	A	8.04348	1
2461	G	A	0.819672	1
2463	A	T	1.43266	1
2464	G	A	NaN	0
2467	A	G	1.19617	1
2472	T	C	NaN	0
2473	G	A	6.12245	1
2474	G	C	NaN	0
2476	T	C	NaN	0
2481	T	C	NaN	0
2489	G	A	3.33417	2
2492	TA	T	NaN	0
2495	A	G	0.860585	1
2496	G	A	NaN	0
2496	G	C	4.8433	1
2503	G	A	NaN	0
2505	G	A	2.45399	1
2511	A	C	1.05932	1
2512	G	A	NaN	0
2512	G	C	NaN	0
2516	A	G	NaN	0
2519	C	T	NaN	0
2521	G	A	NaN	0
2522	G	A	NaN	0
2524	G	A	3.10078	1
2525	C	T	NaN	0
2534	T	C	NaN	0
2543	A	G	0.483559	1
2546	T	C	NaN	0
2547	A	G	NaN	0
2548	T	C	NaN	0
2550	T	C	NaN	0
2555	T	C	NaN	0
2556	T	C	NaN	0
2568	G	A	NaN	0
2570	A	G	NaN	0
2572	G	A	NaN	0
2580	G	A	1.7001	2
2606	G	A	NaN	0
2649	C	T	NaN	0
2662	A	G	NaN	0
2689	A	G	NaN	0
2690	G	A	0.875657	1
2699	T	C	NaN	0
2703	G	A	1.59744	1
2711	TA	T	NaN	0
2713	A	G	NaN	0
2722	T	C	2.28311	1
2727	G	A	0.796359	1
2729	G	T	NaN	0
2733	C	T	NaN	0
2737	T	C	NaN	0
2747	AAT	A	NaN	0
2753	G	C	NaN	0
2757	T	C	2.20049	1
2766	A	G	NaN	0
2781	G	A	NaN	0
2782	T	C	NaN	0
2791	T	C	1.59151	1
2796	G	T	NaN	0
2800	T	C	NaN	0
2801	A	G	0.52356	1
2802	G	A	2.90237	1
2802	G	T	NaN	0
2814	T	C	NaN	0
2818	T	C	NaN	0
2820	G	C	NaN	0
2825	C	CA	9.69388	1
2835	G	A	NaN	0
2836	G	A	2.80173	3
2837	G	A	NaN	0
2839	A	G	1.40056	1
2842	T	C	1.49254	1
2855	A	G	NaN	0
2856	G	A	NaN	0
2857	G	A	NaN	0
2865	A	G	NaN	0
2866	T	C	NaN	0
2867	T	C	NaN	0
2868	G	A	2.43902	1
2871	G	A	NaN	0
2872	G	A	3.51906	1
2873	T	C	NaN	0
2876	A	G	NaN	0
2881	G	A	NaN	0
2894	A	G	1.19048	1
2904	G	A	2.54474	2
2913	TTA	T	1.11857	1
2920	T	C	0.957854	1
2973	C	T	NaN	0
2975	T	C	NaN	0
2980	T	C	NaN	0
2981	A	G	3.15789	1
2984	A	G	NaN	0
3001	G	A	1.17878	1
3009	G	A	NaN	0
3010	T	C	NaN	0
3012	C	T	NaN	0
3015	CT	C	NaN	0
3016	T	G	NaN	0
3026	A	C	NaN	0
3035	A	G	NaN	0
3049	T	C	NaN	0
3053	G	A	NaN	0
3069	G	A	NaN	0
3071	A	G	NaN	0
3082	T	C	NaN	0
3087	G	A	2.89017	1
3097	T	C	NaN	0
3100	T	C	2.12766	1
3103	G	A	NaN	0
3105	T	C	NaN	0
3108	G	A	NaN	0
3108	G	T	1.21655	1
3109	G	A	NaN	0
3113	A	G	NaN	0
3114	G	A	NaN	0
3115	C	T	NaN	0
3121	A	G	NaN	0
3132	T	C	NaN	0
3133	C	T	NaN	0
3141	G	A	1.64474	1
3142	G	A	1.96078	1
3149	A	G	NaN	0
3151	G	A	NaN	0
3154	C	T	NaN	0
3156	G	A	1.10619	1
3159	G	A	0.840336	1
3164	A	G	3.34572	1
3177	G	A	NaN	0
3178	A	G	NaN	0
3179	A	T	NaN	0
3182	A	G	0.514139	1
3183	A	G	NaN	0
3185	C	G	NaN	0
3196	T	C	NaN	0
3198	C	T	NaN	0
3199	T	C	NaN	0
3249	A	T	NaN	0
3258	G	A	1.9544	1
3262	A	G	NaN	0
3268	G	A	1.4862	1
3282	G	A	NaN	0
3282	G	C	NaN	0
3286	G	A	NaN	0
3288	C	T	NaN	0
3289	C	T	NaN	0
3294	G	A	2.1021	1
3298	T	C	NaN	0
3304	G	A	NaN	0
3308	T	C	0.826446	1
3333	C	T	NaN	0
3335	G	A	NaN	0
3336	G	A	2.39999	3
3336	GC	G	NaN	0
3341	C	T	NaN	0
3342	T	C	NaN	0
3345	G	A	NaN	0
3349	T	C	1.18765	1
3350	G	A	NaN	0
3354	G	A	1.78253	1
3365	A	G	NaN	0
3370	T	C	1.19617	1
3371	A	G	NaN	0
3373	T	C	NaN	0
3377	A	G	NaN	0
3381	T	C	0.491159	1
3384	A	G	NaN	0
3385	A	G	NaN	0
3389	A	G	NaN	0
3391	A	G	NaN	0
3394	A	G	4.1958	1
3396	G	A	NaN	0
3399	G	A	NaN	0
3402	G	A	2.34375	1
3403	G	A	NaN	0
3410	C	T	NaN	0
3411	G	A	NaN	0
3424	T	C	NaN	0
3427	C	T	NaN	0
3429	G	A	NaN	0
3429	G	C	NaN	0
3438	A	G	1.72414	1
3443	T	A	NaN	0
3480	G	A	NaN	0
3481	G	A	NaN	0
3482	A	G	NaN	0
3486	CT	C	1.32979	1
3494	T	C	NaN	0
3507	G	A	NaN	0
3526	T	C	1.34409	1
3534	G	A	NaN	0
3540	C	T	NaN	0
3549	T	C	NaN	0
3550	C	T	NaN	0
3554	A	G	NaN	0
3561	C	A	NaN	0
3567	A	G	NaN	0
3571	G	A	NaN	0
3573	G	A	1.2605	1
3574	C	T	NaN	0
3577	CT	C	2.23881	1
3579	T	C	NaN	0
3583	C	T	NaN	0
3587	C	T	NaN	0
3589	T	C	NaN	0
3590	C	T	NaN	0
3592	G	A	1.89875	3
3594	T	A	NaN	0
3597	G	A	3.20856	1
3599	T	C	NaN	0
3607	T	C	0.976562	1
3608	A	T	3.13016	2
3610	A	G	1.41243	1
3611	T	C	NaN	0
3619	G	A	NaN	0
3619	GA	G	NaN	0
3637	T	C	NaN	0
3643	T	C	NaN	0
3645	G	A	NaN	0
3654	A	G	NaN	0
3668	T	C	NaN	0
3671	A	G	NaN	0
3686	G	A	NaN	0
3686	G	T	NaN	0
3688	G	A	NaN	0
3703	T	G	1.65563	1
3709	A	G	1.41243	1
3711	T	C	3.48259	1
3739	G	A	NaN	0
3745	A	G	NaN	0
3751	G	A	NaN	0
3753	G	A	4.25532	1
3756	T	C	NaN	0
3772	C	A	NaN	0
3776	G	A	NaN	0
3788	T	A	NaN	0
3791	A	G	NaN	0
3795	A	G	NaN	0
3803	G	A	NaN	0
3810	A	G	NaN	0
3819	G	A	1.2959	1
3821	G	A	NaN	0
3824	A	G	1.04822	1
3841	T	C	0.827815	1
3851	G	A	NaN	0
3852	T	C	NaN	0
3855	G	A	NaN	0
3866	T	C	NaN	0
3869	C	T	NaN	0
3870	G	A	NaN	0
3871	G	A	NaN	0
3872	G	A	4.18763	2
3875	C	T	1.34409	1
3877	T	C	NaN	0
3883	G	A	NaN	0
3884	A	AT	NaN	0
3890	T	C	NaN	0
3895	T	C	NaN	0
3896	T	C	NaN	0
3904	T	C	NaN	0
3908	G	A	NaN	0
3917	A	G	0.829187	1
3920	C	A	NaN	0
3926	A	AC	NaN	0
3942	A	G	0.974659	1
3944	T	C	NaN	0
3945	T	C	NaN	0
3959	G	A	NaN	0
3960	G	A	2.14286	1
3961	T	C	NaN	0
3974	A	G	NaN	0
3977	T	C	5.78947	1
3981	G	A	2.11765	1
4008	G	A	NaN	0
4013	G	A	5.92334	1
4015	A	G	0.611995	1
4017	TC	T	NaN	0
4019	A	G	NaN	0
4020	G	A	NaN	0
4028	G	A	NaN	0
4034	A	G	NaN	0
4040	A	T	NaN	0
4042	A	G	NaN	0
4044	T	C	0.589391	1
4051	C	CA	2.26283	274
4051	CA	C	2.03607	55
4060	C	A	1.25261	1
4060	C	T	NaN	0
4065	G	A	NaN	0
4073	G	A	NaN	0
4076	G	A	NaN	0
4079	G	A	NaN	0
4096	C	T	NaN	0
4101	A	G	NaN	0
4102	A	C	0.874126	1
4103	G	A	NaN	0
4108	A	G	NaN	0
4112	T	C	NaN	0
4119	T	C	0.84317	1
4130	G	A	3.17248	2
4143	A	T	NaN	0
4152	A	G	NaN	0
4168	A	C	NaN	0
4168	A	G	NaN	0
4187	G	A	NaN	0
4191	T	C	NaN	0
4197	T	C	NaN	0
4220	T	C	NaN	0
4232	G	A	NaN	0
4238	G	A	2.78306	2
4241	C	T	NaN	0
4250	T	A	NaN	0
4250	T	C	NaN	0
4251	T	C	NaN	0
4254	G	A	1.84697	1
4258	A	G	NaN	0
4262	G	A	NaN	0
4264	A	T	NaN	0
4269	C	A	2.1028	1
4275	G	A	1.35895	2
4276	G	A	1.95652	1
4293	G	A	NaN	0
4302	T	A	NaN	0
4307	A	T	5.37634	1
4324	T	C	NaN	0
4328	CT	C	NaN	0
4332	C	A	1.18765	1
4335	T	C	1.32275	1
4356	T	C	3.29218	1
4371	T	C	NaN	0
4372	C	T	1.35135	1
4375	T	C	NaN	0
4383	T	C	NaN	0
4385	G	A	NaN	0
4387	A	G	NaN	0
4389	T	C	NaN	0
4393	T	A	NaN	0
4406	G	A	2.06897	1
4408	G	A	NaN	0
4409	G	A	7.02579	2
4412	T	G	NaN	0
4413	G	A	NaN	0
4415	G	A	NaN	0
4416	G	A	2.77778	1
4419	G	A	NaN	0
4422	T	G	NaN	0
4429	A	G	NaN	0
4434	A	G	NaN	0
4444	A	G	NaN	0
4446	T	C	NaN	0
4450	A	G	NaN	0
4457	T	C	1.50943	1
4466	G	A	NaN	0
4467	C	A	9.0535	1
4474	A	C	NaN	0
4475	G	A	NaN	0
4476	G	A	1.27697	2
4487	G	A	1.73697	1
4488	C	T	NaN	0
4497	C	G	0.789474	1
4510	C	T	NaN	0
4516	T	C	NaN	0
4518	T	C	NaN	0
4523	A	G	NaN	0
4527	T	C	NaN	0
4533	T	C	NaN	0
4550	G	A	NaN	0
4554	CT	C	NaN	0
4581	A	G	NaN	0
4601	A	G	2.42718	1
4604	T	C	NaN	0
4632	T	C	1.66074	1
4654	A	G	0.764526	1
4657	A	T	NaN	0
4659	T	C	1.5528	1
4665	T	C	2.47813	1
4669	A	G	NaN	0
4671	G	A	NaN	0
4674	T	C	NaN	0
4676	C	T	NaN	0
4678	A	G	0.486381	1
4687	A	G	NaN	0
4692	T	C	NaN	0
4694	T	C	NaN	0
4713	T	C	NaN	0
4718	G	A	NaN	0
4722	T	C	NaN	0
4734	A	T	NaN	0
4736	T	C	NaN	0
4748	G	A	2.39044	1
4751	A	G	NaN	0
4760	G	A	2.29188	2
4763	A	G	NaN	0
4765	A	AT	NaN	0
4767	T	C	4.66102	1
4768	A	C	NaN	0
4797	G	A	3.27869	1
4840	TA	T	NaN	0
4843	C	A	2.91262	1
4845	C	A	5.68182	1
4854	T	C	1.48368	1
4864	A	G	0.954198	1
4870	A	G	NaN	0
4893	C	A	NaN	0
4911	G	A	NaN	0
4919	A	G	NaN	0
4922	C	T	NaN	0
4924	A	T	NaN	0
4924	AC	A	NaN	0
4927	C	A	NaN	0
4931	G	A	NaN	0
4931	GC	G	NaN	0
4947	C	T	2.01729	1
4953	A	G	NaN	0
4953	A	T	NaN	0
4958	A	G	NaN	0
4960	G	A	2.03937	2
4962	T	C	NaN	0
4968	A	G	1.67785	1
4973	G	A	3.49925	2
4975	G	A	NaN	0
4980	T	C	NaN	0
4981	T	C	1.28205	1
5005	G	A	NaN	0
5006	T	C	1.12867	1
5012	T	G	NaN	0
5014	C	A	4.91228	1
5028	A	C	1.18203	1
5046	T	C	NaN	0
5056	A	G	NaN	0
5059	T	C	1.35135	1
5069	T	C	NaN	0
5076	G	A	NaN	0
5088	A	G	NaN	0
5088	A	T	NaN	0
5092	G	A	1.89702	1
5097	G	A	NaN	0
5119	T	G	2.7668	1
5121	T	C	NaN	0
5123	G	A	3.31754	1
5125	TA	T	NaN	0
5130	G	A	0.802568	1
5143	T	C	NaN	0
5148	G	A	NaN	0
5149	G	A	NaN	0
5154	A	C	NaN	0
5171	G	A	0.846024	1
5171	G	GA	8.41489	848
5171	G	GAA	1.93176	96
5171	G	GAAA	NaN	0
5171	GA	G	5.95893	730
5171	GAA	G	1.49749	6
5172	A	T	NaN	0
5188	G	A	NaN	0
5192	A	AAGTCTT	NaN	0
5193	A	G	1.04384	1
5202	A	C	NaN	0
5207	T	C	NaN	0
5216	A	G	NaN	0
5218	C	A	NaN	0
5220	T	C	1.21951	1
5222	G	A	NaN	0
5222	GA	G	NaN	0
5227	T	C	NaN	0
5228	G	A	NaN	0
5229	C	T	NaN	0
5235	G	A	1.97183	1
5244	A	G	1.5544	1
5247	A	G	NaN	0
5248	C	T	NaN	0
5249	CT	C	NaN	0
5266	AAAG	A	NaN	0
5270	A	G	NaN	0
5273	AT	A	3.05344	1
5275	T	C	0.986842	1
5290	T	C	2.00803	1
5292	GATTT	G	NaN	0
5293	A	AT	NaN	0
5295	T	C	NaN	0
5295	T	G	NaN	0
5296	TAC	T	2.07612	1
5299	A	G	NaN	0
5303	T	C	NaN	0
5308	CT	C	NaN	0
5314	C	A	1.62037	1
5316	G	A	NaN	0
5319	A	AT	NaN	0
5324	A	G	NaN	0
5336	TA	T	NaN	0
5348	A	G	NaN	0
5357	CA	C	4.72103	1
5369	T	G	NaN	0
5373	G	A	1.23077	1
5373	G	T	NaN	0
5379	C	A	NaN	0
5382	T	C	NaN	0
5387	A	G	NaN	0
5389	T	C	NaN	0
5396	A	C	1.08254	1
5396	A	G	NaN	0
5397	G	T	NaN	0
5398	C	T	NaN	0
5400	T	C	NaN	0
5402	A	G	NaN	0
5406	G	A	NaN	0
5407	G	A	NaN	0
5412	G	A	NaN	0
5413	T	G	NaN	0
5416	G	A	NaN	0
5417	T	C	NaN	0
5419	C	A	0.970874	1
5421	G	A	NaN	0
5422	C	T	NaN	0
5428	G	A	1.77305	1
5429	T	C	NaN	0
5437	T	C	NaN	0
5442	G	A	3.80999	2
5443	C	T	NaN	0
5451	G	A	2.41821	3
5452	G	A	NaN	0
5453	T	A	NaN	0
5460	G	A	NaN	0
5463	G	A	NaN	0
5476	A	G	1.18765	1
5477	T	C	3.64583	1
5478	G	A	NaN	0
5492	T	C	0.740741	1
5493	G	A	NaN	0
5495	T	C	0.568828	1
5498	C	T	4.43885	9
5499	G	A	NaN	0
5535	G	A	NaN	0
5536	T	C	NaN	0
5547	A	G	NaN	0
5574	G	A	NaN	0
5576	C	T	NaN	0
5580	CTA	C	2.25694	1
5590	G	A	1.59236	1
5592	G	A	NaN	0
5598	G	A	NaN	0
5601	A	G	NaN	0
5604	G	A	1.41643	1
5658	C	T	NaN	0
5667	G	A	NaN	0
5670	T	G	NaN	0
5683	AAGCAGG	A	NaN	0
5691	G	A	1	1
5697	ACAGGAT	A	NaN	0
5704	G	A	NaN	0
5708	A	C	0.393391	1
5708	A	G	NaN	0
5709	G	A	NaN	0
5710	T	A	NaN	0
5710	T	C	NaN	0
5713	A	G	NaN	0
5716	C	A	NaN	0
5717	A	G	NaN	0
5721	C	T	2.32558	1
5724	G	A	NaN	0
5730	A	C	0.75188	1
5735	A	G	NaN	0
5736	G	A	1.22549	1
5743	C	T	NaN	0
5745	G	A	1.2024	1
5752	C	T	NaN	0
5755	T	C	NaN	0
5758	A	T	NaN	0
5761	T	C	1.46199	1
5765	A	G	NaN	0
5772	T	C	NaN	0
5784	G	A	NaN	0
5792	G	A	NaN	0
5805	G	A	NaN	0
5806	G	A	4.10448	1
5808	G	A	NaN	0
5823	A	T	2.5974	1
5829	A	G	NaN	0
5831	T	C	NaN	0
5839	TG	T	0.877193	1
5843	AC	A	NaN	0
5855	A	G	NaN	0
5860	A	G	NaN	0
5861	G	A	2.04082	1
5879	T	C	0.492126	1
5880	G	A	NaN	0
5885	A	G	NaN	0
5895	A	G	NaN	0
5897	T	C	NaN	0
5904	G	A	0.967118	1
5909	G	A	NaN	0
5914	T	C	0.806452	1
5915	A	G	NaN	0
5917	T	C	NaN	0
5924	A	G	NaN	0
5928	G	A	1.68224	2
5932	T	G	NaN	0
5934	G	A	0.970874	1
5937	G	A	NaN	0
5941	G	A	3.04348	1
5943	A	G	NaN	0
5951	A	G	NaN	0
5953	T	C	NaN	0
5956	T	C	NaN	0
5957	A	G	NaN	0
5963	C	T	NaN	0
5968	A	G	0.472144	1
5972	A	G	NaN	0
5984	C	A	4.55867	2
5987	T	C	NaN	0
5991	C	T	NaN	0
5993	C	A	NaN	0
5993	C	T	2.09524	1
5994	G	T	NaN	0
5997	G	A	NaN	0
6000	G	A	NaN	0
6001	G	A	NaN	0
6005	G	A	NaN	0
6009	C	T	NaN	0
6010	C	A	NaN	0
6023	G	A	4.55994	2
6023	G	C	NaN	0
6025	A	C	NaN	0
6031	T	C	NaN	0
6034	G	A	NaN	0
6037	T	G	NaN	0
6042	G	A	1.32576	1
6043	G	A	NaN	0
6044	G	A	2.55551	3
6051	G	A	0.888099	1
6053	A	T	1.06157	1
6060	A	T	0.888099	1
6064	T	C	NaN	0
6066	A	G	1.00604	1
6071	C	A	2.18341	1
6082	G	T	2.48756	1
6098	A	C	0.988468	1
6105	TACTA	T	2.0339	1
6115	G	GA	1.26582	1
6115	GA	G	1.3754	20
6115	GAA	G	NaN	0
6122	A	G	NaN	0
6132	G	A	NaN	0
6133	G	A	NaN	0
6142	G	A	NaN	0
6146	A	G	0.580046	1
6148	T	C	NaN	0
6153	G	A	NaN	0
6160	T	C	NaN	0
6173	T	C	NaN	0
6178	G	A	1.91083	1
6182	T	C	NaN	0
6184	T	C	NaN	0
6187	T	C	NaN	0
6192	G	A	NaN	0
6200	C	T	NaN	0
6211	T	C	NaN	0
6264	G	A	1.89274	1
6269	T	A	0.766871	1
6275	C	T	NaN	0
6276	G	A	2.31788	1
6287	A	G	NaN	0
6299	T	C	NaN	0
6300	G	A	NaN	0
6314	A	G	NaN	0
6327	T	C	0.459559	1
6336	G	T	NaN	0
6337	C	T	NaN	0
6343	T	C	NaN	0
6345	T	C	0.503018	1
6348	G	A	1.72414	1
6367	T	C	NaN	0
6378	G	A	0.913838	1
6381	G	A	2.29885	1
6384	C	T	NaN	0
6391	G	A	6.51685	1
6393	ATTG	A	NaN	0
6403	C	A	NaN	0
6410	A	G	NaN	0
6415	T	C	NaN	0
6421	T	C	NaN	0
6423	G	A	NaN	0
6429	C	A	NaN	0
6432	G	A	NaN	0
6437	A	G	1.24378	1
6437	A	T	NaN	0
6437	ATACT	A	NaN	0
6445	T	C	NaN	0
6446	A	C	0.94162	1
6448	T	C	NaN	0
6450	G	A	NaN	0
6465	G	A	NaN	0
6467	T	C	1.51976	1
6468	C	T	4.90179	2
6470	A	G	1.44092	1
6472	C	T	0.434783	1
6473	A	G	NaN	0
6477	G	A	6.66667	1
6478	G	A	1.87919	1
6479	A	G	1.40919	2
6483	G	A	NaN	0
6489	G	C	NaN	0
6490	C	T	NaN	0
6491	T	C	NaN	0
6496	T	C	0.841751	1
6498	G	A	0.724638	1
6500	A	G	NaN	0
6504	TTTG	T	NaN	0
6507	G	A	NaN	0
6510	C	T	NaN	0
6516	T	C	1.74081	1
6525	T	C	NaN	0
6531	G	A	NaN	0
6532	G	A	NaN	0
6535	TCA	T	NaN	0
6537	A	C	NaN	0
6540	C	T	NaN	0
6541	T	C	NaN	0
6543	G	A	NaN	0
6546	G	A	NaN	0
6549	A	G	NaN	0
6555	G	A	NaN	0
6563	C	T	0.372024	1
6569	C	T	NaN	0
6570	G	A	NaN	0
6582	G	A	NaN	0
6585	G	A	1.55902	1
6586	G	A	1.60514	1
6590	A	G	NaN	0
6591	A	G	NaN	0
6592	A	C	NaN	0
6600	T	C	NaN	0
6603	T	C	NaN	0
6604	T	C	NaN	0
6608	T	C	NaN	0
6613	A	C	NaN	0
6621	G	A	NaN	0
6622	G	A	NaN	0
6629	A	G	NaN	0
6636	C	T	NaN	0
6637	C	A	NaN	0
6640	G	A	NaN	0
6645	T	C	NaN	0
6649	C	T	NaN	0
6650	A	G	NaN	0
6651	G	A	NaN	0
6660	G	A	2.15054	1
6670	C	T	NaN	0
6673	C	T	NaN	0
6681	ACT	A	NaN	0
6686	C	T	1.87166	1
6688	C	G	NaN	0
6689	T	A	NaN	0
6697	G	A	1.63043	1
6699	T	A	NaN	0
6718	C	T	NaN	0
6722	T	C	0.773694	1
6741	AT	A	NaN	0
6746	A	G	NaN	0
6747	G	A	NaN	0
6750	G	A	5.10441	1
6751	C	T	4.31894	1
6762	A	G	0.68306	1
6770	A	G	NaN	0
6774	A	C	NaN	0
6775	T	C	0.420521	1
6783	T	A	NaN	0
6784	C	T	NaN	0
6785	G	A	0.625782	1
6788	T	A	NaN	0
6808	G	A	3.74532	1
6816	G	A	NaN	0
6817	G	A	NaN	0
6820	G	A	1.04603	1
6834	C	T	NaN	0
6836	C	T	NaN	0
6840	T	C	NaN	0
6842	C	A	2.26244	1
6843	G	A	NaN	0
6848	A	G	1.14943	1
6849	C	T	NaN	0
6852	A	G	NaN	0
6873	G	A	2.94551	1
6874	A	G	0.972763	1
6881	G	A	2.86885	1
6887	G	A	4.45682	1
6892	C	T	NaN	0
6894	CT	C	NaN	0
6907	C	A	NaN	0
6910	GC	G	NaN	0
6925	T	C	NaN	0
6931	T	C	NaN	0
6946	T	C	NaN	0
7016	G	A	NaN	0
7019	T	C	NaN	0
7035	G	A	NaN	0
7043	G	A	NaN	0
7046	G	A	NaN	0
7056	C	T	NaN	0
7057	T	G	NaN	0
7066	A	T	NaN	0
7067	G	A	NaN	0
7069	G	A	0.513347	1
7086	A	G	NaN	0
7087	TCA	T	NaN	0
7112	A	G	NaN	0
7116	G	A	NaN	0
7124	G	A	NaN	0
7127	C	A	NaN	0
7134	T	A	NaN	0
7134	T	C	NaN	0
7143	T	C	NaN	0
7150	A	G	NaN	0
7158	A	G	1.08932	1
7169	A	G	NaN	0
7173	G	A	NaN	0
7182	A	G	NaN	0
7185	C	T	NaN	0
7196	G	A	NaN	0
7205	T	C	NaN	0
7215	T	C	0.4329	1
7223	G	A	1.67131	1
7224	T	C	NaN	0
7233	T	C	NaN	0
7241	G	A	0.55918	1
7249	CT	C	1.81159	1
7264	A	C	1.70316	1
7268	A	G	NaN	0
7269	TA	T	NaN	0
7270	A	AATAG	NaN	0
7272	T	C	NaN	0
7277	G	A	5.83942	1
7281	T	C	NaN	0
7299	C	T	NaN	0
7300	C	A	NaN	0
7300	C	T	NaN	0
7301	G	A	NaN	0
7312	A	G	NaN	0
7315	G	A	NaN	0
7316	C	T	NaN	0
7328	T	C	0.952381	1
7331	A	T	1.19617	1
7336	C	T	NaN	0
7352	G	A	2.08333	1
7354	A	G	3.77358	1
7359	T	C	NaN	0
7367	G	A	NaN	0
7369	T	C	2.07547	1
7378	A	G	1.35135	1
7380	T	C	NaN	0
7402	T	G	NaN	0
7403	G	A	1.26263	1
7403	GGT	G	NaN	0
7407	A	G	NaN	0
7413	G	A	NaN	0
7417	G	A	NaN	0
7419	T	C	NaN	0
7427	G	A	NaN	0
7436	G	A	2.02532	1
7444	G	A	0.403877	1
7453	A	G	NaN	0
7455	T	A	NaN	0
7466	A	G	NaN	0
7467	T	C	NaN	0
7471	A	G	0.821018	1
7483	A	T	NaN	0
7485	A	T	NaN	0
7487	G	A	NaN	0
7491	T	C	NaN	0
7502	G	A	1.34615	1
7503	C	T	NaN	0
7505	G	A	2.38095	1
7506	T	C	NaN	0
7508	C	A	NaN	0
7509	C	T	NaN	0
7511	T	C	NaN	0
7518	G	A	1.18812	1
7519	A	T	1.9305	1
7534	C	T	NaN	0
7539	C	T	NaN	0
7542	G	A	1.55172	1
7545	G	A	2.11885	3
7552	T	C	NaN	0
7559	A	G	0.967118	1
7560	C	T	NaN	0
7564	A	G	NaN	0
7565	A	G	1.07759	1
7568	T	C	NaN	0
7572	A	C	NaN	0
7578	C	T	NaN	0
7583	T	C	NaN	0
7592	G	A	NaN	0
7593	G	A	2.04918	1
7594	C	T	NaN	0
7608	T	C	NaN	0
7612	T	C	NaN	0
7617	C	A	NaN	0
7619	A	G	1.37741	1
7627	C	A	NaN	0
7627	C	T	NaN	0
7633	G	A	NaN	0
7634	C	T	NaN	0
7638	T	C	NaN	0
7652	G	A	NaN	0
7652	G	T	NaN	0
7659	T	C	1.74419	1
7677	G	A	NaN	0
7679	T	C	NaN	0
7693	T	A	NaN	0
7693	T	C	NaN	0
7697	T	C	NaN	0
7708	A	G	0.692521	1
7709	G	A	NaN	0
7718	G	A	NaN	0
7738	TTA	T	NaN	0
7752	A	C	NaN	0
7761	G	A	1.4245	1
7768	G	A	NaN	0
7781	A	G	NaN	0
7803	T	C	NaN	0
7818	T	C	NaN	0
7828	T	C	NaN	0
7851	C	T	NaN	0
7876	T	G	NaN	0
7877	T	C	NaN	0
7879	A	G	NaN	0
7881	CA	C	NaN	0
7895	A	G	NaN	0
7902	A	C	NaN	0
7902	A	G	NaN	0
7905	TA	T	2.99625	1
7909	A	G	NaN	0
7915	T	C	NaN	0
7917	G	A	NaN	0
7919	G	A	NaN	0
7933	G	A	1.73075	3
7933	G	GA	NaN	0
7945	G	A	NaN	0
7952	T	C	NaN	0
7953	C	T	NaN	0
7958	C	T	1.19048	1
7971	A	G	0.91047	1
7972	G	A	NaN	0
7984	G	A	1.62413	1
7990	G	A	NaN	0
8011	A	G	NaN	0
8017	T	C	NaN	0
8033	G	A	2.94118	1
8048	G	A	1.07143	1
8058	T	C	NaN	0
8068	T	C	1.66052	1
8082	T	C	NaN	0
8088	C	T	NaN	0
8098	A	G	NaN	0
8105	T	C	NaN	0
8110	A	G	NaN	0
8112	A	C	NaN	0
8118	A	G	1.01554	2
8123	G	A	2.6455	1
8129	G	T	NaN	0
8141	T	C	1.51515	1
8151	AATC	A	NaN	0
8164	G	A	NaN	0
8165	G	A	2.88462	1
8182	G	A	0.990099	1
8183	G	A	2.42424	1
8185	CT	C	NaN	0
8186	T	C	1.85185	1
8194	C	T	0.879765	1
8200	T	A	NaN	0
8202	T	C	NaN	0
8206	C	T	NaN	0
8208	T	C	NaN	0
8221	T	G	NaN	0
8227	A	C	NaN	0
8232	A	G	NaN	0
8234	G	A	NaN	0
8239	G	A	NaN	0
8247	A	G	NaN	0
8252	G	A	NaN	0
8254	G	A	NaN	0
8256	T	C	3.28947	1
8260	G	A	NaN	0
8263	G	A	NaN	0
8271	A	G	NaN	0
8272	G	A	NaN	0
8274	C	T	NaN	0
8279	G	A	0.823045	1
8279	GAC	G	0.75	1
8288	T	C	NaN	0
8297	C	T	NaN	0
8302	G	A	NaN	0
8306	A	G	1.31291	1
8312	T	C	NaN	0
8320	G	A	6.81818	1
8320	G	C	NaN	0
8336	T	C	NaN	0
8382	A	G	NaN	0
8388	G	A	NaN	0
8389	G	A	NaN	0
8396	C	T	NaN	0
8401	C	T	NaN	0
8403	G	A	1.63399	1
8409	A	G	NaN	0
8410	G	A	4.76974	1
8412	T	C	NaN	0
8416	A	G	NaN	0
8417	T	C	NaN	0
8425	G	A	NaN	0
8438	T	C	1.20482	1
8440	C	T	NaN	0
8452	G	A	NaN	0
8468	T	C	2.91667	1
8475	T	C	NaN	0
8480	G	A	NaN	0
8481	C	T	2.68817	1
8483	C	T	1.45349	1
8491	G	A	NaN	0
8533	G	A	2.00669	1
8539	G	A	NaN	0
8540	C	T	1.76678	1
8545	G	A	3.93013	1
8561	A	G	NaN	0
8564	T	C	NaN	0
8566	T	C	1.10132	1
8568	C	T	NaN	0
8573	T	C	1.73913	1
8582	G	A	NaN	0
8589	T	C	NaN	0
8590	C	A	NaN	0
8596	G	A	2.73038	1
8597	A	G	NaN	0
8598	T	C	0.677507	1
8601	T	C	NaN	0
8609	G	A	1.97487	1
8610	A	G	NaN	0
8621	T	C	NaN	0
8625	G	A	NaN	0
8626	C	T	NaN	0
8629	A	G	NaN	0
8631	C	G	NaN	0
8636	A	C	NaN	0
8637	G	A	NaN	0
8645	A	G	1.01833	1
8647	G	A	3.15778	2
8653	G	A	NaN	0
8654	A	G	NaN	0
8656	C	T	NaN	0
8659	T	C	1.38889	1
8664	G	A	NaN	0
8665	G	A	NaN	0
8670	T	C	NaN	0
8676	G	A	0.655308	1
8681	C	T	NaN	0
8688	A	G	NaN	0
8691	T	C	NaN	0
8694	G	A	NaN	0
8695	G	A	NaN	0
8699	A	G	NaN	0
8701	T	C	3.91566	1
8704	T	C	2.29008	1
8707	G	A	NaN	0
8708	A	G	NaN	0
8715	T	C	1.40515	1
8724	A	G	0.880282	1
8740	T	C	NaN	0
8743	G	A	NaN	0
8747	ACTCACCAATATC	A	NaN	0
8758	T	C	NaN	0
8760	C	A	NaN	0
8763	A	G	NaN	0
8766	A	G	1.76056	1
8769	T	C	NaN	0
8770	A	G	NaN	0
8773	A	G	NaN	0
8776	G	A	NaN	0
8781	C	T	NaN	0
8785	A	G	NaN	0
8787	G	A	1.72414	1
8794	G	A	NaN	0
8799	G	A	2.11946	1
8800	G	A	4	1
8812	G	A	NaN	0
8816	C	T	3.00958	1
8827	T	C	NaN	0
8829	G	A	1.33333	1
8830	T	C	NaN	0
8841	C	A	NaN	0
8842	T	C	0.875657	1
8845	G	A	0.817439	1
8850	G	A	NaN	0
8858	T	C	NaN	0
8861	A	AT	NaN	0
8864	C	T	NaN	0
8868	G	A	1.58228	1
8877	G	A	NaN	0
8879	A	G	NaN	0
8889	G	A	1.69903	1
8891	A	G	NaN	0
8893	G	A	NaN	0
8898	T	A	NaN	0
8904	G	A	NaN	0
8913	C	A	3.3557	1
8916	T	C	NaN	0
8920	G	A	NaN	0
8923	T	C	NaN	0
8925	G	A	NaN	0
8935	A	C	NaN	0
8936	T	C	NaN	0
8937	G	C	0.447227	1
8938	A	G	NaN	0
8944	G	A	2.00573	1
8947	G	A	NaN	0
8950	G	A	NaN	0
8951	C	T	NaN	0
8952	T	C	NaN	0
8956	C	T	NaN	0
8957	TC	T	NaN	0
8965	G	A	NaN	0
8975	A	G	NaN	0
8990	A	T	1.23153	1
8992	T	C	1.2987	1
9001	T	C	NaN	0
9008	T	C	NaN	0
9009	T	C	NaN	0
9012	G	A	NaN	0
9021	G	A	NaN	0
9027	G	A	2.1645	1
9028	G	A	NaN	0
9037	T	C	NaN	0
9038	T	C	0.834725	1
9038	T	G	1.17371	1
9045	G	A	0.951087	1
9049	A	G	NaN	0
9055	G	A	NaN	0
9057	C	A	NaN	0
9058	T	C	NaN	0
9058	T	G	0.869565	1
9059	T	C	NaN	0
9063	G	A	0.405515	1
9065	A	G	NaN	0
9066	G	A	1.54799	1
9067	G	A	5.05051	1
9068	T	C	NaN	0
9073	G	A	4.48276	1
9094	T	C	NaN	0
9105	A	G	NaN	0
9107	T	C	NaN	0
9115	G	A	2.09059	1
9116	A	T	NaN	0
9118	T	G	0.900901	1
9130	T	C	NaN	0
9133	T	C	NaN	0
9137	A	G	NaN	0
9144	G	A	NaN	0
9149	C	T	1.86667	1
9152	T	C	NaN	0
9153	G	A	NaN	0
9155	A	G	0.868056	1
9156	A	G	NaN	0
9161	A	G	NaN	0
9163	T	C	NaN	0
9174	G	A	2.11966	2
9177	G	A	3.08123	1
9177	G	T	6.12245	1
9181	T	G	NaN	0
9187	G	A	NaN	0
9188	T	A	NaN	0
9188	T	C	1.54639	1
9195	T	C	NaN	0
9198	T	A	NaN	0
9198	T	C	1.60256	1
9204	G	A	NaN	0
9209	T	C	NaN	0
9210	G	A	NaN	0
9211	G	A	NaN	0
9214	T	C	NaN	0
9216	C	A	1.25313	1
9218	TG	T	NaN	0
9219	G	A	NaN	0
9223	TC	T	4.45434	1
9227	T	C	0.704225	1
9232	T	C	NaN	0
9233	T	C	NaN	0
9238	G	A	1.04167	1
9240	T	A	NaN	0
9249	C	T	NaN	0
9251	T	C	NaN	0
9268	G	A	1.25061	2
9285	T	A	NaN	0
9286	T	C	4.7619	1
9286	TCA	T	NaN	0
9291	T	C	NaN	0
9307	G	A	NaN	0
9311	T	C	NaN	0
9315	G	A	NaN	0
9318	G	A	1.2939	1
9320	A	G	NaN	0
9321	G	A	NaN	0
9326	A	T	NaN	0
9329	C	T	NaN	0
9331	G	A	NaN	0
9341	A	G	NaN	0
9348	G	A	NaN	0
9357	T	C	NaN	0
9373	T	C	NaN	0
9384	G	A	NaN	0
9385	G	A	4.09357	1
9390	T	C	NaN	0
9400	G	A	NaN	0
9441	T	A	NaN	0
9449	G	A	NaN	0
9451	A	T	NaN	0
9456	G	A	NaN	0
9474	G	A	2.21402	1
9478	T	C	NaN	0
9480	T	C	2.57732	1
9506	G	A	NaN	0
9516	G	A	NaN	0
9519	G	A	NaN	0
9527	A	G	NaN	0
9528	C	CT	1.9685	1
9529	T	C	NaN	0
9534	C	T	NaN	0
9538	T	C	3.69128	1
9540	A	C	NaN	0
9545	G	A	NaN	0
9552	GA	G	NaN	0
9558	G	A	NaN	0
9562	A	G	NaN	0
9567	T	C	1.70316	1
9570	G	T	NaN	0
9582	G	A	NaN	0
9583	A	G	0.408831	1
9597	G	A	NaN	0
9598	C	T	NaN	0
9601	G	A	NaN	0
9609	T	C	1.67598	1
9630	G	A	NaN	0
9633	G	A	NaN	0
9654	G	C	NaN	0
9670	T	A	NaN	0
9688	G	A	3.04054	1
9703	T	C	NaN	0
9708	A	G	NaN	0
9725	T	C	NaN	0
9753	T	C	NaN	0
9760	G	A	NaN	0
9765	G	A	3.97351	1
9770	T	C	NaN	0
9771	G	A	NaN	0
9787	G	A	NaN	0
9795	T	C	NaN	0
9820	T	TA	2.55606	36
9820	TA	T	2.37531	6
9821	A	T	5.94059	1
9847	T	C	NaN	0
9867	A	G	0.544662	1
9869	T	C	NaN	0
9878	T	C	NaN	0
9879	G	A	NaN	0
9886	A	G	1.41643	1
9891	C	A	NaN	0
9907	G	A	0.714286	1
9912	C	A	0.8	1
9917	T	C	NaN	0
9923	T	A	NaN	0
9923	T	C	NaN	0
9929	G	A	NaN	0
9934	CTTATA	C	1.5015	1
9940	T	C	1.40562	1
9944	G	A	NaN	0
9951	C	T	NaN	0
9964	TTACTA	T	NaN	0
9976	G	A	NaN	0
9979	G	A	NaN	0
9980	G	A	2.41379	1
9985	G	A	NaN	0
10001	T	C	NaN	0
10002	T	C	NaN	0
10021	C	T	NaN	0
10040	G	A	3.5503	1
10041	C	G	NaN	0
10043	C	A	NaN	0
10067	T	C	5.05618	1
10072	T	C	NaN	0
10075	G	A	NaN	0
10077	A	G	NaN	0
10078	G	A	NaN	0
10080	C	A	2.24215	1
10083	C	T	NaN	0
10084	G	A	NaN	0
10085	A	G	NaN	0
10089	A	G	NaN	0
10095	AG	A	1.69492	1
10097	G	A	NaN	0
10101	A	G	NaN	0
10102	G	A	2.71903	1
10105	C	A	NaN	0
10106	T	C	NaN	0
10107	A	G	NaN	0
10109	T	A	1.76056	1
10112	T	C	NaN	0
10117	G	A	0.815661	1
10128	G	T	0.840336	1
10131	C	A	NaN	0
10132	G	A	NaN	0
10134	A	G	NaN	0
10138	G	A	NaN	0
10144	G	A	NaN	0
10156	A	G	NaN	0
10157	A	G	1.29534	1
10158	CCTA	C	NaN	0
10166	A	G	NaN	0
10192	T	C	NaN	0
10199	A	G	NaN	0
10220	A	G	NaN	0
10222	G	A	NaN	0
10226	T	TA	1.45497	3
10226	TA	T	2.40732	7
10243	A	G	NaN	0
10245	G	A	NaN	0
10251	T	C	1.20203	2
10269	A	G	NaN	0
10279	G	A	1.79641	1
10288	T	A	NaN	0
10302	G	A	NaN	0
10343	C	T	NaN	0
10347	CT	C	2.6935	2
10374	G	A	1.70068	1
10387	C	T	NaN	0
10393	T	C	NaN	0
10395	T	C	NaN	0
10401	G	A	NaN	0
10417	T	TA	NaN	0
10417	TA	T	NaN	0
10424	A	G	2.95858	1
10424	AG	A	NaN	0
10425	G	A	NaN	0
10455	T	C	NaN	0
10468	G	A	2.94118	1
10484	A	C	2.65957	1
10486	T	C	NaN	0
10494	T	C	NaN	0
10523	T	C	2.58621	1
10561	T	C	NaN	0
10570	G	A	2.43902	1
10575	G	A	2.74725	1
10577	G	A	2.98013	1
10590	C	T	NaN	0
10591	G	A	NaN	0
10599	G	A	2.2508	1
10602	G	A	1.83299	1
10604	G	A	NaN	0
10619	T	C	NaN	0
10632	G	A	NaN	0
10633	G	T	NaN	0
10637	T	C	NaN	0
10669	A	AT	NaN	0
10676	T	C	NaN	0
10680	G	A	NaN	0
10681	G	A	5.41557	2
10699	T	C	0.548847	1
10702	T	C	NaN	0
10705	C	T	4	1
10714	C	T	NaN	0
10716	C	T	NaN	0
10725	G	A	1.16009	1
10727	C	T	NaN	0
10728	G	A	NaN	0
10729	C	A	NaN	0
10762	G	A	5.97382	11
10770	G	A	NaN	0
10790	A	G	NaN	0
10798	G	A	NaN	0
10800	G	A	NaN	0
10801	T	C	NaN	0
10805	C	T	0.48216	1
10810	G	A	NaN	0
10813	T	C	NaN	0
10814	A	G	NaN	0
10820	A	G	NaN	0
10821	G	A	1.76593	2
10829	T	C	1.67224	1
10833	G	A	NaN	0
10841	T	C	NaN	0
10844	T	C	0.382263	1
10845	G	A	2.01613	1
10860	G	A	2.19922	1
10863	G	A	NaN	0
10866	A	G	NaN	0
10873	T	C	NaN	0
10874	A	G	NaN	0
10878	TTAGG	T	NaN	0
10882	G	A	1.26582	1
10888	A	G	NaN	0
10890	G	A	3.94265	1
10891	G	A	1.10701	1
10899	C	T	NaN	0
10900	G	A	NaN	0
10915	T	C	NaN	0
10917	G	A	NaN	0
10931	A	G	NaN	0
10933	A	G	NaN	0
10938	G	A	NaN	0
10939	C	T	NaN	0
10969	G	A	NaN	0
10972	T	C	1.59151	1
10973	AATT	A	NaN	0
10974	A	G	NaN	0
10982	T	C	NaN	0
10986	T	C	NaN	0
10991	C	T	1.35501	1
10994	C	G	NaN	0
10997	A	C	0.934579	1
10997	A	G	NaN	0
10999	G	A	NaN	0
11007	G	A	1.22449	1
11011	T	C	0.915751	1
11014	A	G	NaN	0
11025	G	A	1.2987	1
11027	C	T	NaN	0
11031	T	C	NaN	0
11037	G	A	NaN	0
11038	T	C	NaN	0
11041	G	A	NaN	0
11049	G	A	1.16361	2
11053	T	C	NaN	0
11054	T	C	NaN	0
11055	G	A	NaN	0
11057	T	C	NaN	0
11060	T	C	1.38504	1
11061	G	A	2.15686	1
11064	T	C	NaN	0
11064	T	G	NaN	0
11071	T	C	NaN	0
11079	A	C	NaN	0
11082	C	G	NaN	0
11089	G	A	1.63767	1
11097	G	A	2.62467	2
11098	G	A	NaN	0
11099	A	G	NaN	0
11100	G	A	1.03627	1
11103	A	G	1.19332	1
11109	C	T	1.83727	1
11110	T	C	NaN	0
11113	T	C	8.08081	1
11123	T	C	NaN	0
11124	G	A	0.537153	1
11125	G	A	NaN	0
11134	C	T	NaN	0
11143	T	C	NaN	0
11144	A	G	NaN	0
11149	G	A	NaN	0
11157	A	G	NaN	0
11164	A	G	0.427716	1
11166	T	C	1.45278	1
11169	G	A	4.60526	1
11173	G	C	1.21951	1
11174	G	A	1.18644	1
11179	A	G	NaN	0
11181	A	G	NaN	0
11185	G	A	1.53973	2
11198	G	A	NaN	0
11203	G	A	1.14068	1
11207	A	G	NaN	0
11209	T	A	NaN	0
11209	T	C	NaN	0
11213	A	G	NaN	0
11218	T	C	NaN	0
11219	C	A	NaN	0
11229	A	C	NaN	0
11232	G	A	2.57009	1
11233	C	T	NaN	0
11237	A	G	0.720461	1
11239	G	A	4.2328	1
11242	G	A	1.15607	1
11243	A	G	0.970874	1
11248	T	C	0.739645	1
11250	G	A	0.872093	1
11254	G	A	NaN	0
11259	G	A	NaN	0
11260	C	T	NaN	0
11264	T	A	NaN	0
11267	A	G	NaN	0
11273	AC	A	NaN	0
11298	G	A	5.46448	1
11404	C	T	NaN	0
11405	C	T	1.73267	1
11428	A	G	NaN	0
11429	C	T	NaN	0
11434	T	C	NaN	0
11447	A	G	NaN	0
11451	TCA	T	2.2709	5
11458	C	T	1.93548	1
11464	A	G	1.58228	1
11475	A	G	NaN	0
11491	T	C	NaN	0
11503	T	A	NaN	0
11505	C	T	2.52525	1
11528	T	C	NaN	0
11532	G	A	1.18765	1
11533	G	A	3.48771	2
11541	A	C	NaN	0
11545	G	A	NaN	0
11547	G	A	NaN	0
11550	T	C	NaN	0
11554	G	A	0.952381	1
11554	G	C	1.34159	1
11565	A	C	2.86738	1
11565	A	G	NaN	0
11571	G	A	NaN	0
11573	CTG	C	NaN	0
11580	T	C	NaN	0
11583	G	A	NaN	0
11586	A	G	NaN	0
11601	T	C	NaN	0
11606	AT	A	NaN	0
11619	G	A	NaN	0
11632	G	A	1.9507	2
11641	T	C	1.17647	1
11644	T	C	NaN	0
11647	C	T	NaN	0
11653	T	C	NaN	0
11656	A	G	NaN	0
11663	G	A	NaN	0
11680	G	A	4.29448	1
11688	G	A	1.55763	1
11698	G	A	NaN	0
11699	G	A	NaN	0
11705	G	A	NaN	0
11706	G	A	NaN	0
11710	CA	C	1.72953	3
11720	G	A	NaN	0
11721	G	A	2.22772	1
11723	G	A	4.23729	1
11728	T	C	NaN	0
11733	A	G	2.27273	1
11734	T	C	NaN	0
11748	A	G	NaN	0
11756	A	G	1.63934	1
11760	T	C	NaN	0
11774	C	T	NaN	0
11780	T	C	2.64901	1
11790	T	C	3.62694	1
11803	T	C	NaN	0
11832	A	G	NaN	0
11841	C	T	2.65781	1
11842	T	C	1.20724	1
11843	G	A	3.81679	1
11844	T	C	NaN	0
11856	T	C	0.656455	1
11879	T	C	NaN	0
11891	C	A	NaN	0
11892	CT	C	NaN	0
11900	AT	A	NaN	0
11907	C	A	NaN	0
11919	G	A	2.92683	1
11938	G	A	2.50917	2
11939	G	A	NaN	0
11940	C	T	NaN	0
11949	A	C	NaN	0
11977	G	A	NaN	0
11991	T	C	NaN	0
12004	T	C	NaN	0
12005	G	A	4.13793	1
12014	T	C	NaN	0
12017	A	G	NaN	0
12018	G	A	NaN	0
12021	CT	C	NaN	0
12022	T	C	NaN	0
12028	T	C	NaN	0
12048	T	C	NaN	0
12058	G	A	NaN	0
12060	T	C	NaN	0
12073	AC	A	NaN	0
12086	T	A	NaN	0
12088	G	A	NaN	0
12091	T	C	NaN	0
12097	A	G	1.23762	1
12112	T	C	NaN	0
12125	G	A	NaN	0
12127	T	C	NaN	0
12128	T	C	NaN	0
12130	T	C	NaN	0
12132	C	A	1.12613	1
12132	C	T	1.25945	1
12141	G	A	0.726612	1
12148	ACAT	A	NaN	0
12151	T	C	0.881834	1
12161	TTTCA	T	NaN	0
12167	T	C	NaN	0
12169	G	A	1.07527	1
12179	G	A	NaN	0
12182	G	A	4.09357	1
12184	G	A	NaN	0
12195	T	C	NaN	0
12199	T	C	NaN	0
12202	TA	T	1.2285	1
12208	G	A	NaN	0
12210	T	C	NaN	0
[truncated: 747 more rows]

## Sheet: 24mo WT Suppl. Fig.5d mouse#3
Position	Reference	Mutation	Average abundance in positive cells	Number of positive cells
4	A	G	NaN	0
44	G	A	1.73611	1
48	G	A	4.70085	1
67	C	G	NaN	0
76	T	C	NaN	0
79	G	A	NaN	0
80	T	G	NaN	0
85	G	A	1.15512	1
99	T	C	NaN	0
101	G	A	4.10367	1
109	A	G	NaN	0
135	G	A	1.66843	2
138	G	A	0.527426	1
138	GTA	G	2.3166	1
142	A	G	1.34409	1
152	A	G	3.24675	1
153	C	T	NaN	0
155	T	G	1.0917	1
164	A	C	2.1645	1
172	G	A	NaN	0
174	G	A	0.70922	1
177	G	A	1.35135	1
180	A	G	NaN	0
190	TTAAAA	T	1.4245	1
191	T	C	0.809061	1
204	G	A	NaN	0
212	G	A	1.67664	2
215	T	C	NaN	0
216	A	G	NaN	0
218	C	T	0.524659	1
222	A	AC	1.2474	1
222	AC	A	0.757576	1
225	C	T	2.1164	1
227	C	T	1.86567	1
230	G	A	1.37555	2
231	G	A	NaN	0
232	G	T	NaN	0
237	A	G	0.957854	1
247	A	G	1.13379	1
256	C	T	0.711744	1
276	A	G	NaN	0
277	A	G	1.06133	2
278	G	A	2.33333	1
278	G	T	1.94175	1
280	T	C	2.73556	1
284	C	G	NaN	0
295	T	C	NaN	0
297	G	A	1.64835	1
301	A	T	NaN	0
304	T	C	0.536481	1
305	C	A	2.9703	1
306	G	A	1.32626	1
309	C	T	1.78042	1
319	C	T	NaN	0
320	G	A	1.9685	1
321	G	A	1.40351	1
324	A	C	NaN	0
332	A	G	NaN	0
344	T	C	2.25989	1
353	G	A	4.62428	1
355	G	A	NaN	0
362	G	A	NaN	0
407	G	A	1.0395	1
415	T	C	2.22222	1
425	G	A	NaN	0
429	T	C	3.386	1
439	A	G	NaN	0
461	T	C	NaN	0
465	A	AT	2.22222	1
465	A	G	NaN	0
475	G	A	1.03075	2
492	G	A	1.42566	1
495	T	C	3.62319	1
497	G	A	NaN	0
499	T	C	1.49701	1
501	C	T	1.92308	1
515	G	A	1.85185	1
525	T	C	NaN	0
534	A	G	NaN	0
547	CTA	C	NaN	0
553	G	A	1.48515	1
563	T	C	1.09546	1
566	T	C	1.47874	1
569	C	T	NaN	0
572	T	C	NaN	0
573	A	G	1.02669	1
576	T	C	1.39276	1
588	G	A	2.66272	1
595	G	A	5.68182	1
603	TTATA	T	2.26244	1
604	T	C	1.51976	1
606	T	C	NaN	0
608	T	C	NaN	0
616	G	A	NaN	0
618	G	T	NaN	0
619	G	A	1.92691	2
623	C	T	0.88968	1
624	T	C	1.98675	1
627	T	C	NaN	0
646	G	A	2.56741	2
662	T	C	NaN	0
666	G	A	2.79898	1
674	A	C	1.7094	1
674	A	G	0.437828	1
675	G	A	1.48623	5
680	T	C	0.614251	1
684	C	T	0.928382	1
685	C	T	NaN	0
686	G	A	1.87266	1
692	T	C	0.641849	1
696	G	A	NaN	0
707	A	G	0.636132	1
711	G	A	1.05263	1
712	T	C	1.77305	1
717	A	G	0.566094	2
720	T	G	NaN	0
732	T	C	2.22222	1
736	A	G	0.715308	1
739	TA	T	NaN	0
740	A	T	0.922509	1
746	G	A	1.90831	2
756	G	A	1.09689	1
759	G	A	4.16667	1
768	G	A	NaN	0
773	G	A	NaN	0
775	G	A	1.20789	2
783	G	A	3.44828	1
785	G	A	2.08448	4
803	A	G	0.886525	1
810	T	C	2.09581	1
851	G	A	4.68278	1
872	G	C	0.629591	1
879	T	A	4.63576	1
885	G	A	NaN	0
890	A	G	0.535236	1
892	G	A	5.02283	1
894	A	C	NaN	0
894	A	G	1.09649	1
895	G	A	1.66512	1
897	A	G	0.732064	1
898	C	A	NaN	0
899	G	A	0.816993	1
912	G	A	3.38983	1
917	C	T	NaN	0
919	T	C	NaN	0
930	A	G	NaN	0
937	C	A	2.13675	1
938	T	C	2.00803	1
948	T	C	2.19298	1
955	T	C	0.967118	1
964	G	A	NaN	0
967	T	C	NaN	0
972	G	A	1.61897	2
973	A	G	0.571429	1
974	G	A	1.21212	1
975	G	A	0.827815	1
977	G	A	0.803859	1
983	T	A	NaN	0
985	G	A	3.10881	1
991	A	G	0.468165	1
993	G	A	NaN	0
997	G	A	3.20909	3
1005	G	A	1.88679	1
1011	G	A	NaN	0
1017	G	A	2.76498	1
1018	G	A	2.16802	1
1029	G	A	4.57627	1
1034	G	A	0.516351	1
1036	T	C	NaN	0
1041	A	G	0.687285	1
1046	A	G	NaN	0
1047	G	A	2.34888	3
1060	A	G	1.2766	1
1065	G	A	1.6835	1
1068	G	A	NaN	0
1088	C	A	1.13122	1
1096	T	C	1.05467	2
1096	T	G	1.25628	1
1098	A	G	0.565611	1
1115	A	G	NaN	0
1149	A	G	NaN	0
1166	A	G	NaN	0
1167	G	A	NaN	0
1168	T	C	1.32626	1
1177	A	T	1.88172	1
1195	G	A	0.976562	1
1198	G	A	2.95858	1
1210	G	A	NaN	0
1224	A	G	0.984252	1
1235	T	C	NaN	0
1248	G	A	NaN	0
1253	A	G	1.58228	1
1275	T	C	1.31868	1
1279	G	A	1.55763	1
1301	C	T	NaN	0
1302	T	A	NaN	0
1322	G	T	0.638298	1
1324	T	C	NaN	0
1327	A	T	1.35135	1
1329	AC	A	1.11888	1
1332	C	T	NaN	0
1341	A	G	0.995025	1
1346	G	A	3.46821	1
1354	A	G	NaN	0
1367	G	A	NaN	0
1368	A	G	2.19561	1
1369	A	C	NaN	0
1377	G	A	1.0395	1
1382	T	C	0.750939	1
1384	T	C	1.24641	2
1394	G	A	0.801282	1
1401	G	A	NaN	0
1402	A	G	NaN	0
1409	G	A	NaN	0
1413	G	A	1.65017	1
1416	G	A	1.70068	1
1418	G	A	1.29564	1
1422	A	G	0.509338	1
1426	TA	T	1.27932	1
1430	G	A	1.03734	1
1432	G	A	2.25225	1
1437	G	A	NaN	0
1441	T	C	0.765697	1
1444	C	T	1.02564	1
1445	T	C	0.493097	1
1446	G	A	2.26244	1
1447	G	A	3.3557	1
1453	C	CA	2.28137	1
1487	T	TA	1.23762	1
1487	TA	T	0.66313	1
1519	G	A	1.21739	2
1522	T	C	0.478927	1
1523	A	AT	0.724638	1
1526	G	A	NaN	0
1530	A	G	NaN	0
1533	G	A	0.598802	1
1548	T	C	4.77528	1
1553	C	T	2.59067	1
1554	G	A	1.83486	1
1571	G	A	NaN	0
1572	T	C	1.07527	1
1574	A	T	1.44231	1
1590	G	A	1.44484	2
1603	G	A	1.54639	1
1607	G	A	0.616197	1
1615	G	A	1.3624	1
1618	G	A	0.611995	1
1634	G	A	NaN	0
1635	C	T	NaN	0
1636	G	A	3.30475	2
1642	G	A	NaN	0
1646	A	G	0.972447	1
1656	T	C	3.14465	1
1673	T	C	3.24675	1
1694	T	C	NaN	0
1721	A	G	0.89153	1
1725	G	A	NaN	0
1733	G	A	3.73832	1
1736	A	G	0.492126	1
1737	G	A	0.948767	1
1741	G	A	NaN	0
1743	G	A	NaN	0
1751	A	G	1.13895	1
1753	T	C	0.915565	1
1767	G	A	1.62822	3
1773	G	A	NaN	0
1775	G	A	NaN	0
1787	G	A	3.10881	1
1797	T	C	NaN	0
1798	G	A	1.0101	1
1800	T	C	1.51976	1
1801	A	G	NaN	0
1803	T	C	0.479386	1
1810	G	A	NaN	0
1818	G	A	1.05263	1
1837	T	C	NaN	0
1852	T	A	1.41643	1
1854	C	T	3.06122	1
1862	A	G	1.3624	1
1867	A	G	NaN	0
1872	G	A	1.30358	2
1884	G	A	1.27551	1
1888	A	G	1.82371	1
1890	A	G	0.464684	1
1903	A	G	0.668449	1
1914	G	A	2.39616	2
1924	A	AC	0.84317	1
1929	G	A	NaN	0
1929	G	T	NaN	0
1932	T	C	NaN	0
1933	G	A	NaN	0
1936	T	C	NaN	0
1939	CA	C	NaN	0
1941	A	G	1.12721	1
1947	TCA	T	NaN	0
1951	C	A	0.806084	2
1956	G	A	1.37741	1
1958	A	G	0.776398	1
1971	G	A	1.19048	1
1974	G	A	1.05042	1
1979	G	A	3.3033	1
1992	C	A	1.05163	1
1993	T	C	0.826446	1
1997	G	A	NaN	0
1998	T	C	NaN	0
2001	A	G	NaN	0
2004	G	A	1.66667	1
2005	G	A	0.465116	1
2010	G	A	NaN	0
2011	G	A	1.25448	1
2012	T	C	0.722543	1
2013	A	G	1.42518	1
2017	T	C	0.78125	1
2018	G	A	NaN	0
2022	G	A	0.903208	2
2024	G	A	2.75818	2
2027	A	G	0.772798	1
2029	G	A	1.18812	1
2030	G	A	1.33736	4
2031	T	C	0.806977	2
2046	T	C	NaN	0
2049	C	A	NaN	0
2057	G	A	2.2341	4
2058	G	A	1.97538	4
2059	G	A	NaN	0
2061	C	T	NaN	0
2063	A	C	0.727802	1
2063	A	G	NaN	0
2064	G	A	0.972763	1
2068	G	A	1.50094	1
2071	C	T	1.10585	1
2073	G	A	3.4965	1
2083	G	A	1.38648	1
2084	G	A	2.26409	2
2092	G	A	0.914077	1
2098	T	C	0.700117	1
2102	T	C	NaN	0
2102	T	G	NaN	0
2104	T	C	1.60428	1
2110	G	A	4.07767	1
2112	G	A	NaN	0
2119	A	G	NaN	0
2126	A	G	0.62435	1
2134	G	T	1.54342	2
2139	A	G	NaN	0
2142	TATA	T	1.25	1
2158	G	A	6.8306	1
2161	G	A	1.16959	1
2189	T	A	2.26244	1
2230	G	A	NaN	0
2236	G	A	0.994036	1
2245	T	C	NaN	0
2248	G	A	NaN	0
2254	G	A	3.50877	1
2255	G	A	2.84091	1
2257	G	A	NaN	0
2263	G	A	1.07288	3
2265	A	G	0.919118	1
2266	G	A	1.16448	1
2269	T	TA	2.43902	1
2269	TA	T	0.955414	1
2282	G	A	NaN	0
2288	T	C	1.87668	1
2322	A	T	NaN	0
2327	T	C	1.15607	1
2333	T	C	0.969697	1
2334	G	A	4.7619	1
2340	G	A	3.1746	1
2341	A	T	5.12821	1
2346	T	C	1.79104	1
2349	T	C	NaN	0
2364	G	A	NaN	0
2367	A	G	0.637755	1
2371	T	C	0.89863	2
2373	G	A	2.37389	1
2374	G	A	1.1976	1
2375	G	A	NaN	0
2380	C	T	NaN	0
2384	G	A	NaN	0
2385	C	T	1.9305	1
2395	T	C	1.05079	1
2398	G	A	2.27273	1
2404	A	G	NaN	0
2409	G	A	3.05677	1
2411	C	T	NaN	0
2415	TA	T	NaN	0
2417	G	A	NaN	0
2418	G	A	4.97738	1
2420	T	C	1.03734	1
2424	C	T	NaN	0
2426	A	G	0.36846	1
2432	A	T	0.914077	1
2434	G	A	2.13523	1
2435	T	C	1.96078	1
2440	T	C	NaN	0
2443	G	C	0.821018	1
2444	G	A	1.32053	1
2449	C	T	1.2987	1
2456	G	A	0.896861	1
2461	G	A	1.44144	1
2463	A	T	1.1172	2
2464	G	A	1.31911	2
2467	A	G	NaN	0
2472	T	C	NaN	0
2473	G	A	NaN	0
2474	G	C	1.66667	1
2476	T	C	1.69972	1
2481	T	C	1.08992	1
2489	G	A	NaN	0
2492	TA	T	1.39373	1
2495	A	G	0.621891	1
2496	G	A	2.0202	1
2496	G	C	NaN	0
2503	G	A	1.44665	1
2505	G	A	NaN	0
2511	A	C	NaN	0
2512	G	A	3.77074	1
2512	G	C	1.45985	1
2516	A	G	0.822368	1
2519	C	T	0.830565	1
2521	G	A	1.84255	1
2522	G	A	NaN	0
2524	G	A	NaN	0
2525	C	T	0.773196	1
2534	T	C	0.924214	1
2543	A	G	NaN	0
2546	T	C	NaN	0
2547	A	G	NaN	0
2548	T	C	0.481696	1
2550	T	C	0.452899	1
2555	T	C	1.09649	1
2556	T	C	0.983959	2
2568	G	A	2.7027	1
2570	A	G	0.760456	1
2572	G	A	1.59151	1
2580	G	A	NaN	0
2606	G	A	1.19048	1
2649	C	T	3.01001	2
2662	A	G	NaN	0
2689	A	G	0.462963	1
2690	G	A	NaN	0
2699	T	C	5	1
2703	G	A	1.92652	2
2711	TA	T	2	1
2713	A	G	0.877193	1
2722	T	C	NaN	0
2727	G	A	NaN	0
2729	G	T	0.631313	1
2733	C	T	1.30435	1
2737	T	C	4.77319	2
2747	AAT	A	1.62602	1
2753	G	C	NaN	0
2757	T	C	NaN	0
2766	A	G	1.10906	1
2781	G	A	2.41878	3
2782	T	C	1.93741	1
2791	T	C	NaN	0
2796	G	T	3.6	1
2800	T	C	4.88722	1
2801	A	G	NaN	0
2802	G	A	NaN	0
2802	G	T	NaN	0
2814	T	C	0.830565	1
2818	T	C	1.14706	2
2820	G	C	3.43643	1
2825	C	CA	NaN	0
2835	G	A	1.63953	3
2836	G	A	1.71539	5
2837	G	A	2.6455	1
2839	A	G	NaN	0
2842	T	C	NaN	0
2855	A	G	0.862069	1
2856	G	A	0.970428	3
2857	G	A	1.34267	2
2865	A	G	0.922509	1
2866	T	C	0.980392	1
2867	T	C	1.01842	2
2868	G	A	NaN	0
2871	G	A	1.19368	2
2872	G	A	NaN	0
2873	T	C	NaN	0
2876	A	G	NaN	0
2881	G	A	1.73776	1
2894	A	G	NaN	0
2904	G	A	1.43885	1
2913	TTA	T	NaN	0
2920	T	C	2.57235	1
2973	C	T	1.68919	1
2975	T	C	1.8797	1
2980	T	C	NaN	0
2981	A	G	NaN	0
2984	A	G	1.6129	1
3001	G	A	NaN	0
3009	G	A	1.33843	1
3010	T	C	2.07469	1
3012	C	T	5	1
3015	CT	C	0.805524	1
3016	T	G	0.519751	1
3026	A	C	1.24378	1
3035	A	G	0.635324	1
3049	T	C	1.46628	1
3053	G	A	0.743494	1
3069	G	A	1.10675	2
3071	A	G	1.46199	1
3082	T	C	NaN	0
3087	G	A	NaN	0
3097	T	C	NaN	0
3100	T	C	NaN	0
3103	G	A	NaN	0
3105	T	C	0.833333	1
3108	G	A	1.12269	2
3108	G	T	NaN	0
3109	G	A	0.779755	2
3113	A	G	0.574713	1
3114	G	A	2.13556	2
3115	C	T	1.61507	1
3121	A	G	0.819672	1
3132	T	C	NaN	0
3133	C	T	0.718391	1
3141	G	A	1.53846	1
3142	G	A	NaN	0
3149	A	G	1.02113	2
3151	G	A	1.63603	2
3154	C	T	NaN	0
3156	G	A	NaN	0
3159	G	A	2.5974	1
3164	A	G	NaN	0
3177	G	A	0.414938	1
3178	A	G	NaN	0
3179	A	T	2.0339	1
3182	A	G	NaN	0
3183	A	G	1.17878	1
3185	C	G	2.04082	1
3196	T	C	6.32911	1
3198	C	T	NaN	0
3199	T	C	4.21286	1
3249	A	T	4.82315	1
3258	G	A	NaN	0
3262	A	G	0.445633	1
3268	G	A	NaN	0
3282	G	A	0.610998	1
3282	G	C	1.57993	1
3286	G	A	1.00604	1
3288	C	T	1.92719	1
3289	C	T	0.632111	1
3294	G	A	NaN	0
3298	T	C	0.701754	1
3304	G	A	0.652742	1
3308	T	C	1.03433	2
3333	C	T	2.12121	1
3335	G	A	1.68453	1
3336	G	A	1.59282	4
3336	GC	G	2.19298	1
3341	C	T	NaN	0
3342	T	C	0.655738	1
3345	G	A	3.79864	2
3349	T	C	0.777202	1
3350	G	A	1.23288	1
3354	G	A	NaN	0
3365	A	G	0.790073	2
3370	T	C	NaN	0
3371	A	G	0.708215	1
3373	T	C	NaN	0
3377	A	G	0.805369	1
3381	T	C	2.58398	1
3384	A	G	0.589971	1
3385	A	G	1.28535	1
3389	A	G	0.865266	1
3391	A	G	NaN	0
3394	A	G	NaN	0
3396	G	A	1.04113	2
3399	G	A	0.813008	1
3402	G	A	1.72043	1
3403	G	A	1.15512	1
3410	C	T	1.46341	1
3411	G	A	NaN	0
3424	T	C	3.13589	1
3427	C	T	1.24688	1
3429	G	A	2.38095	1
3429	G	C	NaN	0
3438	A	G	NaN	0
3443	T	A	NaN	0
3480	G	A	0.653595	1
3481	G	A	NaN	0
3482	A	G	NaN	0
3486	CT	C	NaN	0
3494	T	C	1.23457	1
3507	G	A	2.99401	1
3526	T	C	NaN	0
3534	G	A	1.875	1
3540	C	T	NaN	0
3549	T	C	0.578991	1
3550	C	T	1.59858	1
3554	A	G	0.420875	1
3561	C	A	NaN	0
3567	A	G	1.69967	2
3571	G	A	1.91575	2
3573	G	A	3.38657	6
3574	C	T	NaN	0
3577	CT	C	NaN	0
3579	T	C	1.26743	1
3583	C	T	1.32013	1
3587	C	T	NaN	0
3589	T	C	0.537057	1
3590	C	T	1.59151	1
3592	G	A	1.99279	2
3594	T	A	0.4	1
3597	G	A	1.48792	5
3599	T	C	NaN	0
3607	T	C	NaN	0
3608	A	T	NaN	0
3610	A	G	NaN	0
3611	T	C	NaN	0
3619	G	A	0.877193	1
3619	GA	G	1.28	1
3637	T	C	1.04822	1
3643	T	C	0.746269	1
3645	G	A	1.51976	1
3654	A	G	1.40056	1
3668	T	C	3.60577	1
3671	A	G	0.875912	1
3686	G	A	NaN	0
3686	G	T	NaN	0
3688	G	A	2.06897	1
3703	T	G	NaN	0
3709	A	G	NaN	0
3711	T	C	NaN	0
3739	G	A	1.20069	1
3745	A	G	1.5674	1
3751	G	A	1.35135	1
3753	G	A	NaN	0
3756	T	C	1.96078	1
3772	C	A	2.41287	1
3776	G	A	2.73109	1
3788	T	A	1.59151	1
3791	A	G	NaN	0
3795	A	G	0.523748	2
3803	G	A	1.6	1
3810	A	G	0.758534	1
3819	G	A	NaN	0
3821	G	A	1.54668	2
3824	A	G	NaN	0
3841	T	C	NaN	0
3851	G	A	1.1985	5
3852	T	C	0.792393	1
3855	G	A	1.49201	2
3866	T	C	NaN	0
3869	C	T	NaN	0
3870	G	A	2.76243	1
3871	G	A	0.910747	1
3872	G	A	1.59252	10
3875	C	T	NaN	0
3877	T	C	8.47458	1
3883	G	A	1.93906	1
3884	A	AT	6.81818	1
3890	T	C	NaN	0
3895	T	C	4.20842	1
3896	T	C	NaN	0
3904	T	C	2.67857	1
3908	G	A	0.598643	2
3917	A	G	NaN	0
3920	C	A	0.337154	1
3926	A	AC	0.963082	1
3942	A	G	NaN	0
3944	T	C	0.794913	1
3945	T	C	1.35135	1
3959	G	A	2.27828	2
3960	G	A	NaN	0
3961	T	C	0.578035	1
3974	A	G	NaN	0
3977	T	C	NaN	0
3981	G	A	2.22103	4
4008	G	A	3.59712	1
4013	G	A	2.00669	1
4015	A	G	NaN	0
4017	TC	T	NaN	0
4019	A	G	1.31234	1
4020	G	A	3.84615	1
4028	G	A	3.058	2
4034	A	G	0.521376	1
4040	A	T	NaN	0
4042	A	G	NaN	0
4044	T	C	NaN	0
4051	C	CA	2.11677	594
4051	CA	C	1.54872	116
4060	C	A	NaN	0
4060	C	T	NaN	0
4065	G	A	1.28205	1
4073	G	A	0.596659	1
4076	G	A	6.12245	1
4079	G	A	1.36986	1
4096	C	T	NaN	0
4101	A	G	0.617883	4
4102	A	C	1.20192	1
4103	G	A	1.31441	2
4108	A	G	1.21951	1
4112	T	C	0.481762	1
4119	T	C	NaN	0
4130	G	A	1.71627	3
4143	A	T	0.4914	1
4152	A	G	2.48756	1
4168	A	C	5.06912	1
4168	A	G	NaN	0
4187	G	A	NaN	0
4191	T	C	2.52101	1
4197	T	C	0.451671	1
4220	T	C	0.724638	1
4232	G	A	1.81347	1
4238	G	A	1.50316	2
4241	C	T	NaN	0
4250	T	A	0.996016	1
4250	T	C	0.898876	1
4251	T	C	1.10619	1
4254	G	A	3.84615	1
4258	A	G	0.509165	1
4262	G	A	NaN	0
4264	A	T	0.966054	3
4269	C	A	NaN	0
4275	G	A	5.03356	1
4276	G	A	NaN	0
4293	G	A	1.25261	1
4302	T	A	0.559284	1
4307	A	T	NaN	0
4324	T	C	0.719424	1
4328	CT	C	1.47892	2
4332	C	A	NaN	0
4335	T	C	NaN	0
4356	T	C	NaN	0
4371	T	C	1.04478	1
4372	C	T	NaN	0
4375	T	C	1.34357	1
4383	T	C	0.854701	1
4385	G	A	0.755287	1
4387	A	G	0.837989	1
4389	T	C	NaN	0
4393	T	A	2.2299	2
4406	G	A	1.39867	3
4408	G	A	1.76237	3
4409	G	A	1.86221	11
4412	T	G	0.967742	1
4413	G	A	0.983607	1
4415	G	A	NaN	0
4416	G	A	1.79211	1
4419	G	A	3.84615	1
4422	T	G	NaN	0
4429	A	G	0.911854	1
4434	A	G	0.694444	1
4444	A	G	3.75204	1
4446	T	C	0.684932	1
4450	A	G	1.00334	1
4457	T	C	NaN	0
4466	G	A	0.808625	1
4467	C	A	NaN	0
4474	A	C	0.94518	1
4475	G	A	0.922266	1
4476	G	A	1.48384	2
4487	G	A	0.874126	1
4488	C	T	0.819672	1
4497	C	G	0.861983	4
4510	C	T	NaN	0
4516	T	C	2.2	1
4518	T	C	NaN	0
4523	A	G	1.0142	1
4527	T	C	1.35747	1
4533	T	C	NaN	0
4550	G	A	2.34213	2
4554	CT	C	1.40187	1
4581	A	G	0.558036	1
4601	A	G	NaN	0
4604	T	C	1.02459	1
4632	T	C	NaN	0
4654	A	G	0.702732	4
4657	A	T	NaN	0
4659	T	C	NaN	0
4665	T	C	NaN	0
4669	A	G	0.806452	1
4671	G	A	0.964187	1
4674	T	C	1.11317	1
4676	C	T	NaN	0
4678	A	G	NaN	0
4687	A	G	0.740741	1
4692	T	C	0.578704	1
4694	T	C	NaN	0
4713	T	C	1.79211	1
4718	G	A	1.19522	1
4722	T	C	NaN	0
4734	A	T	0.829876	1
4736	T	C	2.27273	1
4748	G	A	0.474383	1
4751	A	G	NaN	0
4760	G	A	NaN	0
4763	A	G	5.68182	1
4765	A	AT	NaN	0
4767	T	C	1.6158	1
4768	A	C	3.14465	1
4797	G	A	NaN	0
4840	TA	T	0.966184	1
4843	C	A	NaN	0
4845	C	A	NaN	0
4854	T	C	NaN	0
4864	A	G	NaN	0
4870	A	G	1.18483	1
4893	C	A	NaN	0
4911	G	A	NaN	0
4919	A	G	1.34831	1
4922	C	T	3.2419	1
4924	A	T	3.32226	1
4924	AC	A	1.71233	1
4927	C	A	NaN	0
4931	G	A	0.990099	1
4931	GC	G	NaN	0
4947	C	T	NaN	0
4953	A	G	NaN	0
4953	A	T	0.78125	1
4958	A	G	0.404204	1
4960	G	A	NaN	0
4962	T	C	2.6087	1
4968	A	G	NaN	0
4973	G	A	NaN	0
4975	G	A	NaN	0
4980	T	C	NaN	0
4981	T	C	NaN	0
5005	G	A	0.753498	1
5006	T	C	NaN	0
5012	T	G	NaN	0
5014	C	A	NaN	0
5028	A	C	NaN	0
5046	T	C	NaN	0
5056	A	G	0.875657	1
5059	T	C	NaN	0
5069	T	C	3.0837	1
5076	G	A	1.24629	2
5088	A	G	NaN	0
5088	A	T	0.629723	1
5092	G	A	NaN	0
5097	G	A	NaN	0
5119	T	G	NaN	0
5121	T	C	0.377358	1
5123	G	A	1.61539	2
5125	TA	T	3.31325	1
5130	G	A	NaN	0
5143	T	C	2.65714	2
5148	G	A	0.978474	1
5149	G	A	3.50877	1
5154	A	C	0.838176	2
5171	G	A	1.65594	11
5171	G	GA	8.55042	1500
5171	G	GAA	1.83278	257
5171	G	GAAA	1.14288	2
5171	GA	G	6.52959	1396
5171	GAA	G	1.20791	20
5172	A	T	6.2069	1
5188	G	A	NaN	0
5192	A	AAGTCTT	2.9654	1
5193	A	G	NaN	0
5202	A	C	1.3369	1
5207	T	C	0.715308	1
5216	A	G	NaN	0
5218	C	A	1.10865	1
5220	T	C	NaN	0
5222	G	A	NaN	0
5222	GA	G	4.8	1
5227	T	C	0.803376	2
5228	G	A	1.20192	1
5229	C	T	1.25261	1
5235	G	A	4.61538	1
5244	A	G	NaN	0
5247	A	G	0.582751	1
5248	C	T	0.640205	1
5249	CT	C	1.58103	1
5266	AAAG	A	1.61725	1
5270	A	G	1.58311	1
5273	AT	A	1.40665	3
5275	T	C	NaN	0
5290	T	C	NaN	0
5292	GATTT	G	NaN	0
5293	A	AT	1.55556	1
5295	T	C	3.4965	1
5295	T	G	1.04603	1
5296	TAC	T	2.51046	1
5299	A	G	0.352113	1
5303	T	C	0.887574	1
5308	CT	C	1.0661	1
5314	C	A	NaN	0
5316	G	A	3.01508	1
5319	A	AT	5.55556	1
5324	A	G	1.07692	1
5336	TA	T	1.21528	1
5348	A	G	1.41397	2
5357	CA	C	2.29988	3
5369	T	G	4.69799	1
5373	G	A	0.736148	2
5373	G	T	1.62338	1
5379	C	A	1.31234	1
5382	T	C	0.866551	1
5387	A	G	1.23179	2
5389	T	C	NaN	0
5396	A	C	NaN	0
5396	A	G	1.60966	1
5397	G	T	1.13422	1
5398	C	T	NaN	0
5400	T	C	0.574713	1
5402	A	G	NaN	0
5406	G	A	NaN	0
5407	G	A	2.4735	1
5412	G	A	1.07105	2
5413	T	G	NaN	0
5416	G	A	2.19512	1
5417	T	C	1.83824	1
5419	C	A	NaN	0
5421	G	A	1.3144	3
5422	C	T	NaN	0
5428	G	A	2.54237	1
5429	T	C	1.12261	2
5437	T	C	0.813008	1
5442	G	A	0.928793	1
5443	C	T	3.40136	1
5451	G	A	NaN	0
5452	G	A	2.01794	1
5453	T	A	NaN	0
5460	G	A	NaN	0
5463	G	A	NaN	0
5476	A	G	NaN	0
5477	T	C	NaN	0
5478	G	A	NaN	0
5492	T	C	NaN	0
5493	G	A	1.24533	1
5495	T	C	NaN	0
5498	C	T	32.5471	1607
5499	G	A	1.2035	1
5535	G	A	NaN	0
5536	T	C	NaN	0
5547	A	G	0.415628	1
5574	G	A	4.31034	1
5576	C	T	0.856164	1
5580	CTA	C	NaN	0
5590	G	A	NaN	0
5592	G	A	1.31868	1
5598	G	A	1.11359	1
5601	A	G	1.66205	1
5604	G	A	NaN	0
5658	C	T	NaN	0
5667	G	A	0.957854	1
5670	T	G	0.784929	1
5683	AAGCAGG	A	1.97368	1
5691	G	A	1.85615	1
5697	ACAGGAT	A	1.26382	1
5704	G	A	2.21675	1
5708	A	C	NaN	0
5708	A	G	0.339905	1
5709	G	A	NaN	0
5710	T	A	0.696056	1
5710	T	C	5.1681	2
5713	A	G	0.300842	1
5716	C	A	NaN	0
5717	A	G	0.678733	1
5721	C	T	NaN	0
5724	G	A	0.567537	1
5730	A	C	1.95552	2
5735	A	G	0.441565	2
5736	G	A	NaN	0
5743	C	T	NaN	0
5745	G	A	NaN	0
5752	C	T	1.93798	1
5755	T	C	0.9656	1
5758	A	T	0.449236	1
5761	T	C	NaN	0
5765	A	G	NaN	0
5772	T	C	0.59312	1
5784	G	A	1.35635	1
5792	G	A	NaN	0
5805	G	A	2.45271	2
5806	G	A	NaN	0
5808	G	A	NaN	0
5823	A	T	NaN	0
5829	A	G	0.930851	1
5831	T	C	1.36572	2
5839	TG	T	1.36364	1
5843	AC	A	3.58854	12
5855	A	G	0.805546	2
5860	A	G	1.44092	1
5861	G	A	NaN	0
5879	T	C	NaN	0
5880	G	A	2.15736	1
5885	A	G	0.538213	1
5895	A	G	0.396511	1
5897	T	C	NaN	0
5904	G	A	NaN	0
5909	G	A	0.666667	1
5914	T	C	NaN	0
5915	A	G	0.532481	1
5917	T	C	0.614754	1
5924	A	G	1.51976	1
5928	G	A	NaN	0
5932	T	G	0.822368	1
5934	G	A	0.964187	1
5937	G	A	NaN	0
5941	G	A	NaN	0
5943	A	G	0.717769	2
5951	A	G	0.819536	2
5953	T	C	0.379075	1
5956	T	C	0.750751	1
5957	A	G	0.49054	1
5963	C	T	3.50467	1
5968	A	G	0.647668	1
5972	A	G	NaN	0
5984	C	A	NaN	0
5987	T	C	0.748503	1
5991	C	T	NaN	0
5993	C	A	0.408163	1
5993	C	T	NaN	0
5994	G	T	2.84238	1
5997	G	A	4.68227	1
6000	G	A	3.21782	1
6001	G	A	0.672043	1
6005	G	A	1.1655	1
6009	C	T	1.0846	1
6010	C	A	2.5974	1
6023	G	A	1.94395	2
6023	G	C	0.747198	1
6025	A	C	0.742574	1
6031	T	C	1.03734	1
6034	G	A	1.16861	1
6037	T	G	0.772798	1
6042	G	A	NaN	0
6043	G	A	0.334225	1
6044	G	A	2.14828	3
6051	G	A	5.88235	1
6053	A	T	NaN	0
6060	A	T	NaN	0
6064	T	C	1.63043	1
6066	A	G	NaN	0
6071	C	A	NaN	0
6082	G	T	NaN	0
6098	A	C	NaN	0
6105	TACTA	T	NaN	0
6115	G	GA	1.22066	12
6115	GA	G	1.29565	60
6115	GAA	G	1.5674	1
6122	A	G	0.925674	2
6132	G	A	0.949736	3
6133	G	A	0.589364	2
6142	G	A	2.05882	1
6146	A	G	NaN	0
6148	T	C	0.71599	1
6153	G	A	0.609137	1
6160	T	C	0.350631	1
6173	T	C	3.0303	1
6178	G	A	NaN	0
6182	T	C	1.45278	1
6184	T	C	2.31788	1
6187	T	C	NaN	0
6192	G	A	1.59681	1
6200	C	T	0.367377	1
6211	T	C	1.12613	1
6264	G	A	NaN	0
6269	T	A	0.6	1
6275	C	T	0.54407	1
6276	G	A	NaN	0
6287	A	G	NaN	0
6299	T	C	0.844595	1
6300	G	A	NaN	0
6314	A	G	1.64474	1
6327	T	C	NaN	0
6336	G	T	0.645995	1
6337	C	T	0.94162	1
6343	T	C	0.931099	1
6345	T	C	NaN	0
6348	G	A	1.50602	1
6367	T	C	0.348675	1
6378	G	A	2.05128	1
6381	G	A	NaN	0
6384	C	T	2.33516	1
6391	G	A	NaN	0
6393	ATTG	A	0.694444	1
6403	C	A	NaN	0
6410	A	G	0.384615	1
6415	T	C	0.570125	1
6421	T	C	NaN	0
6423	G	A	0.800915	1
6429	C	A	NaN	0
6432	G	A	2.00081	4
6437	A	G	0.533049	1
6437	A	T	NaN	0
6437	ATACT	A	0.554324	1
6445	T	C	1.14605	3
6446	A	C	NaN	0
6448	T	C	0.491159	1
6450	G	A	1.16473	1
6465	G	A	0.976909	1
6467	T	C	0.711238	1
6468	C	T	NaN	0
6470	A	G	NaN	0
6472	C	T	NaN	0
6473	A	G	0.457317	1
6477	G	A	0.995826	2
6478	G	A	NaN	0
6479	A	G	NaN	0
6483	G	A	NaN	0
6489	G	C	1.26354	1
6490	C	T	1.91571	1
6491	T	C	1.02194	3
6496	T	C	NaN	0
6498	G	A	NaN	0
6500	A	G	0.60241	1
6504	TTTG	T	1.53061	1
6507	G	A	3.75	1
6510	C	T	0.733496	1
6516	T	C	NaN	0
6525	T	C	0.309023	1
6531	G	A	3.36323	1
6532	G	A	1.21951	1
6535	TCA	T	1.6692	1
6537	A	C	0.513875	1
6540	C	T	NaN	0
6541	T	C	0.46729	1
6543	G	A	1.42597	3
6546	G	A	1.09152	1
6549	A	G	NaN	0
6555	G	A	0.615385	1
6563	C	T	NaN	0
6569	C	T	1.05485	1
6570	G	A	0.913215	3
6582	G	A	1.27932	1
6585	G	A	NaN	0
6586	G	A	NaN	0
6590	A	G	NaN	0
6591	A	G	NaN	0
6592	A	C	0.66313	1
6600	T	C	NaN	0
6603	T	C	1.08932	1
6604	T	C	0.471698	1
6608	T	C	NaN	0
6613	A	C	NaN	0
6621	G	A	1.37405	1
6622	G	A	2.21239	1
6629	A	G	0.886263	1
6636	C	T	0.614125	1
6637	C	A	NaN	0
6640	G	A	0.647152	2
6645	T	C	0.548246	1
6649	C	T	1.0929	1
6650	A	G	NaN	0
6651	G	A	0.823949	2
6660	G	A	0.884291	2
6670	C	T	0.75188	1
6673	C	T	1.84502	1
6681	ACT	A	1.33684	2
6686	C	T	NaN	0
6688	C	G	NaN	0
6689	T	A	1.09649	1
6697	G	A	2.96443	1
6699	T	A	3.62694	1
6718	C	T	0.39185	1
6722	T	C	NaN	0
6741	AT	A	2.99828	3
6746	A	G	2.11416	1
6747	G	A	2.8754	1
6750	G	A	NaN	0
6751	C	T	NaN	0
6762	A	G	NaN	0
6770	A	G	0.632111	1
6774	A	C	1.57068	1
6775	T	C	0.667275	2
6783	T	A	0.498504	1
6784	C	T	4.10959	1
6785	G	A	NaN	0
6788	T	A	NaN	0
6808	G	A	NaN	0
6816	G	A	0.982533	1
6817	G	A	NaN	0
6820	G	A	NaN	0
6834	C	T	3.46205	1
6836	C	T	0.623053	1
6840	T	C	NaN	0
6842	C	A	NaN	0
6843	G	A	5.33808	1
6848	A	G	NaN	0
6849	C	T	NaN	0
6852	A	G	0.729927	1
6873	G	A	1.30435	1
6874	A	G	NaN	0
6881	G	A	0.451264	1
6887	G	A	1.60772	1
6892	C	T	1.75631	2
6894	CT	C	NaN	0
6907	C	A	0.559552	1
6910	GC	G	4.16025	1
6925	T	C	0.772798	1
6931	T	C	0.559284	1
6946	T	C	4	1
7016	G	A	NaN	0
7019	T	C	NaN	0
7035	G	A	4.38596	1
7043	G	A	3.80881	2
7046	G	A	1.36577	2
7056	C	T	1.18086	2
7057	T	G	0.810373	1
7066	A	T	1.43885	1
7067	G	A	1.37255	1
7069	G	A	2.89855	1
7086	A	G	NaN	0
7087	TCA	T	0.860832	1
7112	A	G	NaN	0
7116	G	A	1.03734	1
7124	G	A	1.41732	1
7127	C	A	1.6835	1
7134	T	A	0.723589	1
7134	T	C	1.44695	1
7143	T	C	1.59744	1
7150	A	G	1.01317	1
7158	A	G	NaN	0
7169	A	G	0.517598	1
7173	G	A	1.0327	1
7182	A	G	2.0979	1
7185	C	T	0.655308	1
7196	G	A	1.1254	1
7205	T	C	0.721154	1
7215	T	C	NaN	0
7223	G	A	NaN	0
7224	T	C	0.859107	1
7233	T	C	NaN	0
7241	G	A	NaN	0
7249	CT	C	1.78571	1
7264	A	C	NaN	0
7268	A	G	1.18483	1
7269	TA	T	3.43643	1
7270	A	AATAG	0.801068	1
7272	T	C	0.806452	1
7277	G	A	NaN	0
7281	T	C	2.27273	1
7299	C	T	0.790514	1
7300	C	A	1.5625	1
7300	C	T	1.32626	1
7301	G	A	0.896057	1
7312	A	G	0.53947	2
7315	G	A	1.63399	1
7316	C	T	2.60417	1
7328	T	C	NaN	0
7331	A	T	NaN	0
7336	C	T	0.481696	1
7352	G	A	NaN	0
7354	A	G	NaN	0
7359	T	C	0.902527	1
7367	G	A	1.17417	1
7369	T	C	NaN	0
7378	A	G	NaN	0
7380	T	C	0.399361	1
7402	T	G	3.72093	1
7403	G	A	4.04624	1
7403	GGT	G	NaN	0
7407	A	G	0.474383	1
7413	G	A	NaN	0
7417	G	A	0.925926	1
7419	T	C	0.328084	1
7427	G	A	NaN	0
7436	G	A	NaN	0
7444	G	A	0.562395	2
7453	A	G	2.48756	1
7455	T	A	1.88679	1
7466	A	G	0.352858	1
7467	T	C	NaN	0
7471	A	G	NaN	0
7483	A	T	0.798722	1
7485	A	T	1.71674	1
7487	G	A	2.23219	5
7491	T	C	1.06061	1
7502	G	A	NaN	0
7503	C	T	0.628931	1
7505	G	A	NaN	0
7506	T	C	1.36986	1
7508	C	A	0.468019	1
7509	C	T	2.97297	1
7511	T	C	0.708215	1
7518	G	A	NaN	0
7519	A	T	NaN	0
7534	C	T	NaN	0
7539	C	T	NaN	0
7542	G	A	NaN	0
7545	G	A	1.13852	1
7552	T	C	NaN	0
7559	A	G	NaN	0
7560	C	T	NaN	0
7564	A	G	0.95057	1
7565	A	G	NaN	0
7568	T	C	0.337382	1
7572	A	C	8.93855	1
7578	C	T	NaN	0
7583	T	C	0.831025	1
7592	G	A	1.39665	1
7593	G	A	1.98675	1
7594	C	T	NaN	0
7608	T	C	4.57657	27
7612	T	C	0.410172	1
7617	C	A	1.99693	1
7619	A	G	0.535906	1
7627	C	A	1.51515	1
7627	C	T	NaN	0
7633	G	A	1.10294	1
7634	C	T	0.718391	1
7638	T	C	0.959693	1
7652	G	A	NaN	0
7652	G	T	1.03397	1
7659	T	C	NaN	0
7677	G	A	0.667557	1
7679	T	C	NaN	0
7693	T	A	1.34907	1
7693	T	C	1.83486	1
7697	T	C	3.15789	1
7708	A	G	0.823723	1
7709	G	A	1.3513	2
7718	G	A	3.65854	1
7738	TTA	T	5.18868	1
7752	A	C	2.45499	1
7761	G	A	NaN	0
7768	G	A	3.05677	1
7781	A	G	0.8	1
7803	T	C	NaN	0
7818	T	C	2.43161	1
7828	T	C	0.886525	1
7851	C	T	0.907716	1
7876	T	G	NaN	0
7877	T	C	NaN	0
7879	A	G	2.22222	1
7881	CA	C	0.381388	1
7895	A	G	0.875657	1
7902	A	C	0.692521	1
7902	A	G	0.456204	1
7905	TA	T	NaN	0
7909	A	G	5.26316	1
7915	T	C	1.39211	1
7917	G	A	2.92683	1
7919	G	A	NaN	0
7933	G	A	1.15973	2
7933	G	GA	1.45631	1
7945	G	A	1.76056	1
7952	T	C	0.55991	1
7953	C	T	1.48699	1
7958	C	T	NaN	0
7971	A	G	NaN	0
7972	G	A	1.20192	1
7984	G	A	NaN	0
7990	G	A	0.559284	1
8011	A	G	1.32275	1
8017	T	C	1.0395	1
8033	G	A	1.56556	1
8048	G	A	1.18483	1
8058	T	C	1.48148	1
8068	T	C	NaN	0
8082	T	C	0.487358	2
8088	C	T	NaN	0
8098	A	G	0.707214	1
8105	T	C	2.04778	1
8110	A	G	0.56338	1
8112	A	C	0.877193	1
8118	A	G	1.21951	1
8123	G	A	NaN	0
8129	G	T	2.18447	1
8141	T	C	NaN	0
8151	AATC	A	1.22699	1
8164	G	A	NaN	0
8165	G	A	NaN	0
8182	G	A	1.20968	1
8183	G	A	NaN	0
8185	CT	C	0.519751	1
8186	T	C	1.0375	5
8194	C	T	NaN	0
8200	T	A	NaN	0
8202	T	C	0.737463	1
8206	C	T	NaN	0
8208	T	C	1.30435	1
8221	T	G	3.96476	1
8227	A	C	1.12535	2
8232	A	G	0.711744	1
8234	G	A	1.69014	1
8239	G	A	NaN	0
8247	A	G	0.343879	1
8252	G	A	1.09689	1
8254	G	A	1.06709	2
8256	T	C	0.649345	2
8260	G	A	1.80505	1
8263	G	A	NaN	0
8271	A	G	0.837211	2
8272	G	A	0.384025	1
8274	C	T	2.14765	1
8279	G	A	1.43629	2
8279	GAC	G	NaN	0
8288	T	C	0.584112	1
8297	C	T	1.0989	1
8302	G	A	0.641849	1
8306	A	G	NaN	0
8312	T	C	NaN	0
8320	G	A	NaN	0
8320	G	C	0.567537	1
8336	T	C	1.6129	1
8382	A	G	0.771411	2
8388	G	A	NaN	0
8389	G	A	1.03807	2
8396	C	T	0.897666	1
8401	C	T	NaN	0
8403	G	A	NaN	0
8409	A	G	0.610501	1
8410	G	A	NaN	0
8412	T	C	NaN	0
8416	A	G	0.574713	1
8417	T	C	0.448833	1
8425	G	A	1.13636	1
8438	T	C	0.718391	1
8440	C	T	0.669344	1
8452	G	A	3.37662	1
8468	T	C	NaN	0
8475	T	C	0.525762	1
8480	G	A	NaN	0
8481	C	T	NaN	0
8483	C	T	NaN	0
8491	G	A	1.07991	1
8533	G	A	NaN	0
8539	G	A	0.658762	1
8540	C	T	NaN	0
8545	G	A	1.38249	1
8561	A	G	1.28205	1
8564	T	C	0.693481	1
8566	T	C	NaN	0
8568	C	T	0.40783	1
8573	T	C	NaN	0
8582	G	A	2.19298	1
8589	T	C	3.26797	1
8590	C	A	0.580046	1
8596	G	A	NaN	0
8597	A	G	0.854701	1
8598	T	C	NaN	0
8601	T	C	NaN	0
8609	G	A	1.1655	1
8610	A	G	3.29341	1
8621	T	C	1.8797	1
8625	G	A	1.09409	1
8626	C	T	NaN	0
8629	A	G	NaN	0
8631	C	G	0.510638	1
8636	A	C	0.699301	1
8637	G	A	3.1185	1
8645	A	G	NaN	0
8647	G	A	0.918485	1
8653	G	A	2.23642	1
8654	A	G	0.601685	1
8656	C	T	0.839552	1
8659	T	C	NaN	0
8664	G	A	2.40296	1
8665	G	A	1.45278	1
8670	T	C	0.545256	1
8676	G	A	0.864293	4
8681	C	T	NaN	0
8688	A	G	0.373832	1
8691	T	C	0.614754	1
8694	G	A	1.54525	1
8695	G	A	0.89955	1
8699	A	G	0.465983	1
8701	T	C	NaN	0
8704	T	C	0.810821	2
8707	G	A	1.16959	1
8708	A	G	2.5641	1
8715	T	C	NaN	0
8724	A	G	NaN	0
8740	T	C	0.55918	1
8743	G	A	2.73224	1
8747	ACTCACCAATATC	A	NaN	0
8758	T	C	1.37444	2
8760	C	A	0.70028	1
8763	A	G	0.68306	1
8766	A	G	NaN	0
8769	T	C	1.55039	2
8770	A	G	0.780031	1
8773	A	G	0.900901	1
8776	G	A	1.2	1
8781	C	T	NaN	0
8785	A	G	NaN	0
8787	G	A	2.86836	3
8794	G	A	0.980392	1
8799	G	A	0.696056	1
8800	G	A	1.36986	1
8812	G	A	1.03093	1
8816	C	T	NaN	0
8827	T	C	3.5316	1
8829	G	A	NaN	0
8830	T	C	1.77305	1
8841	C	A	1.47493	1
8842	T	C	NaN	0
8845	G	A	NaN	0
8850	G	A	1.24014	1
8858	T	C	1.04849	1
8861	A	AT	NaN	0
8864	C	T	NaN	0
8868	G	A	NaN	0
8877	G	A	1.66205	1
8879	A	G	1.18483	1
8889	G	A	NaN	0
8891	A	G	NaN	0
8893	G	A	1.26263	1
8898	T	A	0.471698	1
8904	G	A	0.859645	2
8913	C	A	NaN	0
8916	T	C	1.26904	1
8920	G	A	NaN	0
8923	T	C	1.19287	3
8925	G	A	0.971128	2
8935	A	C	0.968992	1
8936	T	C	0.78329	1
8937	G	C	0.796106	8
8938	A	G	0.646226	3
8944	G	A	1.39535	1
8947	G	A	NaN	0
8950	G	A	0.943396	1
8951	C	T	1.95122	1
8952	T	C	NaN	0
8956	C	T	1.03687	1
8957	TC	T	0.952381	1
8965	G	A	0.876095	1
8975	A	G	0.646552	1
8990	A	T	1.04603	1
8992	T	C	NaN	0
9001	T	C	NaN	0
9008	T	C	1.21065	1
9009	T	C	0.431344	1
9012	G	A	0.538048	1
9021	G	A	1.13946	3
9027	G	A	1.26352	3
9028	G	A	NaN	0
9037	T	C	0.637755	1
9038	T	C	NaN	0
9038	T	G	NaN	0
9045	G	A	NaN	0
9049	A	G	0.750751	1
9055	G	A	NaN	0
9057	C	A	1.18203	1
9058	T	C	1.42391	3
9058	T	G	NaN	0
9059	T	C	0.869565	1
9063	G	A	NaN	0
9065	A	G	0.837989	1
9066	G	A	0.679348	1
9067	G	A	NaN	0
9068	T	C	0.558036	1
9073	G	A	3.14465	1
9094	T	C	0.857143	1
9105	A	G	NaN	0
9107	T	C	0.630517	1
9115	G	A	3.09278	1
9116	A	T	0.765697	1
9118	T	G	0.463392	1
9130	T	C	NaN	0
9133	T	C	1.08303	1
9137	A	G	0.390016	1
9144	G	A	1.90677	2
9149	C	T	NaN	0
9152	T	C	2.85714	1
9153	G	A	NaN	0
9155	A	G	NaN	0
9156	A	G	1.51134	1
9161	A	G	0.957854	1
9163	T	C	1.10132	1
9174	G	A	1.95531	1
9177	G	A	NaN	0
9177	G	T	NaN	0
9181	T	G	0.530786	1
9187	G	A	2.3766	1
9188	T	A	0.684932	1
9188	T	C	NaN	0
9195	T	C	0.8726	1
9198	T	A	0.508906	1
9198	T	C	NaN	0
9204	G	A	NaN	0
9209	T	C	1.34771	1
9210	G	A	5.54273	1
9211	G	A	NaN	0
9214	T	C	1.74216	1
9216	C	A	NaN	0
9218	TG	T	0.890585	1
9219	G	A	1.29596	2
9223	TC	T	1.60971	2
9227	T	C	NaN	0
9232	T	C	1.78571	1
9233	T	C	NaN	0
9238	G	A	3.71209	4
9240	T	A	1.4245	1
9249	C	T	1.23967	1
9251	T	C	0.659631	1
9268	G	A	2.48963	1
9285	T	A	0.376223	1
9286	T	C	NaN	0
9286	TCA	T	3.56083	1
9291	T	C	1.18812	1
9307	G	A	1.36364	1
9311	T	C	0.509684	1
9315	G	A	3.0303	1
9318	G	A	3.18021	1
9320	A	G	0.625782	1
9321	G	A	1.67298	2
9326	A	T	NaN	0
9329	C	T	0.921187	1
9331	G	A	1.54321	1
9341	A	G	0.424809	1
9348	G	A	2.12766	1
9357	T	C	1.09409	1
9373	T	C	2.09581	1
9384	G	A	NaN	0
9385	G	A	2.23498	2
9390	T	C	0.95057	1
9400	G	A	NaN	0
9441	T	A	4.09639	1
9449	G	A	1.4408	2
9451	A	T	1.01844	2
9456	G	A	1.30435	1
9474	G	A	NaN	0
9478	T	C	NaN	0
9480	T	C	NaN	0
9506	G	A	2.46305	1
9516	G	A	2.14067	1
9519	G	A	NaN	0
9527	A	G	0.39968	1
9528	C	CT	NaN	0
9529	T	C	NaN	0
9534	C	T	3.78251	1
9538	T	C	NaN	0
9540	A	C	NaN	0
9545	G	A	5	1
9552	GA	G	2.65252	1
9558	G	A	NaN	0
9562	A	G	0.866551	1
9567	T	C	NaN	0
9570	G	T	14.0625	1
9582	G	A	NaN	0
9583	A	G	NaN	0
9597	G	A	3.30882	1
9598	C	T	NaN	0
9601	G	A	0.632111	1
9609	T	C	NaN	0
9630	G	A	0.464396	1
9633	G	A	1.4744	2
9654	G	C	1.42405	1
9670	T	A	0.736196	1
9688	G	A	3.65854	1
9703	T	C	0.611247	1
9708	A	G	1.70455	1
9725	T	C	1.25	1
9753	T	C	2.00669	1
9760	G	A	2.3998	3
9765	G	A	0.949367	1
9770	T	C	0.763359	1
9771	G	A	3.42951	2
9787	G	A	0.450857	1
9795	T	C	1.86667	1
9820	T	TA	2.53533	103
9820	TA	T	1.41326	21
9821	A	T	2.82284	2
9847	T	C	1.06383	1
9867	A	G	NaN	0
9869	T	C	1.62722	1
9878	T	C	9.30233	1
9879	G	A	0.640678	2
9886	A	G	NaN	0
9891	C	A	2.77778	1
9907	G	A	2.08333	2
9912	C	A	NaN	0
9917	T	C	0.633714	1
9923	T	A	0.513259	1
9923	T	C	NaN	0
9929	G	A	NaN	0
9934	CTTATA	C	NaN	0
9940	T	C	NaN	0
9944	G	A	2.7027	1
9951	C	T	0.701262	1
9964	TTACTA	T	1.09649	1
9976	G	A	1.52927	2
9979	G	A	2.79847	3
9980	G	A	1.206	7
9985	G	A	2.29551	5
10001	T	C	NaN	0
10002	T	C	0.761421	1
10021	C	T	NaN	0
10040	G	A	NaN	0
10041	C	G	0.511771	1
10043	C	A	1.42566	1
10067	T	C	NaN	0
10072	T	C	2.41935	1
10075	G	A	0.412286	2
10077	A	G	0.447427	1
10078	G	A	0.994036	1
10080	C	A	NaN	0
10083	C	T	0.991736	1
10084	G	A	1.42518	1
10085	A	G	0.586166	1
10089	A	G	0.350631	1
10095	AG	A	NaN	0
10097	G	A	1.30389	2
10101	A	G	0.722608	2
10102	G	A	1.8018	1
10105	C	A	0.699301	1
10106	T	C	0.544252	2
10107	A	G	1.26582	1
10109	T	A	NaN	0
10112	T	C	4.05405	1
10117	G	A	NaN	0
10128	G	T	NaN	0
10131	C	A	NaN	0
10132	G	A	1.86278	2
10134	A	G	0.636943	1
10138	G	A	1.01215	1
10144	G	A	3.25972	2
10156	A	G	0.934579	1
10157	A	G	NaN	0
10158	CCTA	C	NaN	0
10166	A	G	0.919118	1
10192	T	C	NaN	0
10199	A	G	1.06157	1
10220	A	G	1.04822	1
10222	G	A	1.32275	1
10226	T	TA	1.19367	12
10226	TA	T	1.77848	20
10243	A	G	NaN	0
10245	G	A	1.21131	1
10251	T	C	NaN	0
10269	A	G	NaN	0
10279	G	A	NaN	0
10288	T	A	1.29281	5
10302	G	A	0.683995	1
10343	C	T	NaN	0
10347	CT	C	2.03549	8
10374	G	A	NaN	0
10387	C	T	0.489237	1
10393	T	C	1.00671	1
10395	T	C	1.73611	1
10401	G	A	2.05993	1
10417	T	TA	1.72319	2
10417	TA	T	2.01485	10
10424	A	G	NaN	0
10424	AG	A	2.5792	2
10425	G	A	3.46464	4
10455	T	C	NaN	0
10468	G	A	NaN	0
10484	A	C	NaN	0
10486	T	C	NaN	0
10494	T	C	0.698324	1
10523	T	C	NaN	0
10561	T	C	0.840336	1
10570	G	A	2.6178	1
10575	G	A	NaN	0
10577	G	A	NaN	0
10590	C	T	1.3245	1
10591	G	A	NaN	0
10599	G	A	1.53846	1
10602	G	A	1.25	1
10604	G	A	2.46305	1
10619	T	C	2.58449	1
10632	G	A	1.87584	3
10633	G	T	5.69106	1
10637	T	C	0.387898	1
10669	A	AT	NaN	0
10676	T	C	0.795053	1
10680	G	A	1.83299	1
10681	G	A	1.31926	1
10699	T	C	NaN	0
10702	T	C	0.886076	1
10705	C	T	2.62517	2
10714	C	T	NaN	0
10716	C	T	4.45545	1
10725	G	A	NaN	0
10727	C	T	0.714286	1
10728	G	A	0.673401	1
10729	C	A	NaN	0
10762	G	A	1.95619	5
10770	G	A	1.49089	2
10790	A	G	0.621891	1
10798	G	A	2.6393	1
10800	G	A	1.21861	2
10801	T	C	3.87941	2
10805	C	T	1.85625	3
10810	G	A	3.45465	3
10813	T	C	0.506073	1
10814	A	G	2.25225	1
10820	A	G	3.58209	1
10821	G	A	NaN	0
10829	T	C	1.77012	2
10833	G	A	2.21354	3
10841	T	C	0.554939	1
10844	T	C	NaN	0
10845	G	A	NaN	0
10860	G	A	NaN	0
10863	G	A	1.5873	1
10866	A	G	0.740741	1
10873	T	C	0.398724	1
10874	A	G	1.01833	1
10878	TTAGG	T	NaN	0
10882	G	A	0.821018	1
10888	A	G	NaN	0
10890	G	A	NaN	0
10891	G	A	NaN	0
10899	C	T	4.30857	18
10900	G	A	0.955731	2
10915	T	C	0.483559	1
10917	G	A	0.434783	1
10931	A	G	0.761035	1
10933	A	G	1.74216	1
10938	G	A	1.88679	1
10939	C	T	1.16279	1
10969	G	A	2.98507	1
10972	T	C	NaN	0
10973	AATT	A	1.48883	1
10974	A	G	6.19946	1
10982	T	C	1.58228	1
10986	T	C	0.395257	1
10991	C	T	NaN	0
10994	C	G	0.398089	1
10997	A	C	NaN	0
10997	A	G	1.08353	2
10999	G	A	0.755287	1
11007	G	A	NaN	0
11011	T	C	NaN	0
11014	A	G	1.27226	1
11025	G	A	1.90136	3
11027	C	T	0.466418	1
11031	T	C	0.411523	1
11037	G	A	NaN	0
11038	T	C	0.886263	1
11041	G	A	1.37496	3
11049	G	A	1.55513	8
11053	T	C	0.92081	1
11054	T	C	NaN	0
11055	G	A	1.30354	1
11057	T	C	NaN	0
11060	T	C	0.513221	2
11061	G	A	0.980237	2
11064	T	C	0.872093	1
11064	T	G	NaN	0
11071	T	C	0.603865	1
11079	A	C	NaN	0
11082	C	G	1.1236	1
11089	G	A	1.30152	1
11097	G	A	2.01156	3
11098	G	A	0.956938	1
11099	A	G	NaN	0
11100	G	A	1.89544	6
11103	A	G	NaN	0
11109	C	T	NaN	0
11110	T	C	0.744048	1
11113	T	C	NaN	0
11123	T	C	0.91581	2
11124	G	A	NaN	0
11125	G	A	1.47218	6
11134	C	T	NaN	0
11143	T	C	0.660502	1
11144	A	G	0.606796	1
11149	G	A	NaN	0
11157	A	G	NaN	0
11164	A	G	NaN	0
11166	T	C	NaN	0
11169	G	A	0.850009	3
11173	G	C	NaN	0
11174	G	A	NaN	0
11179	A	G	1.51229	1
11181	A	G	0.496032	1
11185	G	A	NaN	0
11198	G	A	NaN	0
11203	G	A	2.33553	10
11207	A	G	1.67866	1
11209	T	A	0.545852	1
11209	T	C	3.15457	1
11213	A	G	0.770416	1
11218	T	C	1.09204	1
11219	C	A	NaN	0
11229	A	C	1.86567	1
11232	G	A	1.13853	4
11233	C	T	NaN	0
11237	A	G	NaN	0
11239	G	A	2.22772	1
11242	G	A	NaN	0
11243	A	G	NaN	0
11248	T	C	NaN	0
11250	G	A	2.01149	1
11254	G	A	8.75657	1
11259	G	A	1.44928	1
11260	C	T	0.858896	1
11264	T	A	2.31023	1
11267	A	G	NaN	0
11273	AC	A	0.906583	2
11298	G	A	NaN	0
11404	C	T	4.29338	1
11405	C	T	NaN	0
11428	A	G	NaN	0
11429	C	T	NaN	0
11434	T	C	1.44231	1
11447	A	G	NaN	0
11451	TCA	T	1.50868	14
11458	C	T	NaN	0
11464	A	G	NaN	0
11475	A	G	0.838926	1
11491	T	C	3.80952	1
11503	T	A	1.13122	1
11505	C	T	NaN	0
11528	T	C	2.26244	1
11532	G	A	NaN	0
11533	G	A	1.22699	1
11541	A	C	0.518672	1
11545	G	A	1.81818	1
11547	G	A	NaN	0
11550	T	C	7.00637	1
11554	G	A	NaN	0
11554	G	C	NaN	0
11565	A	C	NaN	0
11565	A	G	NaN	0
11571	G	A	0.862069	1
11573	CTG	C	1.36698	3
11580	T	C	2.20264	1
11583	G	A	NaN	0
11586	A	G	NaN	0
11601	T	C	0.325945	1
11606	AT	A	1.72684	1
11619	G	A	2.96296	1
11632	G	A	2.3244	2
11641	T	C	NaN	0
11644	T	C	NaN	0
11647	C	T	0.609013	1
11653	T	C	1.37931	1
11656	A	G	0.854701	1
11663	G	A	1.88339	2
11680	G	A	1.21704	1
11688	G	A	0.69735	1
11698	G	A	0.675676	1
11699	G	A	1.62866	1
11705	G	A	1.05668	1
11706	G	A	13.7405	1
11710	CA	C	1.2308	4
11720	G	A	NaN	0
11721	G	A	1.57946	4
11723	G	A	1.78253	1
11728	T	C	0.530973	1
11733	A	G	NaN	0
11734	T	C	8.53659	1
11748	A	G	1.13379	1
11756	A	G	NaN	0
11760	T	C	1.44509	1
11774	C	T	NaN	0
11780	T	C	NaN	0
11790	T	C	NaN	0
11803	T	C	NaN	0
11832	A	G	NaN	0
11841	C	T	NaN	0
11842	T	C	NaN	0
11843	G	A	1.07817	1
11844	T	C	NaN	0
11856	T	C	NaN	0
11879	T	C	1.14943	1
11891	C	A	0.794913	1
11892	CT	C	1.81818	1
11900	AT	A	2.9703	1
11907	C	A	3.5503	1
11919	G	A	NaN	0
11938	G	A	5.89256	17
11939	G	A	1.73582	3
11940	C	T	1.82232	1
11949	A	C	3.0303	1
11977	G	A	2.17391	1
11991	T	C	0.865052	1
12004	T	C	0.648508	1
12005	G	A	0.597015	1
12014	T	C	NaN	0
12017	A	G	0.718391	1
12018	G	A	3.56818	2
12021	CT	C	5.85973	2
12022	T	C	1.13071	2
12028	T	C	2.33051	1
12048	T	C	1.08932	1
12058	G	A	2.04918	1
12060	T	C	NaN	0
12073	AC	A	4.86726	1
12086	T	A	0.606796	1
12088	G	A	0.755287	1
12091	T	C	3.08642	1
12097	A	G	NaN	0
12112	T	C	1.7192	1
12125	G	A	0.640342	1
12127	T	C	0.78125	1
12128	T	C	0.844773	1
12130	T	C	3.16476	2
12132	C	A	NaN	0
12132	C	T	NaN	0
12141	G	A	1.80979	2
12148	ACAT	A	1.02041	1
12151	T	C	0.478927	1
12161	TTTCA	T	0.922509	1
12167	T	C	NaN	0
12169	G	A	0.894603	2
12179	G	A	1.19048	1
12182	G	A	NaN	0
12184	G	A	4.16667	1
12195	T	C	0.3861	1
12199	T	C	0.856164	1
12202	TA	T	NaN	0
12208	G	A	0.789889	1
12210	T	C	NaN	0
[truncated: 747 more rows]

## Sheet: 24mo WT Fig. 3a all mice
Position	Reference	Mutation	Average abundance in positive cells	Number of positive cells
48	G	A	13.2075	1
49	A	G	11.1111	1
77	T	C	1.89394	1
85	G	A	3.09614	3
88	T	C	0.934579	1
97	A	G	4.87805	1
131	G	A	7.57722	345
135	G	A	1.81188	2
136	G	A	1.9084	1
155	T	C	3.57143	1
178	G	A	4.0724	1
180	A	G	2.55682	1
186	C	T	1.78571	1
196	T	C	4.71698	1
212	G	A	4.50039	2
216	A	G	1.10619	1
217	G	A	1.81818	1
223	C	T	1.7192	1
227	C	T	5.1297	2
230	G	A	2.27731	4
232	G	A	7.24638	1
243	G	A	2.86624	1
255	G	A	2.30415	1
278	G	A	2.53807	1
291	G	A	2.75862	1
296	G	A	4	1
297	G	A	2.80374	1
301	A	AT	5.22388	1
306	G	A	3.03791	2
308	G	A	2.59259	1
309	C	T	1.05932	1
311	A	G	5.68182	1
320	G	A	2.71739	1
321	G	A	3.50435	2
325	T	C	0.829187	1
328	G	A	1.74895	2
331	T	C	6.41026	1
348	C	T	13.5135	1
442	G	A	4.71698	1
455	G	A	3.26797	1
475	G	A	8.10811	1
476	C	A	2.41935	1
477	TA	T	7.95455	1
497	G	A	2.24792	2
499	T	C	2.28311	1
515	G	A	1.4881	1
563	T	C	0.684932	1
570	C	T	4.29907	1
578	A	T	5.7554	1
594	G	A	2.71739	1
597	G	A	2.62172	1
603	T	C	0.807754	1
618	G	A	2.01755	2
619	G	A	8.49057	1
646	G	A	5.81395	1
674	A	G	1.76056	1
675	G	A	3.46801	2
678	T	C	0.925926	1
680	T	C	1.16686	1
683	A	T	9.02778	1
686	G	A	2.64106	2
693	T	C	3.57143	1
696	G	A	4.2328	1
697	C	T	4.47761	1
711	G	A	2.17506	3
713	A	G	5.21973	2
739	TA	T	2.17803	3
746	G	A	4.04984	1
750	G	A	5.31915	1
755	A	G	2.52525	1
759	G	A	5.11364	1
768	G	A	1.74825	1
775	G	A	1.44928	1
778	G	A	2.83835	2
784	G	A	3.29218	1
785	G	A	5.73503	2
785	G	C	6.46507	3
841	G	A	1.46628	1
842	G	A	5.35714	1
864	AAT	A	6.01504	1
894	A	C	1.4245	1
894	A	G	0.799921	3
895	G	A	2.45747	1
908	G	A	5.77527	3
918	C	A	0.609013	1
972	G	A	2.85071	2
982	G	A	4.42478	1
985	G	A	6.21616	21
987	A	T	1.76471	1
992	G	A	4.9505	1
993	G	A	2.55708	2
997	G	A	2.26089	4
998	C	T	4.6729	1
1010	T	C	3.11284	1
1011	G	A	0.960219	1
1018	G	A	3.10881	1
1029	G	A	4.54545	1
1034	G	A	3.81944	2
1034	G	C	4.20168	1
1047	G	A	2.88636	5
1053	G	A	1.7341	1
1054	G	A	2.68097	1
1057	T	C	1.03409	2
1058	A	G	2.37154	1
1072	T	C	3.90625	1
1082	T	C	8.43373	1
1083	G	A	4.85568	4
1087	A	C	8.16327	1
1092	G	A	4.76505	2
1096	T	C	0.801282	1
1110	G	A	3.30033	1
1156	T	C	1.73611	1
1185	C	T	13.2075	1
1195	G	A	11.9048	1
1200	T	G	8.21918	1
1212	A	G	3.5461	1
1220	G	A	2.62009	1
1221	G	A	2.25564	1
1237	A	G	2.15633	1
1259	G	A	3.29218	1
1274	C	A	14.1509	1
1334	G	A	4.38628	2
1352	TAA	T	2.95359	1
1361	T	C	2.30947	1
1370	T	C	1.51515	1
1377	G	A	4.53721	1
1392	TAGTG	T	4	1
1398	G	A	4.02685	1
1409	G	A	1.15681	1
1424	C	T	6.6911	2
1432	G	A	37.7778	1
1437	G	A	2.23746	2
1445	TG	T	4.39024	1
1447	G	A	6.48148	1
1516	T	A	7.84314	1
1555	GA	G	4.40252	1
1561	A	C	2.42215	1
1601	T	C	2.77778	1
1607	G	A	3.06122	1
1618	G	A	4.57829	2
1635	C	A	2.35602	1
1636	G	A	5.03735	2
1655	T	C	3.94737	1
1688	T	C	7.77778	1
1761	C	T	4.7619	1
1766	G	A	6.17284	1
1767	G	A	3.6036	1
1769	A	C	2.73224	1
1779	A	G	1.79856	1
1798	G	A	2.75229	1
1823	A	G	6.79612	1
1872	G	A	2.23913	2
1880	T	C	3.64964	1
1901	TA	T	1.30208	1
1914	G	A	0.94162	1
1929	G	A	1.50345	2
1956	G	A	1.37262	2
1971	G	A	2.6937	4
1972	A	G	2.35849	1
1973	G	A	3.125	1
1979	G	A	2.47773	4
1980	C	A	6.52174	1
1984	C	T	1.17371	1
1988	G	A	3.25444	1
1997	G	A	1.87266	1
2001	A	G	2.69058	1
2009	C	T	2.8	1
2010	G	A	1.40056	1
2011	G	A	6.47482	1
2013	A	G	3.24324	1
2018	G	A	3.125	1
2023	T	C	1.50602	1
2024	G	A	3.79779	3
2029	G	A	2.11864	1
2030	G	A	3.75719	2
2033	G	A	2.13362	2
2052	A	G	5.95238	1
2058	G	A	3.28682	2
2060	A	G	1.33333	1
2063	A	G	1.35135	1
2065	C	A	7.27273	1
2083	G	A	2.09205	1
2084	G	A	5.61798	1
2091	T	C	1.76678	1
2092	G	A	3.79204	2
2095	T	A	1.88059	3
2095	T	C	2.08333	1
2118	G	A	2.38095	1
2127	G	A	5.9322	1
2132	G	A	1.18519	1
2233	TA	T	13.5593	1
2249	G	A	2.12766	1
2251	TG	T	3.33333	1
2252	G	A	12.5	1
2253	G	A	2.0202	1
2254	G	A	4.9505	1
2255	G	A	2.74725	1
2263	G	A	1.99203	1
2269	TA	T	3.22581	1
2298	G	A	9.04576	2
2337	CCA	C	5.50459	1
2364	G	A	3.27844	3
2367	A	C	4.90196	1
2373	G	A	2.68809	3
2374	G	A	3.42824	3
2384	G	A	1.70736	2
2398	G	A	1.43738	6
2414	T	C	4.09836	1
2417	G	A	2.64767	2
2418	G	A	3.38552	2
2423	A	T	5.71429	1
2424	C	A	3.15789	1
2434	G	A	4.9293	3
2435	T	C	1.47059	1
2437	G	A	1.7284	1
2438	G	A	2.0339	1
2443	G	A	3.44828	1
2444	G	A	2.46305	1
2455	G	A	5.55556	1
2456	G	A	1.29199	1
2463	A	T	2.34742	1
2464	G	A	2.53807	1
2476	T	C	3.59712	1
2478	G	A	4.47761	1
2487	A	G	0.868056	1
2489	G	A	2.14286	1
2495	A	G	2.3493	5
2496	G	A	1.61094	2
2500	T	C	8	1
2501	A	G	1.12613	1
2503	G	A	1.69492	1
2505	G	C	1.01626	1
2510	G	A	1.53846	1
2521	G	A	12.5	1
2524	G	A	1.60115	3
2525	C	T	5.61897	2
2531	A	G	2.12766	1
2532	G	A	2.45098	1
2536	G	A	3.79747	1
2538	T	C	1.33136	1
2540	T	C	6.52174	1
2558	C	T	5.71429	1
2568	G	A	6.00948	3
2693	A	G	12.3077	1
2702	C	T	4.25532	1
2703	G	A	2.86829	4
2722	T	C	2.94118	1
2742	T	C	2.06207	2
2764	A	C	4.23729	1
2765	T	C	1.88679	1
2791	TA	T	1.85676	1
2801	A	G	1.24688	1
2802	G	A	1.6835	1
2817	G	A	1.0989	1
2825	C	CA	4.58716	1
2832	T	C	4.51613	1
2835	G	A	3.67079	3
2836	G	A	2.1544	5
2857	G	A	3.31635	3
2868	G	A	2.74404	2
2871	G	A	5.23675	2
2880	G	A	3.20513	1
2904	G	A	1.94444	1
2914	T	C	2.30769	1
2970	G	A	3.82166	1
2972	A	G	3.52113	1
2979	C	T	3.97351	1
2985	C	A	1.5015	1
2986	T	C	0.968992	1
2994	G	A	1.93514	4
3003	C	A	1.28535	1
3009	G	A	2.7207	2
3028	A	G	3.90244	1
3037	T	C	2.31023	1
3051	G	A	2.76243	1
3069	G	A	2.26244	1
3077	T	C	3.92157	1
3094	C	A	5.05051	1
3098	T	C	1.43678	1
3112	G	A	1.77305	1
3113	A	C	0.598802	1
3117	T	A	2.87356	1
3141	G	A	4.90706	6
3142	G	A	1.59901	2
3144	G	A	1.40056	1
3146	T	C	3.44828	1
3151	G	A	1.44059	2
3153	G	A	1.01466	2
3156	G	A	1.51477	3
3171	T	C	4.62963	1
3179	A	T	1.51515	1
3183	A	G	6.32911	1
3207	G	A	2.92562	2
3208	T	C	3.76344	1
3222	G	A	3.45173	2
3223	G	A	3.80952	1
3225	T	C	2.24215	1
3226	C	T	7.47126	1
3244	T	C	2.9703	1
3247	T	C	2.57511	1
3265	T	C	2.30415	1
3269	A	C	2.09059	1
3274	T	C	1.36612	1
3279	C	T	1.57729	1
3283	C	T	3.18725	1
3286	G	A	1.92926	1
3289	C	A	1.76056	1
3294	GC	G	3.28947	1
3303	T	G	2.1097	1
3304	G	A	2.24215	1
3308	T	C	2.27824	2
3314	A	G	0.713267	1
3315	A	G	1.0747	3
3316	C	T	5.55556	1
3321	G	A	2.78585	2
3324	G	A	4.14201	1
3328	C	A	4.34783	1
3334	G	A	1.03093	1
3335	G	A	3.44482	3
3336	G	A	2.52998	21
3336	GC	G	1.77173	2
3339	C	T	3.33556	2
3340	C	T	5.74713	1
3341	C	T	7.69307	2
3342	T	G	1.99203	1
3345	G	A	3.47222	2
3349	T	C	1.21253	3
3351	A	G	3.02115	1
3357	G	A	4.26728	2
3358	G	A	3.16456	1
3366	G	A	3.14136	1
3369	T	C	3.20513	1
3377	A	G	5.26316	1
3379	G	A	3.42936	3
3383	T	C	2.73224	1
3384	A	G	1.88968	2
3387	G	A	4.80769	1
3390	G	A	2.05066	2
3392	A	T	1.20968	1
3396	G	A	1.49031	1
3399	G	A	1.56951	1
3399	G	T	0.537634	1
3402	G	A	3.09793	5
3403	G	A	2.0858	3
3406	C	T	3.3557	1
3408	T	C	2.01342	1
3413	G	A	3.47222	1
3419	C	A	5.37634	1
3420	T	C	2.9703	1
3426	G	A	2.02429	1
3429	G	A	1.05042	1
3431	G	A	3.4965	1
3432	T	C	14.5455	1
3445	T	C	2.48963	1
3458	C	T	1.76565	1
3470	T	C	2.55102	1
3481	G	A	1.4647	2
3486	CT	C	1.72414	1
3496	T	C	4.38596	1
3502	T	C	1.70358	1
3513	T	C	4.40678	1
3537	G	A	3.01724	1
3544	T	C	2.34287	2
3559	T	C	2.38569	1
3561	C	T	0.966184	1
3566	G	A	2.06097	3
3570	C	T	2.16049	1
3571	G	A	4.91803	1
3573	G	A	3.25387	23
3578	T	C	5.5409	1
3586	G	A	1.81119	2
3590	C	T	2.28796	2
3592	G	A	5.7971	1
3594	T	A	0.972416	2
3597	G	A	3.28258	4
3619	G	T	4.38596	1
3619	GA	G	2.29885	1
3646	C	T	5.51181	1
3652	G	A	1.25786	1
3653	T	C	1.26263	1
3655	T	C	2.38095	1
3669	T	C	2.20126	1
3686	G	A	5.90681	2
3687	G	A	5.18885	2
3688	G	A	6.5625	2
3734	T	C	9.25926	1
3753	G	A	3.3276	2
3755	T	C	8.49057	1
3794	T	C	1.52439	1
3808	C	A	3.88889	1
3819	G	A	2.36967	1
3829	A	G	1.38889	1
3844	T	C	5.82524	1
3846	G	A	4.32662	3
3851	G	A	1.68269	2
3857	T	C	1.63551	1
3869	C	A	2.85714	1
3872	G	A	5.20906	73
3874	C	T	3.40909	1
3882	C	T	2.04778	1
3883	G	A	5.17241	1
3884	A	AT	9.29848	3
3887	A	G	3.0303	1
3890	T	G	1.41243	1
3892	G	A	3.51729	2
3900	T	C	1.92308	1
3901	C	T	1.62162	1
3908	G	A	1.74825	1
3909	T	C	3.07974	2
3917	A	G	1.44928	1
3932	G	A	3.10559	1
3941	T	C	2.43902	1
3953	T	A	1.97628	1
3959	G	A	2.77778	1
3961	T	C	0.591017	1
3977	T	C	2.36967	1
3981	G	A	2.65512	2
3993	T	C	5.28846	1
3999	T	C	2.51046	1
4000	A	G	7.54657	72
4002	G	A	2.95858	1
4004	G	A	7.8125	1
4008	G	A	2.68752	2
4013	G	A	2.73224	1
4028	G	A	4.20168	1
4032	T	C	5.84551	1
4035	T	C	1.0998	2
4044	T	C	3.5461	1
4048	C	A	6.89655	1
4051	C	CA	3.54179	453
4051	CA	C	3.35274	133
4065	G	A	3.47003	1
4070	A	G	3.81679	1
4090	C	A	0.915751	1
4094	G	A	3.63636	1
4101	A	G	3.57143	1
4103	G	A	2.46075	2
4109	G	A	2.3166	1
4110	C	T	4.09836	1
4120	T	C	1.25313	1
4130	G	A	1.8315	1
4136	G	A	5	1
4157	G	A	2.54254	2
4158	G	A	1.27932	1
4164	G	A	4.31655	1
4176	A	G	1.79856	1
4212	T	C	4.04984	1
4214	G	A	4.56977	5
4236	T	C	2.24719	1
4237	C	T	2.76074	1
4238	G	A	2.5796	7
4241	C	A	1.35501	1
4254	G	A	0.986842	1
4262	G	A	2.5133	3
4265	G	A	4.48718	1
4266	T	A	0.865052	1
4275	G	A	1.82361	2
4275	G	T	3.47826	1
4276	G	A	5.18314	8
4277	A	C	3.07692	1
4286	C	T	1.76322	1
4350	A	T	4.5977	1
4386	C	T	2.86533	1
4404	TA	T	3.42633	2
4406	G	A	4.47154	1
4408	G	A	2.00669	1
4409	G	A	2.79792	8
4419	G	A	6.72646	1
4457	T	C	3.08642	1
4466	G	A	2.05882	2
4476	G	A	3.04232	3
4487	G	A	5	1
4496	C	T	1.54639	1
4497	C	G	1.36986	1
4536	A	G	4.32099	1
4546	T	C	4.02685	1
4550	G	A	2.83688	1
4554	CT	C	2.14498	3
4579	T	C	2.0649	1
4615	AAAT	A	2.73224	1
4619	A	G	0.923077	1
4638	CTA	C	1.67785	1
4651	G	A	2.18978	1
4661	T	C	3.31492	1
4667	G	A	6.21118	1
4668	G	A	3.31492	1
4670	G	A	2.85714	1
4672	C	T	0.701262	1
4676	C	T	1.002	1
4689	G	A	1.25	1
4692	T	C	4.23694	2
4725	TA	T	11.6667	1
4748	G	A	2.18447	1
4754	C	T	5.81395	1
4797	G	A	1.87891	1
4800	T	C	2.97872	1
4805	T	C	4.9505	1
4891	T	C	2.23881	1
4905	T	C	11.2903	1
4909	A	G	1.71233	1
4914	C	T	10.8696	1
4931	G	GC	2.04708	2
4931	GC	G	3.54268	2
4953	A	G	1.62338	1
4953	A	T	1.78022	2
4954	G	A	1.35352	2
4958	A	G	2.04918	1
4959	G	A	1.87238	2
4960	G	A	2.5919	3
4969	G	A	2.37288	1
4975	G	A	3.9801	1
4977	G	A	1.06838	1
4980	T	G	1.22438	2
4985	A	C	3.09278	1
4993	GAA	G	2.25225	1
5005	G	A	2.28506	3
5008	T	C	4.51128	1
5030	G	A	1.5	1
5036	A	C	2.06897	1
5048	T	C	3.19149	1
5068	T	C	2.43902	1
5082	A	C	1.0355	1
5096	G	A	1.73913	1
5120	T	A	3.31126	1
5123	G	A	2.82486	1
5148	G	A	4.48718	1
5149	G	A	6.30631	1
5171	G	A	3.21379	2
5171	G	GA	15.8851	8520
5171	G	GAA	4.165	817
5171	G	GAAA	1.59015	7
5171	GA	G	10.488	7210
5171	GAA	G	2.42156	46
5171	GAAA	G	1.13895	1
5202	A	C	1.37363	1
5212	C	A	1.87266	1
5212	C	T	3.93258	1
5228	G	T	4.03587	1
5240	G	A	3.68421	1
5245	T	G	4.08654	1
5259	C	A	1.2024	1
5263	TA	T	3.7234	1
5273	A	G	4.10959	1
5273	AT	A	3.71832	8
5280	CCT	C	3.125	1
5285	G	A	2.6178	1
5307	G	A	1.78571	1
5308	CT	C	1.86567	1
5319	A	AT	2.36419	2
5319	A	T	0.992908	1
5324	A	T	0.831025	1
5329	T	C	0.853242	1
5332	T	C	1.9943	1
5336	TA	T	2.27273	1
5345	A	C	4.79452	1
5371	T	A	3.64964	1
5372	CG	C	2.85714	1
5373	G	T	3.0805	2
5374	G	A	2.3399	2
5379	C	A	2.9607	2
5380	T	A	2.05761	1
5385	C	T	1.89983	1
5400	T	C	0.661376	1
5405	G	A	4.6729	1
5412	G	A	2.14988	2
5416	G	A	1.67364	1
5417	T	C	3.62319	1
5420	T	C	4.05405	1
5421	G	A	1.14068	1
5428	G	A	5.35117	1
5429	T	C	2.05761	1
5432	T	A	3.0303	1
5442	G	A	2.04082	1
5451	G	A	2.44648	1
5452	G	A	2.04082	1
5460	G	A	1.68067	1
5463	G	A	2.50606	3
5471	A	G	1.2285	1
5473	G	A	1.18483	1
5495	T	C	1.54799	1
5517	G	A	2.85714	1
5538	A	C	2.89017	1
5567	C	A	1.89394	1
5574	G	A	1.6969	2
5591	A	G	2.36967	1
5592	G	A	4.54545	1
5596	C	T	1.38122	1
5601	A	G	1.79949	1
5607	T	C	4.25532	1
5608	T	C	5.17241	1
5614	G	A	1.96721	1
5622	A	G	3.25203	1
5643	C	A	3.20856	1
5651	A	C	2.4735	1
5655	C	T	3.37079	1
5666	A	G	2.24215	1
5670	T	C	3.36538	1
5672	A	G	1.04167	1
5678	A	G	1.74216	1
5679	G	A	1.17106	2
5691	G	A	1.45867	1
5701	G	A	4.58716	1
5705	AAC	A	1.74216	1
5709	G	A	1.71569	1
5716	C	T	1.09649	1
5724	G	A	3.16206	1
5734	T	C	2.0316	1
5736	G	A	1.41344	2
5745	G	A	1.36986	1
5748	G	A	3.27977	7
5754	G	A	1.23549	2
5761	T	C	7.15935	1
5764	C	T	3.7037	1
5783	A	G	1.85185	1
5805	G	A	4.24242	1
5809	C	T	3.55293	2
5823	A	C	2.89256	1
5839	TG	T	1.70316	1
5842	A	G	2.66667	1
5843	AC	A	2.38527	2
5867	A	G	1.30208	1
5871	C	T	5.33333	1
5894	T	C	2.95858	1
5900	A	G	1.68012	2
5901	G	A	1.52542	1
5902	C	T	0.696379	1
5917	T	C	0.766284	1
5918	A	G	1.19506	2
5928	G	A	3.22635	2
5930	G	A	2.02408	2
5931	C	A	1.83824	1
5939	A	G	2.53857	2
5941	G	A	2.37523	3
5952	C	T	2.23048	1
5955	C	T	2.62295	1
5959	C	T	2.35294	1
5968	A	G	1.9685	1
5984	C	A	1.32576	1
5986	TTGA	T	3.7594	1
5988	G	A	3.21101	1
5989	A	G	3.7037	1
5992	C	T	0.730994	1
5993	C	A	1.70663	40
5994	G	A	2.01982	3
5997	G	A	1.39442	1
6002	A	G	0.611995	1
6003	G	A	4.15443	8
6005	G	A	6.50407	1
6007	A	G	1.44231	1
6012	AT	A	3.50877	1
6023	G	A	1.83824	1
6031	T	C	1.22283	2
6043	G	A	2.587	2
6045	C	T	3.87097	1
6070	T	C	0.829187	1
6075	G	A	3.9792	3
6099	G	A	4.85751	2
6115	GA	G	2.45684	97
6122	A	G	5.26316	1
6128	T	C	1.83727	1
6129	T	C	8	1
6133	G	A	2.39262	3
6146	A	G	1.46628	1
6161	G	A	2.12766	1
6166	T	C	0.879765	1
6169	G	T	1.42857	1
6178	G	A	1.72983	3
6183	A	G	2.12766	1
6190	G	A	1.74419	1
6191	A	G	1.40187	1
6192	G	A	4.37084	2
6222	G	A	3.97112	1
6240	T	C	0.947867	1
6249	G	A	2.44755	1
6261	A	G	4.37956	1
6269	T	A	1.36986	1
6270	C	T	3.38983	1
6277	G	A	7.27273	1
6278	T	C	1.80505	1
6300	G	A	8.43373	1
6302	A	G	2.9703	1
6314	A	G	1.1194	1
6333	C	T	1.26743	1
6336	G	A	2.14523	2
6348	G	A	4.6729	1
6378	G	A	2.42718	1
6379	G	A	6.43275	1
6380	T	G	16.3793	1
6390	G	A	2.7972	1
6406	A	G	0.824176	1
6415	T	C	0.511247	1
6422	C	A	2.7027	1
6432	G	A	4.04589	2
6441	T	C	1.43642	3
6445	T	C	1.34048	1
6446	A	C	1.71576	4
6450	G	A	1.55432	2
6460	ACT	A	1.9305	1
6476	G	A	1.62162	1
6477	G	A	1.78571	1
6494	C	A	2.65957	1
6498	G	A	4.81694	2
6500	A	G	1.21065	1
6505	T	C	2.26415	1
6513	T	C	0.544662	1
6516	T	C	3.64372	1
6531	G	A	4.6098	3
6537	A	G	2.13675	1
6538	C	T	1.51515	1
6543	G	A	2.56723	2
6552	T	C	2.36967	1
6555	G	A	1.8018	1
6560	A	G	1.85185	1
6570	G	A	18.6524	4
6585	G	A	2.26415	1
6607	C	A	1.5674	1
6610	A	G	0.636132	1
6617	C	T	1.84502	1
6622	G	A	2.63094	3
6625	T	A	0.866551	1
6635	A	G	1.95312	1
6640	G	A	1.71745	2
6641	A	G	1.39276	1
6643	G	A	3.46749	3
6660	G	A	1.68599	3
6687	T	C	1.91571	1
6697	G	A	1.0989	1
6703	TTA	T	6.14035	1
6707	T	C	2.65487	1
6717	G	A	2.87025	2
6734	C	T	3.46535	1
6747	G	A	4.31075	2
6750	G	A	1.96078	1
6756	G	C	1.74927	1
6756	G	T	2.5	1
6768	G	A	1.27907	1
6771	G	A	9.2827	1
6773	A	G	7.89474	1
6774	A	T	2.62295	1
6775	T	C	1.02916	1
6778	C	A	0.768049	1
6792	TCAA	T	7.65306	1
6798	A	G	2.36967	1
6801	T	C	5.64516	1
6804	G	A	4.38144	1
6807	T	G	1.43678	1
6809	A	G	0.666785	2
6809	A	T	1.21655	1
6811	T	A	1.0846	1
6812	T	C	1.53846	1
6814	A	G	0.857633	1
6816	G	A	2.94118	1
6817	G	A	2.6793	11
6819	T	C	3.44828	1
6820	G	A	2.38095	1
6823	C	A	1.86567	1
6834	C	T	10	1
6842	C	T	4.61095	1
6843	G	A	2.41052	2
6877	G	A	2.43902	1
6886	C	T	1.35135	1
6889	AC	A	6.30631	1
6892	C	A	2.65018	1
6910	G	A	2.72727	1
6973	G	A	6.81818	1
7004	A	G	14.281	531
7012	T	C	8.95522	1
7023	C	T	2.37154	1
7024	A	G	3.0303	1
7028	C	T	2.87611	1
7035	G	A	3.2081	2
7046	G	A	2.74435	3
7056	CT	C	3.3557	1
7064	G	A	2.84091	1
7069	G	A	3.13073	2
7085	G	A	1.80723	1
7089	A	C	1.31579	1
7090	C	T	5.69801	1
7094	C	T	7.58621	1
7095	T	C	4.03226	1
7099	A	G	1.61812	1
7107	T	TC	1.49254	1
7116	G	A	1.43266	1
7127	C	A	1.79211	1
7134	T	C	1.00604	1
7152	C	A	10.8808	1
7173	G	A	2.20588	1
7181	G	A	5.01949	2
7196	G	A	3.125	1
7212	T	C	1.47679	1
7213	T	C	2.51799	1
7219	A	G	2.15517	1
7222	T	C	1.96078	1
7226	A	G	3.38983	1
7249	CT	C	3.74444	2
7261	T	C	2.86885	1
7277	G	A	3.13901	1
7292	G	A	7.07986	2
7301	G	A	2.16049	1
7315	G	A	1.69014	1
7331	A	T	0.567537	1
7332	G	A	0.925926	1
7347	A	T	0.851789	1
7374	A	T	5.88235	1
7404	G	A	2.15668	3
7406	G	A	7.69231	1
7413	G	A	2.6741	6
7425	T	C	0.869565	1
7444	G	A	1.15979	1
7450	A	G	1.13636	1
7464	G	A	2.04082	1
7476	C	T	3.15534	1
7484	G	A	2.57353	1
7487	G	A	3.72045	7
7502	G	A	3.18182	1
7521	T	G	2.46305	1
7528	T	C	4.06504	1
7529	G	A	4.95316	2
7540	A	C	0.888099	1
7540	A	G	1.6129	1
7540	A	T	3.47222	1
7543	C	T	1.22249	1
7545	G	A	3.12792	3
7556	G	A	4.03226	1
7557	C	T	1.75439	1
7562	G	A	0.581395	1
7563	T	C	4.48718	1
7575	G	A	3.61011	1
7582	G	A	2	1
7593	G	A	2.11128	3
7599	G	A	4.71698	1
7609	TTG	T	2.78396	1
7625	A	G	1.33333	1
7632	T	C	1.64671	1
7642	C	A	2.22222	1
7692	T	C	4.42478	1
7714	G	A	5.38462	1
7716	G	A	0.801282	1
7743	G	A	4.06826	2
7751	A	T	2.43902	1
7757	CAT	C	4.16667	1
7841	C	T	2.23214	1
7933	G	A	4.11128	3
7954	A	G	3.41504	2
7987	G	A	5.64324	2
7990	G	A	0.632911	1
8028	A	G	1.27226	1
8033	G	A	2.81711	3
8043	C	T	1.80879	1
8048	G	A	2.14196	2
8048	G	C	3.22581	1
8051	T	C	1.98413	1
8062	CA	C	4.33213	1
8081	T	C	2.31481	1
8129	G	A	0.936037	1
8130	A	G	1.34409	1
8165	G	T	6.89895	5
8180	T	C	0.536481	1
8182	G	A	1.21294	1
8185	CT	C	2.00754	4
8186	T	C	1.67425	6
8200	T	C	2.2508	1
8203	A	T	6.96203	1
8204	C	T	2.06422	1
8229	T	C	1.66976	1
8233	A	G	1.20192	1
8244	T	C	2.8754	1
8251	T	C	4.95868	1
8254	G	A	4.375	1
8256	T	C	2.65257	2
8260	G	A	2.8	2
8265	A	G	2.04082	1
8271	A	G	1.05485	1
8279	G	A	3.44514	3
8303	C	T	5.37634	1
8319	AG	A	1.40845	1
8325	T	C	6.57895	1
8352	T	C	7.26257	1
8369	G	A	3.57143	1
8388	G	T	1.15741	1
8389	G	A	2.90323	1
8395	G	A	2.19224	1
8402	G	A	4.55233	4
8403	G	A	2.80112	2
8410	G	A	1.45773	1
8413	A	G	1.5674	1
8416	A	G	1.75439	1
8418	T	C	4.22535	1
8425	G	A	1.67224	1
8432	T	C	1.6092	1
8435	T	C	1.77936	1
8452	G	A	1.33333	1
8455	G	A	1.45208	2
8465	T	C	5.84416	1
8480	G	A	4.76599	2
8555	A	G	2.28311	1
8556	A	G	0.574053	1
8560	T	C	1.40845	1
8564	T	C	0.905797	1
8577	A	G	2.80899	1
8582	G	A	5.37634	1
8587	T	C	1.28617	1
8628	T	C	1.24611	1
8630	T	C	2.05279	1
8637	G	A	2.43161	1
8643	C	A	1.75439	1
8647	G	A	1.6044	2
8648	T	A	3.61446	1
8653	G	A	4.72441	1
8654	A	G	1.11173	2
8659	T	C	1.04822	1
8663	T	C	1.16009	1
8663	TG	T	2.5641	1
8664	G	A	2.50896	1
8665	G	A	1.91748	3
8667	G	A	5.34759	1
8669	CT	C	1.566	1
8670	T	C	2.3391	2
8670	T	G	0.831947	1
8673	TC	T	2.41336	2
8674	C	A	2.99003	1
8675	A	G	1.67815	2
8676	G	A	1.58502	2
8680	T	C	2.33645	1
8698	T	C	2.57511	1
8704	T	C	1.44509	1
8713	A	T	3.74347	8
8734	T	C	7	1
8743	G	A	1.91257	1
8750	C	T	2.39726	1
8776	G	A	3.09735	1
8784	G	A	1.63934	1
8787	G	A	2.37504	5
8794	G	A	1.70293	2
8795	T	C	1.53061	1
8796	G	A	2.12014	1
8806	A	G	1.38568	1
8810	A	G	0.931099	1
8812	G	A	3.53839	4
8814	C	T	2.23048	1
8820	A	C	1.2959	1
8851	G	A	2.55394	2
8868	G	A	2.44565	1
8877	G	A	3.24074	1
8889	G	A	3.32957	5
8893	G	A	3.67647	2
8897	C	A	2.6178	1
8898	T	A	0.625	1
8901	T	C	0.687285	1
8904	G	A	2.79649	2
8908	T	C	3.01205	1
8917	C	A	5.75221	1
8920	G	A	2.25465	4
8924	C	T	3.06407	1
8937	G	C	1.79727	9
8940	C	T	2.9703	1
8943	G	A	2.82258	1
8944	G	A	2.21287	3
8945	A	G	0.631287	2
8947	G	A	3.9801	1
8957	T	C	0.444444	1
8957	T	G	0.507614	1
8982	C	A	0.675676	1
8983	C	A	1.07759	1
8999	ACTT	A	8.03571	1
9005	T	C	5.10204	1
9017	T	C	0.990099	1
9021	G	A	2.0547	2
9025	C	A	1.97628	1
9027	G	A	2.73224	1
9028	G	A	1.63399	1
9043	G	A	2.13379	2
9045	G	A	2.15054	1
9053	T	C	1.28535	1
9058	T	C	1.10375	1
9063	G	A	1.00671	1
9067	G	A	1.78571	1
9094	T	C	1.4433	1
9106	T	C	6.53433	2
9115	G	A	1.06383	1
9126	A	C	4.48718	1
9137	A	C	2.28758	1
9138	G	A	1.75	1
9144	G	A	1.18203	1
9149	C	T	2.0979	1
9152	T	C	2.7907	1
9153	G	A	2.75517	3
9164	C	T	1.38889	1
9166	C	T	2.02395	2
9169	T	C	2.5	1
9170	T	C	1.13269	1
9174	G	A	4.33923	5
9182	CTA	C	1.63934	1
9185	T	C	4.26829	1
9187	G	A	1.84548	3
9189	T	C	3.06122	1
9191	T	C	3.06748	1
9204	G	A	0.54407	1
9204	G	T	1.5625	1
9206	T	C	1.86567	1
9210	G	A	0.64433	1
9219	G	A	2.07557	3
9220	G	A	4.0999	6
9223	T	C	3.25084	2
9223	TC	T	2.71997	6
9238	G	A	3.27825	2
9253	T	C	3.43348	1
9259	G	A	1.2848	1
9261	C	T	5.81395	1
9268	G	A	2.64392	2
9279	T	C	10.3896	1
9291	T	C	1.32743	1
9296	A	G	1.24481	1
9316	C	T	2.14592	1
9317	C	T	2.97619	1
9318	G	A	1.38024	3
9321	G	A	5.95908	3
9324	T	C	0.677201	1
9336	T	C	1.79949	1
9345	G	A	0.772201	1
9358	T	C	8.92857	1
9373	T	C	11.0714	1
9393	T	C	3.33333	1
9441	T	A	2.2508	1
9449	G	A	6.41026	1
9457	T	C	3.42466	1
9474	G	A	4.38596	1
9486	AAT	A	4.2735	1
9516	G	A	2.5	1
9525	T	C	1.341	1
9545	G	A	7.14286	1
9552	G	T	1.71821	1
9567	T	C	5.30973	1
9574	G	A	3.28947	1
9576	G	A	2.52525	1
9577	G	A	4.32099	1
9587	T	C	3.93701	1
9605	A	C	1.10619	1
9621	T	C	3.40136	1
9627	T	C	2.40964	1
9685	C	A	2.66667	1
9687	T	C	5.47945	1
9690	G	A	3.125	1
9723	A	G	1.45349	1
9724	T	C	1.82482	1
9737	T	C	2.36967	1
9751	T	C	9.72222	1
9759	G	A	1.50451	2
9765	G	A	3.24939	2
9780	CA	C	2.18978	1
9820	T	TA	9.25263	625
9820	T	TAA	8.33333	1
9820	TA	T	4.08448	3
9875	A	C	7.04225	1
9879	G	A	1.61725	1
9883	T	C	2.80374	1
9889	T	C	1.0352	1
9891	C	T	0.977199	1
9907	G	A	2.40317	5
9917	T	C	1.19332	1
9919	T	C	2.73973	1
9923	T	A	0.735294	1
9925	C	A	1.90476	1
9928	G	A	4.08051	2
9929	G	A	1.86047	1
9930	G	A	2.84553	1
9948	T	C	2.92398	1
9953	T	C	0.95057	1
9974	T	C	2.39234	1
9976	G	A	3.69758	5
9979	G	A	5.35714	1
9980	G	A	3.26532	6
9985	G	A	3.82598	7
9997	T	C	2.67857	1
10012	G	A	2.28311	1
10050	A	G	1.31926	1
10061	C	T	0.773994	1
10070	T	C	0.536481	1
10073	T	C	2.6455	1
10075	G	A	8.19835	1087
10078	G	A	2.06186	1
10081	T	C	1.18765	1
10081	T	G	3.84615	1
10084	G	A	2.01511	1
10087	G	A	1.91571	1
10093	G	A	4.83871	1
10097	G	A	7.28155	1
10100	T	C	4.66667	1
10101	A	G	2.32558	1
10102	G	A	2.03252	1
10109	T	A	1.33531	1
10141	T	G	1.86567	1
10165	C	T	9.52381	1
10169	G	A	3.16456	1
10178	T	C	1.41176	1
10182	C	T	8.69565	1
10183	T	C	1.23457	1
10190	A	G	0.957854	1
10213	G	A	2	1
10218	T	C	5.95195	8
10222	G	A	5.49451	1
10226	T	TA	5.34562	4
10226	TA	T	3.63174	37
10253	A	C	2.91595	1
10258	G	A	2.12766	1
10302	G	A	4.03226	1
10305	G	A	2.87081	1
10310	TTA	T	4.0678	1
10311	TATA	T	4.90196	1
10344	C	T	3.47826	1
10347	CT	C	1.90114	1
10351	C	A	2.37467	1
10364	T	C	3.50877	1
10374	G	A	3.18627	1
10382	A	G	3.09859	1
10405	G	A	4.98084	1
10417	T	TA	9.06625	2
10417	TA	T	2.85379	4
10434	G	A	4.375	1
10468	G	A	2.84091	1
10486	T	C	7.66417	2
10545	A	G	6.80272	1
10570	G	A	2.19298	1
10575	G	A	7.69231	1
10587	G	A	2.61977	2
10591	G	A	1.81079	3
10591	G	C	2.39044	1
10594	T	C	2.09205	1
10601	A	G	1.37741	1
10632	G	A	1.88679	1
10652	T	C	3.85825	2
10653	G	A	2.21402	1
10672	AC	A	3.96825	1
10699	T	C	1.77936	1
10700	T	C	3.94737	1
10704	T	C	3.57143	1
10710	A	G	1.62338	1
10723	T	C	1.06101	1
10727	C	T	1.23762	1
10744	A	G	2.03094	2
10754	G	A	2.1645	1
10762	G	A	2.60252	13
10786	T	C	2.94118	1
10788	C	T	6.76692	1
10799	A	G	7.14286	1
10810	G	A	2.16301	2
10816	C	CA	3.08642	1
10821	G	A	2.13904	1
10824	C	T	3.3866	2
10828	T	C	0.95057	1
10830	G	A	3.86395	2
10833	G	A	3.63142	3
10835	T	C	1.23457	1
10860	G	A	2.18644	2
10866	A	G	3.92157	1
10870	T	C	3.96825	1
10887	T	C	3.06748	1
10889	C	A	2.20386	1
10939	C	T	1.44578	1
10953	C	A	1.1236	1
10968	G	A	5.5814	1
10994	C	T	2.24719	1
10996	T	C	1.62791	1
10999	G	A	3.0339	5
11001	C	T	1.32975	3
11006	A	G	0.789889	1
11007	G	A	1.41093	1
11010	T	C	5.92593	1
11014	A	G	1.99203	1
11017	C	T	2.06897	1
11020	T	C	2.23325	1
11025	G	A	2.72469	7
11028	T	C	4.34783	1
11037	G	A	1.74825	1
11038	T	C	1.13379	1
11041	G	A	2.95384	4
11043	C	T	2.43902	1
11048	A	G	1.14416	1
11049	G	A	1.85339	4
11055	G	A	4.94399	7
11061	G	A	2.94218	2
11064	T	C	1.14566	1
11068	T	C	2.27273	1
11071	T	C	1.5015	1
11097	G	A	2.03646	8
11098	G	A	2.10854	4
11100	G	A	3.30608	9
11110	T	C	2.55319	1
11124	G	A	2.91262	1
11125	G	A	3.84201	8
11127	C	T	0.974659	1
11135	A	C	1.65017	1
11138	A	G	2.71739	1
11140	T	C	1.81818	1
11143	T	C	2.06897	1
11146	T	C	1.1065	1
11147	C	A	1.20482	1
11149	G	A	1.51298	2
11154	G	A	1.80148	3
11164	A	G	1.5528	1
11169	G	A	1.77833	8
11172	C	T	1.32434	2
11174	G	A	1.78571	1
11182	G	A	2.24215	1
11185	G	A	1.63265	1
11189	T	C	1.30548	1
11192	A	G	3.22581	1
11203	G	A	2.24624	10
11225	A	G	0.735294	1
11232	G	A	1.06383	1
11239	G	A	0.607533	1
11243	A	G	1.25	1
11247	ATAGCAAGTC	A	4.21479	3
11252	A	G	0.738916	1
11257	T	C	3.22581	1
11259	G	A	1.37457	1
11265	C	T	2.53807	1
11270	T	C	1.24611	1
11273	AC	A	3.66432	2
11296	G	A	1.96078	1
11398	T	C	1.57729	1
11404	C	T	1.5544	1
11415	G	A	2.19141	3
11424	AC	A	1.68539	1
11425	C	T	1.23264	2
11428	A	G	1.47893	2
11430	C	T	2.05279	1
11438	T	C	2.20264	1
11443	T	C	2.91971	1
11447	A	G	1.0846	1
11449	C	T	6.38298	1
11451	T	TCA	7.83617	9
11451	TCA	T	4.13749	48
11468	A	G	1.5873	1
11476	T	C	6.79612	1
11478	G	A	9.23828	2
11492	T	C	5.55556	1
11503	T	C	1.55763	1
11510	T	C	7.47331	1
11537	G	A	3.10811	1
11545	G	A	2.94118	1
11552	T	A	3.30579	1
11554	G	A	3.6	1
11632	G	A	1.53164	4
11638	T	C	2.7668	1
11644	T	C	8.78638	291
11650	G	A	3.73134	1
11663	G	A	5.17876	2
11676	T	C	3.78788	1
11706	G	A	3.40314	1
11710	CA	C	3.47222	1
11720	G	A	1.91083	1
11721	G	A	3.49489	7
11734	T	C	2.28013	1
11736	A	G	4.69484	1
11739	G	C	3.52113	1
11780	T	G	3.08642	1
11809	T	C	2.21519	1
11809	T	G	5.15464	1
11826	C	T	8.33333	1
11831	C	T	0.894454	1
11840	A	G	5.20833	1
11843	G	A	4.13793	1
11872	T	C	6.32299	36
11892	CT	C	8.5734	3
11937	T	C	2.65957	1
11938	G	A	11.6227	2
11939	G	A	2.8	1
11977	G	A	6.00049	2
12005	G	A	1.47984	2
12006	T	C	1.55763	1
12013	C	T	8.93142	17
12014	T	C	1.54185	1
12022	T	C	1.1655	1
12025	T	C	4.09357	1
12027	G	A	14.5455	1
12040	T	C	49.7914	2
12048	T	C	2.56494	2
12053	T	C	4.72441	1
12062	T	C	2.73224	1
12090	T	C	4.13793	1
12101	T	C	2.04082	1
12104	T	C	1.3587	1
12106	C	T	1.95228	1
12128	T	C	1.72618	3
12141	G	A	2.83796	4
12144	A	G	2.03252	1
12145	A	G	1.2987	1
12148	A	G	0.822368	1
12160	T	C	1.20482	1
12161	TTTCA	T	2.28611	2
12168	G	A	0.769231	1
12169	G	A	6.57895	1
12175	A	AT	2.27273	1
12177	G	A	1.47929	1
12180	G	A	3.33333	1
12193	C	A	3.69128	1
12195	T	C	2.90323	1
12202	T	C	1.72414	1
12211	G	A	3.03571	2
12212	ATGG	A	0.826446	1
12214	G	A	19.6203	1
12215	G	A	3.5	1
12220	G	A	2.59282	3
12223	G	A	3.31981	6
12227	A	T	3.53982	1
12228	G	A	2.97872	1
12231	G	A	1.93548	1
12240	G	A	0.809061	1
12243	G	A	2.97077	5
12247	T	C	1.35135	1
12252	G	A	3.27535	2
12257	C	T	9.68039	2
12263	T	C	3.90625	1
12268	G	A	1.96721	1
12273	G	A	4.35798	5
12274	G	A	1.97647	4
12282	G	A	2.21931	3
12283	G	A	3.25327	11
12294	G	A	2.36788	7
12299	A	C	1.43678	1
12304	G	A	3.86266	1
12305	A	AT	7.77778	1
12344	T	C	1.88679	1
12363	G	A	2.57257	2
12396	G	A	2.87356	1
12398	A	G	2.99502	3
12399	G	A	1.76768	1
12414	G	A	2.81688	2
12424	G	A	1.38889	1
12426	C	T	2.62172	1
12427	T	C	1.5964	2
12436	G	A	0.578704	1
12438	C	T	1.30933	1
12441	C	T	0.811688	1
12442	C	T	1.78571	1
12444	T	C	4.33071	1
12456	G	A	20.244	3
12457	G	A	1.79211	1
12459	CCTA	C	1.09546	1
12468	G	A	2.36362	4
12474	G	A	3.18647	3
12498	G	A	2.16954	2
12501	G	A	1.98829	4
12502	T	C	3.67647	1
12504	G	A	9.67742	1
12507	G	A	10	1
12508	G	A	3.5461	1
12514	T	C	5.15464	1
12526	G	A	3.01443	4
12533	C	T	2.20264	1
12534	C	A	0.704225	1
12545	T	C	0.725689	1
12551	T	C	2.14592	1
12567	A	T	2.10084	1
12569	T	G	2.22222	1
12571	T	C	1.94553	1
12580	T	C	9.80392	1
12582	G	A	1.59824	2
12585	G	A	3.76642	2
12593	C	G	2.28311	1
12606	G	A	2.1645	1
12608	T	C	2.74725	1
12613	G	A	2.47678	1
12615	G	A	2.59067	1
12617	T	C	2.5	1
12634	T	C	0.72904	1
12635	C	CA	2.5696	2
12635	CA	C	3.13217	9
12643	T	C	3.59712	1
12645	A	C	2.47525	1
12648	G	A	3.125	1
12651	T	G	1.10375	1
12664	G	A	1.5015	1
12673	G	A	2.09963	2
12676	T	C	1.96721	1
12683	A	G	0.729927	1
12684	G	A	7.57576	1
12686	G	A	1.64769	2
12689	G	A	2.50962	4
12692	A	G	2.15517	1
12693	G	A	1.33333	1
12694	G	A	3.10559	1
12696	A	G	1.34409	1
12714	G	A	2.55851	2
12729	T	C	2.82407	2
12738	G	A	0.806452	1
12749	A	G	4.14747	1
12750	G	A	3.63828	5
12752	T	C	1.85185	1
12758	C	A	5.9322	1
12766	G	C	3.57143	1
12774	T	A	0.564972	1
12774	T	C	4.62963	1
12782	T	C	0.706215	1
12792	G	A	2.23314	2
12795	G	A	4.5045	1
12797	C	T	1.45985	1
12798	G	A	2.28691	2
12804	G	A	4.28571	1
12805	A	T	2.76596	1
12808	T	C	1.18765	1
12811	G	A	1.32955	2
12835	T	C	1.11359	1
12856	G	A	1.89873	1
12857	C	T	2.27273	1
12861	G	A	1.03093	1
12865	T	G	1.77778	1
12867	G	A	2.88849	2
12876	G	A	2.00159	2
12885	G	A	1.26749	3
12893	A	C	2.9703	1
12893	A	G	0.728155	1
12894	T	C	0.640342	1
12895	T	A	6.09429	2
12903	G	A	2.01229	2
12905	G	A	3.11042	1
12933	G	A	4.83871	1
12945	T	C	2.84091	1
12946	G	A	4.4335	1
12957	G	A	3.22581	1
12958	C	A	1.94805	1
12960	T	C	2.01425	6
12963	G	A	0.557414	1
12973	T	C	2.01527	2
12980	A	G	2.7933	1
12984	G	A	3.43439	2
12984	G	C	2.23214	1
12988	CT	C	2.18978	1
13005	T	C	4.08163	1
13009	G	A	2.30117	2
13015	G	A	4.33673	1
13046	G	A	2.4162	2
13048	G	A	2.95584	4
13049	T	C	4.26829	1
13052	T	C	1.83436	3
13052	T	TC	3.55752	178
13052	TC	T	2.82005	31
13059	CT	C	3.32687	100
13060	T	C	2.74725	1
13060	TA	T	2.49707	5
13066	C	T	6.36364	1
13067	C	T	2.00803	1
13073	C	T	3.31492	1
13086	G	A	6.6708	2
13090	T	C	0.865052	1
13097	C	T	1.50943	1
13106	A	G	0.531915	1
13107	C	T	4.54545	1
13108	G	A	0.691563	1
13113	G	T	3.51438	1
13120	G	A	3.1598	2
13123	G	A	3.41463	1
13126	T	C	3.62694	1
13128	T	C	2.65152	1
13134	G	A	3.44811	2
13135	G	A	3.2491	1
13138	T	C	0.740741	1
13141	T	C	4.03226	1
13143	A	G	1.82482	1
13147	CATATA	C	1.23457	1
13168	G	A	3.97265	3
13169	C	T	2.58621	1
13171	T	C	3.35196	1
13173	C	A	2.80374	1
13176	G	A	3.386	4
13186	T	G	1.84049	1
13198	T	C	2.80899	1
13198	TA	T	3.37838	1
13209	G	A	0.910273	1
13213	T	C	2.76498	1
13262	A	G	4.56853	1
13275	T	C	1.8315	1
13293	C	T	1.35135	1
13320	G	A	1.66667	1
13321	G	A	3.13288	2
13323	T	G	1.14723	1
13334	T	C	5.71429	1
13339	T	C	1.59744	1
13345	G	A	3.11737	3
13356	A	T	13.4615	1
13366	T	C	4.2735	1
13375	G	A	2.21519	1
13378	TA	T	3.55556	1
13408	T	C	5.45455	1
13416	G	A	1.4965	2
13417	A	G	2.65487	1
13426	T	C	2.15517	1
13492	T	C	1.86567	1
13589	G	A	2.45183	2
13607	G	A	3.58744	1
13623	A	G	1.80505	1
13639	T	C	1.52672	1
13643	G	A	4.28571	1
13646	G	A	3.6673	14
13659	C	A	1.62866	1
13660	T	C	5.47945	1
13661	C	A	4	1
13674	C	T	1.74216	1
13678	A	T	4.8	1
13698	T	C	2.23214	1
13714	AC	A	2.0938	2
13728	T	C	1.10132	1
13748	T	C	4.16667	1
13757	A	G	9.9413	6
13765	TA	T	3.24186	3
13801	A	C	6.45161	1
13816	G	A	2.23214	1
13820	G	A	2.5	1
13836	G	A	4.43038	1
13837	A	G	4.6875	1
13840	T	C	2.58117	2
13852	T	C	2.6455	1
13861	C	A	2.21519	1
13862	G	A	3.01724	1
13884	T	TC	5	1
13884	TC	T	23.6842	1
13890	CT	C	4.90196	1
13900	T	TA	2.1148	1
13900	TAAAA	T	3.31492	1
13908	CTA	C	6.41026	1
13928	C	T	5.20833	1
13937	C	T	3.31754	1
13981	T	C	3.92157	1
13997	GGT	G	1.0101	1
14000	G	A	2.31481	1
14003	G	A	10.7276	2
14009	A	T	2.15517	1
14047	TAA	T	8.88889	1
14083	G	A	14.6454	5
14095	G	A	3.31064	3
14117	C	A	2.75229	1
14118	G	A	2.02547	2
14119	T	C	7.07071	1
14121	G	A	3.71622	1
14125	T	G	5.20833	1
14146	T	C	1.98413	1
14185	T	C	2.63158	1
14198	C	A	3.06513	1
14203	A	G	2.78883	2
14210	T	C	0.683995	1
14211	G	A	2.69686	2
14221	A	G	2.65957	1
14236	G	A	4.16667	1
14243	T	C	2.46914	1
14245	G	A	1.7094	3
14246	G	A	2.59067	1
14256	G	A	3.93519	1
14257	G	A	8.63275	2
14259	G	A	1.5873	1
14263	G	A	4.40252	1
14266	T	C	1.81818	1
14267	A	G	1.19617	1
14271	G	A	2.09947	2
14289	C	T	2.3833	2
14291	T	C	0.738916	1
14340	G	A	2.6178	1
14353	G	A	1.99709	2
14358	G	A	1.71821	1
14365	A	G	6.35911	19
14370	G	A	1.44509	1
14372	G	A	3.52912	2
14374	G	A	3.52113	1
14383	G	A	1.60772	1
14394	G	A	4.13223	1
14403	G	A	1.39665	1
14414	T	C	5.94595	1
14419	T	C	2.79393	3
14421	T	C	0.894454	1
14427	T	C	2.21402	1
14432	T	C	2.02703	1
14443	G	A	4.06012	6
14446	G	A	5.55556	1
14448	T	G	5.49451	1
14481	T	C	3.84615	1
14482	G	A	1.9337	1
14484	A	G	2.32558	1
14493	G	A	2.65957	1
14497	T	A	1.22934	3
14503	T	C	2.62709	2
14506	T	C	2.5641	1
14510	A	G	0.722892	1
14511	G	A	5.15059	38
14512	T	C	1.79185	2
14513	C	T	2.9703	1
14517	G	A	1.41721	2
14522	A	G	1.3587	1
14528	T	C	1.85185	1
14530	T	C	2.92208	1
14533	G	A	0.571429	1
14535	T	C	1.84502	1
14538	G	A	2.46101	2
14539	T	C	0.814332	1
14540	C	A	7.84314	1
14551	G	A	2.08693	2
14560	C	T	1.4652	1
14566	G	A	7.69231	1
14568	G	A	2.06612	1
14571	G	A	4.19101	2
14572	CCA	C	3.33333	1
14577	G	A	2.80374	1
14577	G	C	4.13223	1
14578	T	C	3.91061	1
14595	T	C	4.44444	1
14598	G	A	3.13516	3
14609	T	C	4.0724	1
14613	G	A	2.0979	1
14618	A	T	3.0137	1
14619	A	G	1.04384	1
14620	C	T	1.99005	1
14625	G	A	1.12108	1
14626	T	C	2.48963	1
14627	C	CT	3.53535	1
14638	G	A	3.08642	1
14639	AG	A	2.22222	1
14640	G	A	2.28311	1
14643	G	A	10.9091	1
14644	G	A	3.68966	2
14645	C	A	3.26087	1
14650	C	T	0.639386	1
14651	A	G	1.2217	2
14652	G	A	1.90102	2
14653	T	C	1.34907	1
14655	G	A	6.13497	1
14661	G	A	3.78215	3
14666	C	T	1.45833	1
14667	T	C	1.68067	1
14670	A	C	2.77778	1
14674	G	A	3.37838	1
14682	G	A	1.32979	1
14683	C	A	3.34572	1
14689	A	G	2.19298	1
14691	T	C	0.625	1
14692	T	C	1.94553	1
14703	T	C	1.60428	1
14711	C	T	4.10959	1
14715	G	A	3.73134	1
14724	A	G	1.79211	1
14725	T	C	2.85714	1
14727	G	A	2.589	1
14731	AC	A	2.87081	1
14734	T	C	2.44648	1
14739	T	C	2.07612	1
14748	G	A	2.10098	2
14752	C	T	5.55556	1
14757	T	G	3.7037	1
14758	C	A	2.24719	1
14764	A	G	0.932836	1
14772	G	A	1.90114	1
14773	G	A	2.13816	2
14776	T	C	2.15589	2
14783	A	C	1.27551	1
14784	G	A	2.41793	2
14786	T	C	2.22222	1
14790	G	A	2.85714	1
14795	A	T	0.947867	1
14804	T	C	4.28571	1
14810	CT	C	4.02369	7
14818	C	T	1.10865	1
14835	G	A	4.90196	1
14878	T	C	1.83824	1
14882	C	T	6.25	1
14886	G	A	1.65017	1
14898	G	A	4.05227	3
14899	AC	A	2.09205	1
14904	G	A	3.27251	2
14914	T	C	3.16742	1
14921	T	C	2.7933	1
14925	C	A	4.14013	1
14932	A	G	2	1
14937	C	A	1.19048	1
14939	A	AC	21.3115	1
14939	AC	A	4.23238	5
14942	C	A	0.674157	1
14948	T	C	2.85271	3
14955	G	A	2.8169	1
14959	G	A	4	1
14971	T	C	1.1655	1
14973	G	A	2.94695	2
14979	G	A	2.23581	8
14982	A	G	1.02669	1
14989	G	A	0.598086	1
14991	T	C	1.02669	1
15002	T	C	3.0303	1
15004	A	T	2.01342	1
15009	G	A	9.09091	1
15012	G	A	3.57143	1
15027	A	G	2.71493	1
15031	T	C	1.86916	1
15033	T	C	2.35534	3
15040	T	C	4.11155	2
15048	G	A	4.65116	1
15049	C	T	4.21771	2
15068	T	C	1.76991	1
15077	G	A	3.50877	1
15085	G	A	2.75344	1
15090	A	G	1.84615	1
15097	G	A	3.19142	7
15097	G	C	4.08163	1
15103	TCA	T	3.52941	1
15124	T	C	3.46535	1
15129	G	A	2.4566	2
15135	A	T	3.44828	1
15139	T	C	1.70648	1
15143	T	C	1.96078	1
15150	A	C	3.2	1
15159	G	A	3.47923	5
15160	G	A	3.55026	4
15161	G	A	3.70453	2
15162	G	A	3.5461	1
15163	G	A	2.60351	10
15164	C	T	2.49678	2
15169	C	T	1.89274	1
15174	G	A	1.85448	3
15176	A	G	2.61409	2
15188	T	C	0.638298	1
15196	G	A	2.37644	10
15197	C	T	6.59341	1
15204	G	A	3.3557	1
15205	C	T	2.13675	1
15214	C	T	2.04082	1
15216	T	C	3.1746	1
15226	T	C	4.09357	1
15243	C	T	2.5	1
15256	T	A	8.88889	1
15266	C	CA	4.2129	5
15274	T	C	8.08081	1
15324	A	G	5	1
15327	T	C	1.80505	1
15336	G	A	2.43902	1
15348	T	C	2.14067	1
15356	T	C	6.66667	1
15357	C	T	2.23642	1
15360	G	A	7.29917	3
15362	A	AT	3.96825	1
15363	G	A	3.37581	4
15364	AAGG	A	7.23854	5
15366	G	A	5.21005	15
15367	G	A	5.58126	6
15367	G	T	2.60586	1
15369	G	A	3.07038	2
15371	T	C	2.89873	2
15374	T	C	2.23613	2
15374	T	TC	3.83275	1
15374	TC	T	1.67866	1
15376	CCCA	C	4.90535	9
15380	CCACCAG	C	5.53547	27
15382	AC	A	8.2371	13
15383	CCAG	C	5.20228	8
15385	A	C	3.26797	1
15385	AGCACCC	A	5.89577	9
15386	G	A	2.67388	7
15386	G	T	2.26415	1
15387	C	T	4.51977	1
15389	C	T	1.71821	1
15397	T	C	1.94805	1
15397	T	G	3.28349	3
15397	TG	T	5.69948	1
15399	G	A	3.34928	1
15408	T	C	2.12121	1
15416	C	T	7.46269	1
15422	G	A	13.5576	8
15423	A	G	23.6479	6
15447	C	T	14.7151	6
15468	A	G	52.6479	24
15473	A	G	32.3529	1
15508	A	T	7.89474	1
15529	A	G	7.29167	1
15579	C	T	24.8553	4
15588	C	T	14.7315	8
15597	T	C	15.0685	1
15600	G	A	6.52174	1
15632	C	T	3.96825	1
15654	A	G	2.10526	1
15657	T	C	3.52011	2
15668	T	C	4.6875	1
15672	C	T	1.82803	2
15673	C	T	5.34351	1
15686	A	C	1.17351	2
15706	A	G	3.62319	1
15707	C	T	2.77386	2
15717	G	A	0.689655	1
15723	C	T	1.77305	1
15726	T	C	2.53807	1
15738	C	T	5.84133	3
15741	T	C	0.633297	3
15757	T	C	1.52174	1
15760	G	A	0.880282	1
15766	G	A	1.23712	2
15787	A	G	0.788436	1
15798	T	C	1.72414	1
15806	G	A	1.61812	1
15808	G	A	2.82829	2
15822	T	C	5.51181	1
15866	G	A	1.61663	1
15869	T	C	1.0661	1
15876	A	G	0.765655	2
15877	G	A	1.0846	1
15899	G	A	1.58187	2
15903	C	T	1.40515	1
15906	G	A	2.77486	6
15919	T	C	2.66667	1
15920	T	C	1.28535	1
15922	T	C	16.7328	36
15928	G	A	2.88726	3
15930	C	T	11.3821	37
15935	T	C	6.5	1
15942	A	G	0.855016	2
15943	A	G	2.16606	1
15947	A	G	3.0303	1
15952	T	C	1.03093	1
15965	G	A	1.49254	1
15969	A	G	0.984252	1
15970	G	A	1.88679	1
15984	C	T	2.58025	9
15987	A	G	2.59067	1
16012	G	A	17.0619	110
16012	G	C	20.7547	1
16013	CA	C	2.7668	1
16017	A	C	21.7391	1
16092	A	AC	11.0979	29
16100	C	A	1.98413	1
16107	C	T	4.25532	1
16124	C	CA	6.25	1
16227	TA	T	75	2
16232	AT	A	16.6667	1
16238	CA	C	40.6472	5
16238	CAA	C	70.8333	1
16243	TCA	T	48.059	2
16251	CGT	C	47.1264	1
16252	G	A	4.94133	2
16253	TGA	T	21.4286	1
16254	G	A	3.97727	1
16261	AACTCT	A	39.4958	1
16262	ACT	A	28.0488	1
16263	C	T	11.1111	1
16265	CTA	C	48.632	4
16268	A	G	16.6096	2
16270	CAT	C	50.8784	4
16276	CTA	C	39.6882	21
16281	A	G	97.2973	1
16282	C	A	100	1
16283	G	A	16.3265	1
16286	A	G	32.5086	2
16293	T	C	93.3333	1

## Sheet: 24mo WT Fig. 3a mouse #4
Position	Reference	Mutation	Average abundance in positive cells	Number of positive cells
48	G	A	NaN	0
49	A	G	NaN	0
77	T	C	NaN	0
85	G	A	5.20833	1
88	T	C	NaN	0
97	A	G	NaN	0
131	G	A	7.57722	345
135	G	A	NaN	0
136	G	A	NaN	0
155	T	C	NaN	0
178	G	A	4.0724	1
180	A	G	2.55682	1
186	C	T	1.78571	1
196	T	C	NaN	0
212	G	A	NaN	0
216	A	G	NaN	0
217	G	A	NaN	0
223	C	T	NaN	0
227	C	T	NaN	0
230	G	A	NaN	0
232	G	A	7.24638	1
243	G	A	NaN	0
255	G	A	NaN	0
278	G	A	2.53807	1
291	G	A	2.75862	1
296	G	A	NaN	0
297	G	A	NaN	0
301	A	AT	NaN	0
306	G	A	2.95082	1
308	G	A	NaN	0
309	C	T	NaN	0
311	A	G	NaN	0
320	G	A	NaN	0
321	G	A	4.98339	1
325	T	C	NaN	0
328	G	A	1.74895	2
331	T	C	NaN	0
348	C	T	NaN	0
442	G	A	NaN	0
455	G	A	NaN	0
475	G	A	NaN	0
476	C	A	2.41935	1
477	TA	T	NaN	0
497	G	A	NaN	0
499	T	C	NaN	0
515	G	A	1.4881	1
563	T	C	NaN	0
570	C	T	NaN	0
578	A	T	NaN	0
594	G	A	2.71739	1
597	G	A	2.62172	1
603	T	C	NaN	0
618	G	A	2.20264	1
619	G	A	NaN	0
646	G	A	NaN	0
674	A	G	NaN	0
675	G	A	NaN	0
678	T	C	NaN	0
680	T	C	NaN	0
683	A	T	NaN	0
686	G	A	3.87931	1
693	T	C	3.57143	1
696	G	A	NaN	0
697	C	T	NaN	0
711	G	A	2.18341	1
713	A	G	NaN	0
739	TA	T	NaN	0
746	G	A	NaN	0
750	G	A	5.31915	1
755	A	G	2.52525	1
759	G	A	NaN	0
768	G	A	NaN	0
775	G	A	NaN	0
778	G	A	2.83835	2
784	G	A	NaN	0
785	G	A	5.26316	1
785	G	C	6.46507	3
841	G	A	NaN	0
842	G	A	NaN	0
864	AAT	A	NaN	0
894	A	C	1.4245	1
894	A	G	NaN	0
895	G	A	NaN	0
908	G	A	2.87356	1
918	C	A	NaN	0
972	G	A	NaN	0
982	G	A	NaN	0
985	G	A	NaN	0
987	A	T	NaN	0
992	G	A	NaN	0
993	G	A	2.99401	1
997	G	A	3.61446	1
998	C	T	NaN	0
1010	T	C	NaN	0
1011	G	A	NaN	0
1018	G	A	NaN	0
1029	G	A	NaN	0
1034	G	A	NaN	0
1034	G	C	4.20168	1
1047	G	A	1.97628	1
1053	G	A	1.7341	1
1054	G	A	NaN	0
1057	T	C	1.34529	1
1058	A	G	NaN	0
1072	T	C	NaN	0
1082	T	C	NaN	0
1083	G	A	NaN	0
1087	A	C	8.16327	1
1092	G	A	NaN	0
1096	T	C	NaN	0
1110	G	A	3.30033	1
1156	T	C	NaN	0
1185	C	T	NaN	0
1195	G	A	NaN	0
1200	T	G	NaN	0
1212	A	G	NaN	0
1220	G	A	NaN	0
1221	G	A	2.25564	1
1237	A	G	NaN	0
1259	G	A	NaN	0
1274	C	A	NaN	0
1334	G	A	NaN	0
1352	TAA	T	2.95359	1
1361	T	C	NaN	0
1370	T	C	NaN	0
1377	G	A	NaN	0
1392	TAGTG	T	4	1
1398	G	A	4.02685	1
1409	G	A	NaN	0
1424	C	T	NaN	0
1432	G	A	37.7778	1
1437	G	A	NaN	0
1445	TG	T	NaN	0
1447	G	A	NaN	0
1516	T	A	NaN	0
1555	GA	G	NaN	0
1561	A	C	NaN	0
1601	T	C	NaN	0
1607	G	A	3.06122	1
1618	G	A	NaN	0
1635	C	A	NaN	0
1636	G	A	NaN	0
1655	T	C	3.94737	1
1688	T	C	NaN	0
1761	C	T	NaN	0
1766	G	A	6.17284	1
1767	G	A	NaN	0
1769	A	C	2.73224	1
1779	A	G	NaN	0
1798	G	A	NaN	0
1823	A	G	NaN	0
1872	G	A	3.34448	1
1880	T	C	NaN	0
1901	TA	T	NaN	0
1914	G	A	0.94162	1
1929	G	A	NaN	0
1956	G	A	1.9943	1
1971	G	A	2.06897	1
1972	A	G	NaN	0
1973	G	A	NaN	0
1979	G	A	2.5641	1
1980	C	A	NaN	0
1984	C	T	1.17371	1
1988	G	A	3.25444	1
1997	G	A	NaN	0
2001	A	G	2.69058	1
2009	C	T	NaN	0
2010	G	A	NaN	0
2011	G	A	NaN	0
2013	A	G	NaN	0
2018	G	A	NaN	0
2023	T	C	NaN	0
2024	G	A	NaN	0
2029	G	A	2.11864	1
2030	G	A	NaN	0
2033	G	A	NaN	0
2052	A	G	NaN	0
2058	G	A	NaN	0
2060	A	G	NaN	0
2063	A	G	1.35135	1
2065	C	A	NaN	0
2083	G	A	NaN	0
2084	G	A	5.61798	1
2091	T	C	NaN	0
2092	G	A	NaN	0
2095	T	A	NaN	0
2095	T	C	NaN	0
2118	G	A	NaN	0
2127	G	A	NaN	0
2132	G	A	NaN	0
2233	TA	T	NaN	0
2249	G	A	NaN	0
2251	TG	T	NaN	0
2252	G	A	NaN	0
2253	G	A	NaN	0
2254	G	A	NaN	0
2255	G	A	NaN	0
2263	G	A	1.99203	1
2269	TA	T	NaN	0
2298	G	A	NaN	0
2337	CCA	C	NaN	0
2364	G	A	NaN	0
2367	A	C	NaN	0
2373	G	A	3	1
2374	G	A	3.63374	2
2384	G	A	NaN	0
2398	G	A	2.02429	1
2414	T	C	NaN	0
2417	G	A	4.13793	1
2418	G	A	NaN	0
2423	A	T	NaN	0
2424	C	A	3.15789	1
2434	G	A	3.67055	2
2435	T	C	1.47059	1
2437	G	A	NaN	0
2438	G	A	NaN	0
2443	G	A	NaN	0
2444	G	A	NaN	0
2455	G	A	NaN	0
2456	G	A	NaN	0
2463	A	T	NaN	0
2464	G	A	2.53807	1
2476	T	C	3.59712	1
2478	G	A	NaN	0
2487	A	G	NaN	0
2489	G	A	NaN	0
2495	A	G	NaN	0
2496	G	A	NaN	0
2500	T	C	NaN	0
2501	A	G	NaN	0
2503	G	A	NaN	0
2505	G	C	1.01626	1
2510	G	A	1.53846	1
2521	G	A	NaN	0
2524	G	A	2.04082	1
2525	C	T	NaN	0
2531	A	G	2.12766	1
2532	G	A	NaN	0
2536	G	A	NaN	0
2538	T	C	NaN	0
2540	T	C	NaN	0
2558	C	T	5.71429	1
2568	G	A	3.22581	1
2693	A	G	NaN	0
2702	C	T	4.25532	1
2703	G	A	NaN	0
2722	T	C	NaN	0
2742	T	C	NaN	0
2764	A	C	4.23729	1
2765	T	C	NaN	0
2791	TA	T	1.85676	1
2801	A	G	NaN	0
2802	G	A	NaN	0
2817	G	A	NaN	0
2825	C	CA	NaN	0
2832	T	C	NaN	0
2835	G	A	NaN	0
2836	G	A	1.49701	1
2857	G	A	4.22076	2
2868	G	A	NaN	0
2871	G	A	NaN	0
2880	G	A	3.20513	1
2904	G	A	NaN	0
2914	T	C	2.30769	1
2970	G	A	3.82166	1
2972	A	G	NaN	0
2979	C	T	NaN	0
2985	C	A	NaN	0
2986	T	C	NaN	0
2994	G	A	2.11268	1
3003	C	A	1.28535	1
3009	G	A	NaN	0
3028	A	G	3.90244	1
3037	T	C	NaN	0
3051	G	A	NaN	0
3069	G	A	NaN	0
3077	T	C	NaN	0
3094	C	A	NaN	0
3098	T	C	NaN	0
3112	G	A	NaN	0
3113	A	C	NaN	0
3117	T	A	NaN	0
3141	G	A	5.55446	4
3142	G	A	1.59901	2
3144	G	A	NaN	0
3146	T	C	3.44828	1
3151	G	A	2.01613	1
3153	G	A	1.09649	1
3156	G	A	1.02604	2
3171	T	C	NaN	0
3179	A	T	NaN	0
3183	A	G	6.32911	1
3207	G	A	NaN	0
3208	T	C	3.76344	1
3222	G	A	1.74216	1
3223	G	A	3.80952	1
3225	T	C	NaN	0
3226	C	T	NaN	0
3244	T	C	NaN	0
3247	T	C	2.57511	1
3265	T	C	2.30415	1
3269	A	C	2.09059	1
3274	T	C	NaN	0
3279	C	T	NaN	0
3283	C	T	3.18725	1
3286	G	A	NaN	0
3289	C	A	1.76056	1
3294	GC	G	NaN	0
3303	T	G	NaN	0
3304	G	A	NaN	0
3308	T	C	1.35135	1
3314	A	G	NaN	0
3315	A	G	NaN	0
3316	C	T	NaN	0
3321	G	A	2.08333	1
3324	G	A	4.14201	1
3328	C	A	NaN	0
3334	G	A	NaN	0
3335	G	A	4	1
3336	G	A	2.50084	5
3336	GC	G	NaN	0
3339	C	T	NaN	0
3340	C	T	5.74713	1
3341	C	T	NaN	0
3342	T	G	NaN	0
3345	G	A	NaN	0
3349	T	C	1.1236	1
3351	A	G	NaN	0
3357	G	A	2.51046	1
3358	G	A	NaN	0
3366	G	A	NaN	0
3369	T	C	NaN	0
3377	A	G	NaN	0
3379	G	A	NaN	0
3383	T	C	NaN	0
3384	A	G	2	1
3387	G	A	NaN	0
3390	G	A	1.98864	1
3392	A	T	NaN	0
3396	G	A	1.49031	1
3399	G	A	NaN	0
3399	G	T	NaN	0
3402	G	A	2.03324	3
3403	G	A	NaN	0
3406	C	T	NaN	0
3408	T	C	NaN	0
3413	G	A	NaN	0
3419	C	A	NaN	0
3420	T	C	NaN	0
3426	G	A	NaN	0
3429	G	A	NaN	0
3431	G	A	3.4965	1
3432	T	C	14.5455	1
3445	T	C	2.48963	1
3458	C	T	NaN	0
3470	T	C	NaN	0
3481	G	A	1.4647	2
3486	CT	C	1.72414	1
3496	T	C	NaN	0
3502	T	C	NaN	0
3513	T	C	NaN	0
3537	G	A	NaN	0
3544	T	C	NaN	0
3559	T	C	NaN	0
3561	C	T	NaN	0
3566	G	A	NaN	0
3570	C	T	2.16049	1
3571	G	A	4.91803	1
3573	G	A	3.16681	6
3578	T	C	NaN	0
3586	G	A	NaN	0
3590	C	T	0.988468	1
3592	G	A	NaN	0
3594	T	A	NaN	0
3597	G	A	1.62338	1
3619	G	T	NaN	0
3619	GA	G	NaN	0
3646	C	T	NaN	0
3652	G	A	NaN	0
3653	T	C	NaN	0
3655	T	C	NaN	0
3669	T	C	NaN	0
3686	G	A	8.98876	1
3687	G	A	NaN	0
3688	G	A	10	1
3734	T	C	NaN	0
3753	G	A	NaN	0
3755	T	C	NaN	0
3794	T	C	NaN	0
3808	C	A	NaN	0
3819	G	A	NaN	0
3829	A	G	NaN	0
3844	T	C	5.82524	1
3846	G	A	NaN	0
3851	G	A	1.28205	1
3857	T	C	NaN	0
3869	C	A	2.85714	1
3872	G	A	5.31258	70
3874	C	T	NaN	0
3882	C	T	2.04778	1
3883	G	A	NaN	0
3884	A	AT	NaN	0
3887	A	G	3.0303	1
3890	T	G	NaN	0
3892	G	A	2.65957	1
3900	T	C	NaN	0
3901	C	T	1.62162	1
3908	G	A	NaN	0
3909	T	C	5.31915	1
3917	A	G	NaN	0
3932	G	A	3.10559	1
3941	T	C	2.43902	1
3953	T	A	1.97628	1
3959	G	A	2.77778	1
3961	T	C	NaN	0
3977	T	C	NaN	0
3981	G	A	NaN	0
3993	T	C	NaN	0
3999	T	C	2.51046	1
4000	A	G	NaN	0
4002	G	A	NaN	0
4004	G	A	7.8125	1
4008	G	A	1.46199	1
4013	G	A	NaN	0
4028	G	A	NaN	0
4032	T	C	NaN	0
4035	T	C	NaN	0
4044	T	C	NaN	0
4048	C	A	NaN	0
4051	C	CA	3.41318	140
4051	CA	C	3.82482	38
4065	G	A	NaN	0
4070	A	G	3.81679	1
4090	C	A	NaN	0
4094	G	A	NaN	0
4101	A	G	NaN	0
4103	G	A	NaN	0
4109	G	A	NaN	0
4110	C	T	NaN	0
4120	T	C	NaN	0
4130	G	A	NaN	0
4136	G	A	NaN	0
4157	G	A	NaN	0
4158	G	A	NaN	0
4164	G	A	NaN	0
4176	A	G	1.79856	1
4212	T	C	NaN	0
4214	G	A	4.93444	4
4236	T	C	2.24719	1
4237	C	T	NaN	0
4238	G	A	1.92032	3
4241	C	A	1.35501	1
4254	G	A	NaN	0
4262	G	A	NaN	0
4265	G	A	NaN	0
4266	T	A	0.865052	1
4275	G	A	NaN	0
4275	G	T	NaN	0
4276	G	A	NaN	0
4277	A	C	NaN	0
4286	C	T	NaN	0
4350	A	T	NaN	0
4386	C	T	NaN	0
4404	TA	T	1.92308	1
4406	G	A	NaN	0
4408	G	A	NaN	0
4409	G	A	3.25203	1
4419	G	A	NaN	0
4457	T	C	NaN	0
4466	G	A	NaN	0
4476	G	A	3.56633	2
4487	G	A	5	1
4496	C	T	1.54639	1
4497	C	G	NaN	0
4536	A	G	NaN	0
4546	T	C	NaN	0
4550	G	A	NaN	0
4554	CT	C	4.20168	1
4579	T	C	NaN	0
4615	AAAT	A	NaN	0
4619	A	G	NaN	0
4638	CTA	C	1.67785	1
4651	G	A	NaN	0
4661	T	C	NaN	0
4667	G	A	NaN	0
4668	G	A	NaN	0
4670	G	A	2.85714	1
4672	C	T	NaN	0
4676	C	T	NaN	0
4689	G	A	NaN	0
4692	T	C	NaN	0
4725	TA	T	11.6667	1
4748	G	A	NaN	0
4754	C	T	NaN	0
4797	G	A	NaN	0
4800	T	C	NaN	0
4805	T	C	NaN	0
4891	T	C	NaN	0
4905	T	C	NaN	0
4909	A	G	NaN	0
4914	C	T	NaN	0
4931	G	GC	NaN	0
4931	GC	G	2.18341	1
4953	A	G	NaN	0
4953	A	T	1.91571	1
4954	G	A	1.04384	1
4958	A	G	2.04918	1
4959	G	A	NaN	0
4960	G	A	1.83727	1
4969	G	A	NaN	0
4975	G	A	NaN	0
4977	G	A	NaN	0
4980	T	G	NaN	0
4985	A	C	NaN	0
4993	GAA	G	NaN	0
5005	G	A	NaN	0
5008	T	C	NaN	0
5030	G	A	NaN	0
5036	A	C	2.06897	1
5048	T	C	NaN	0
5068	T	C	2.43902	1
5082	A	C	NaN	0
5096	G	A	NaN	0
5120	T	A	NaN	0
5123	G	A	2.82486	1
5148	G	A	4.48718	1
5149	G	A	NaN	0
5171	G	A	4.5045	1
5171	G	GA	9.71946	1728
5171	G	GAA	2.59889	41
5171	G	GAAA	NaN	0
5171	GA	G	10.1609	1730
5171	GAA	G	2.62879	17
5171	GAAA	G	NaN	0
5202	A	C	NaN	0
5212	C	A	NaN	0
5212	C	T	3.93258	1
5228	G	T	4.03587	1
5240	G	A	3.68421	1
5245	T	G	NaN	0
5259	C	A	NaN	0
5263	TA	T	NaN	0
5273	A	G	NaN	0
5273	AT	A	2.79378	2
5280	CCT	C	3.125	1
5285	G	A	NaN	0
5307	G	A	1.78571	1
5308	CT	C	NaN	0
5319	A	AT	NaN	0
5319	A	T	NaN	0
5324	A	T	NaN	0
5329	T	C	0.853242	1
5332	T	C	NaN	0
5336	TA	T	2.27273	1
5345	A	C	NaN	0
5371	T	A	NaN	0
5372	CG	C	2.85714	1
5373	G	T	4.29185	1
5374	G	A	NaN	0
5379	C	A	NaN	0
5380	T	A	2.05761	1
5385	C	T	NaN	0
5400	T	C	NaN	0
5405	G	A	NaN	0
5412	G	A	NaN	0
5416	G	A	1.67364	1
5417	T	C	NaN	0
5420	T	C	NaN	0
5421	G	A	NaN	0
5428	G	A	NaN	0
5429	T	C	2.05761	1
5432	T	A	NaN	0
5442	G	A	NaN	0
5451	G	A	2.44648	1
5452	G	A	2.04082	1
5460	G	A	NaN	0
5463	G	A	NaN	0
5471	A	G	NaN	0
5473	G	A	NaN	0
5495	T	C	1.54799	1
5517	G	A	NaN	0
5538	A	C	2.89017	1
5567	C	A	1.89394	1
5574	G	A	1.91388	1
5591	A	G	2.36967	1
5592	G	A	NaN	0
5596	C	T	NaN	0
5601	A	G	NaN	0
5607	T	C	4.25532	1
5608	T	C	5.17241	1
5614	G	A	1.96721	1
5622	A	G	NaN	0
5643	C	A	3.20856	1
5651	A	C	NaN	0
5655	C	T	NaN	0
5666	A	G	NaN	0
5670	T	C	NaN	0
5672	A	G	NaN	0
5678	A	G	NaN	0
5679	G	A	NaN	0
5691	G	A	NaN	0
5701	G	A	NaN	0
5705	AAC	A	NaN	0
5709	G	A	NaN	0
5716	C	T	NaN	0
5724	G	A	3.16206	1
5734	T	C	NaN	0
5736	G	A	1.41344	2
5745	G	A	NaN	0
5748	G	A	3.43511	1
5754	G	A	NaN	0
5761	T	C	7.15935	1
5764	C	T	NaN	0
5783	A	G	NaN	0
5805	G	A	4.24242	1
5809	C	T	3.55293	2
5823	A	C	2.89256	1
5839	TG	T	NaN	0
5842	A	G	NaN	0
5843	AC	A	1.24113	1
5867	A	G	NaN	0
5871	C	T	NaN	0
5894	T	C	NaN	0
5900	A	G	1.85874	1
5901	G	A	NaN	0
5902	C	T	NaN	0
5917	T	C	NaN	0
5918	A	G	NaN	0
5928	G	A	2.7027	1
5930	G	A	2.26244	1
5931	C	A	NaN	0
5939	A	G	2.53857	2
5941	G	A	0.981767	1
5952	C	T	2.23048	1
5955	C	T	2.62295	1
5959	C	T	2.35294	1
5968	A	G	1.9685	1
5984	C	A	NaN	0
5986	TTGA	T	NaN	0
5988	G	A	NaN	0
5989	A	G	NaN	0
5992	C	T	NaN	0
5993	C	A	1.59289	15
5994	G	A	NaN	0
5997	G	A	1.39442	1
6002	A	G	NaN	0
6003	G	A	NaN	0
6005	G	A	NaN	0
6007	A	G	NaN	0
6012	AT	A	NaN	0
6023	G	A	NaN	0
6031	T	C	1.54799	1
6043	G	A	NaN	0
6045	C	T	3.87097	1
6070	T	C	NaN	0
6075	G	A	NaN	0
6099	G	A	1.38169	1
6115	GA	G	2.24912	35
6122	A	G	5.26316	1
6128	T	C	NaN	0
6129	T	C	8	1
6133	G	A	1.64088	2
6146	A	G	NaN	0
6161	G	A	NaN	0
6166	T	C	NaN	0
6169	G	T	NaN	0
6178	G	A	NaN	0
6183	A	G	NaN	0
6190	G	A	NaN	0
6191	A	G	1.40187	1
6192	G	A	NaN	0
6222	G	A	NaN	0
6240	T	C	NaN	0
6249	G	A	NaN	0
6261	A	G	NaN	0
6269	T	A	NaN	0
6270	C	T	3.38983	1
6277	G	A	7.27273	1
6278	T	C	NaN	0
6300	G	A	8.43373	1
6302	A	G	2.9703	1
6314	A	G	NaN	0
6333	C	T	NaN	0
6336	G	A	NaN	0
6348	G	A	NaN	0
6378	G	A	2.42718	1
6379	G	A	NaN	0
6380	T	G	NaN	0
6390	G	A	NaN	0
6406	A	G	NaN	0
6415	T	C	NaN	0
6422	C	A	NaN	0
6432	G	A	1.81159	1
6441	T	C	1.0352	1
6445	T	C	1.34048	1
6446	A	C	NaN	0
6450	G	A	NaN	0
6460	ACT	A	NaN	0
6476	G	A	NaN	0
6477	G	A	1.78571	1
6494	C	A	2.65957	1
6498	G	A	NaN	0
6500	A	G	NaN	0
6505	T	C	2.26415	1
6513	T	C	NaN	0
6516	T	C	NaN	0
6531	G	A	NaN	0
6537	A	G	NaN	0
6538	C	T	NaN	0
6543	G	A	NaN	0
6552	T	C	NaN	0
6555	G	A	NaN	0
6560	A	G	NaN	0
6570	G	A	NaN	0
6585	G	A	NaN	0
6607	C	A	1.5674	1
6610	A	G	NaN	0
6617	C	T	1.84502	1
6622	G	A	NaN	0
6625	T	A	NaN	0
6635	A	G	NaN	0
6640	G	A	NaN	0
6641	A	G	NaN	0
6643	G	A	NaN	0
6660	G	A	1.35501	1
6687	T	C	NaN	0
6697	G	A	NaN	0
6703	TTA	T	NaN	0
6707	T	C	NaN	0
6717	G	A	1.51515	1
6734	C	T	3.46535	1
6747	G	A	NaN	0
6750	G	A	1.96078	1
6756	G	C	NaN	0
6756	G	T	NaN	0
6768	G	A	NaN	0
6771	G	A	9.2827	1
6773	A	G	NaN	0
6774	A	T	2.62295	1
6775	T	C	NaN	0
6778	C	A	NaN	0
6792	TCAA	T	NaN	0
6798	A	G	NaN	0
6801	T	C	NaN	0
6804	G	A	NaN	0
6807	T	G	NaN	0
6809	A	G	NaN	0
6809	A	T	NaN	0
6811	T	A	NaN	0
6812	T	C	NaN	0
6814	A	G	NaN	0
6816	G	A	2.94118	1
6817	G	A	14.4	1
6819	T	C	NaN	0
6820	G	A	2.38095	1
6823	C	A	1.86567	1
6834	C	T	10	1
6842	C	T	NaN	0
6843	G	A	2.41052	2
6877	G	A	NaN	0
6886	C	T	NaN	0
6889	AC	A	6.30631	1
6892	C	A	NaN	0
6910	G	A	NaN	0
6973	G	A	NaN	0
7004	A	G	NaN	0
7012	T	C	NaN	0
7023	C	T	NaN	0
7024	A	G	NaN	0
7028	C	T	NaN	0
7035	G	A	NaN	0
7046	G	A	NaN	0
7056	CT	C	NaN	0
7064	G	A	NaN	0
7069	G	A	NaN	0
7085	G	A	NaN	0
7089	A	C	1.31579	1
7090	C	T	5.69801	1
7094	C	T	NaN	0
7095	T	C	NaN	0
7099	A	G	NaN	0
7107	T	TC	NaN	0
7116	G	A	NaN	0
7127	C	A	NaN	0
7134	T	C	NaN	0
7152	C	A	NaN	0
7173	G	A	NaN	0
7181	G	A	NaN	0
7196	G	A	NaN	0
7212	T	C	NaN	0
7213	T	C	NaN	0
7219	A	G	2.15517	1
7222	T	C	NaN	0
7226	A	G	NaN	0
7249	CT	C	4.32432	1
7261	T	C	NaN	0
7277	G	A	3.13901	1
7292	G	A	6.55738	1
7301	G	A	NaN	0
7315	G	A	NaN	0
7331	A	T	NaN	0
7332	G	A	NaN	0
7347	A	T	NaN	0
7374	A	T	NaN	0
7404	G	A	1.05079	1
7406	G	A	NaN	0
7413	G	A	3.06261	2
7425	T	C	NaN	0
7444	G	A	NaN	0
7450	A	G	NaN	0
7464	G	A	NaN	0
7476	C	T	NaN	0
7484	G	A	NaN	0
7487	G	A	NaN	0
7502	G	A	3.18182	1
7521	T	G	NaN	0
7528	T	C	4.06504	1
7529	G	A	5.20833	1
7540	A	C	NaN	0
7540	A	G	NaN	0
7540	A	T	NaN	0
7543	C	T	1.22249	1
7545	G	A	3.21429	1
7556	G	A	NaN	0
7557	C	T	NaN	0
7562	G	A	NaN	0
7563	T	C	NaN	0
7575	G	A	3.61011	1
7582	G	A	2	1
7593	G	A	2.26244	1
7599	G	A	NaN	0
7609	TTG	T	NaN	0
7625	A	G	NaN	0
7632	T	C	NaN	0
7642	C	A	NaN	0
7692	T	C	4.42478	1
7714	G	A	5.38462	1
7716	G	A	NaN	0
7743	G	A	NaN	0
7751	A	T	NaN	0
7757	CAT	C	NaN	0
7841	C	T	NaN	0
7933	G	A	NaN	0
7954	A	G	2.32558	1
7987	G	A	NaN	0
7990	G	A	NaN	0
8028	A	G	NaN	0
8033	G	A	1.31926	1
8043	C	T	NaN	0
8048	G	A	NaN	0
8048	G	C	NaN	0
8051	T	C	NaN	0
8062	CA	C	NaN	0
8081	T	C	NaN	0
8129	G	A	0.936037	1
8130	A	G	NaN	0
8165	G	T	NaN	0
8180	T	C	NaN	0
8182	G	A	NaN	0
8185	CT	C	3.42466	1
8186	T	C	NaN	0
8200	T	C	NaN	0
8203	A	T	NaN	0
8204	C	T	NaN	0
8229	T	C	NaN	0
8233	A	G	NaN	0
8244	T	C	NaN	0
8251	T	C	NaN	0
8254	G	A	NaN	0
8256	T	C	NaN	0
8260	G	A	NaN	0
8265	A	G	NaN	0
8271	A	G	1.05485	1
8279	G	A	NaN	0
8303	C	T	NaN	0
8319	AG	A	NaN	0
8325	T	C	NaN	0
8352	T	C	NaN	0
8369	G	A	3.57143	1
8388	G	T	NaN	0
8389	G	A	NaN	0
8395	G	A	NaN	0
8402	G	A	NaN	0
8403	G	A	NaN	0
8410	G	A	1.45773	1
8413	A	G	1.5674	1
8416	A	G	1.75439	1
8418	T	C	NaN	0
8425	G	A	NaN	0
8432	T	C	NaN	0
8435	T	C	NaN	0
8452	G	A	NaN	0
8455	G	A	1.93798	1
8465	T	C	NaN	0
8480	G	A	3.64964	1
8555	A	G	NaN	0
8556	A	G	NaN	0
8560	T	C	NaN	0
8564	T	C	NaN	0
8577	A	G	NaN	0
8582	G	A	NaN	0
8587	T	C	NaN	0
8628	T	C	NaN	0
8630	T	C	NaN	0
8637	G	A	NaN	0
8643	C	A	1.75439	1
8647	G	A	NaN	0
8648	T	A	NaN	0
8653	G	A	NaN	0
8654	A	G	NaN	0
8659	T	C	NaN	0
8663	T	C	NaN	0
8663	TG	T	NaN	0
8664	G	A	NaN	0
8665	G	A	2.01613	1
8667	G	A	NaN	0
8669	CT	C	1.566	1
8670	T	C	NaN	0
8670	T	G	0.831947	1
8673	TC	T	NaN	0
8674	C	A	NaN	0
8675	A	G	NaN	0
8676	G	A	1.82232	1
8680	T	C	2.33645	1
8698	T	C	NaN	0
8704	T	C	NaN	0
8713	A	T	NaN	0
8734	T	C	NaN	0
8743	G	A	NaN	0
8750	C	T	NaN	0
8776	G	A	3.09735	1
8784	G	A	NaN	0
8787	G	A	3.66972	1
8794	G	A	NaN	0
8795	T	C	1.53061	1
8796	G	A	NaN	0
8806	A	G	NaN	0
8810	A	G	NaN	0
8812	G	A	1.14155	1
8814	C	T	2.23048	1
8820	A	C	1.2959	1
8851	G	A	NaN	0
8868	G	A	2.44565	1
8877	G	A	3.24074	1
8889	G	A	3.9501	4
8893	G	A	2.94118	1
8897	C	A	2.6178	1
8898	T	A	NaN	0
8901	T	C	NaN	0
8904	G	A	NaN	0
8908	T	C	NaN	0
8917	C	A	NaN	0
8920	G	A	2.11864	1
8924	C	T	NaN	0
8937	G	C	1.70711	3
8940	C	T	NaN	0
8943	G	A	NaN	0
8944	G	A	2.85919	2
8945	A	G	NaN	0
8947	G	A	NaN	0
8957	T	C	NaN	0
8957	T	G	NaN	0
8982	C	A	NaN	0
8983	C	A	NaN	0
8999	ACTT	A	NaN	0
9005	T	C	5.10204	1
9017	T	C	NaN	0
9021	G	A	NaN	0
9025	C	A	NaN	0
9027	G	A	NaN	0
9028	G	A	NaN	0
9043	G	A	2.76382	1
9045	G	A	2.15054	1
9053	T	C	NaN	0
9058	T	C	NaN	0
9063	G	A	NaN	0
9067	G	A	1.78571	1
9094	T	C	NaN	0
9106	T	C	7.69231	1
9115	G	A	NaN	0
9126	A	C	NaN	0
9137	A	C	NaN	0
9138	G	A	1.75	1
9144	G	A	NaN	0
9149	C	T	2.0979	1
9152	T	C	NaN	0
9153	G	A	NaN	0
9164	C	T	1.38889	1
9166	C	T	NaN	0
9169	T	C	NaN	0
9170	T	C	NaN	0
9174	G	A	1.70401	2
9182	CTA	C	NaN	0
9185	T	C	NaN	0
9187	G	A	NaN	0
9189	T	C	NaN	0
9191	T	C	NaN	0
9204	G	A	NaN	0
9204	G	T	NaN	0
9206	T	C	1.86567	1
9210	G	A	NaN	0
9219	G	A	2.1097	1
9220	G	A	NaN	0
9223	T	C	0.787402	1
9223	TC	T	3.5604	3
9238	G	A	NaN	0
9253	T	C	NaN	0
9259	G	A	NaN	0
9261	C	T	NaN	0
9268	G	A	2.72374	1
9279	T	C	NaN	0
9291	T	C	NaN	0
9296	A	G	NaN	0
9316	C	T	2.14592	1
9317	C	T	2.97619	1
9318	G	A	1.63978	2
9321	G	A	8.53659	1
9324	T	C	NaN	0
9336	T	C	1.79949	1
9345	G	A	NaN	0
9358	T	C	NaN	0
9373	T	C	NaN	0
9393	T	C	NaN	0
9441	T	A	2.2508	1
9449	G	A	NaN	0
9457	T	C	NaN	0
9474	G	A	NaN	0
9486	AAT	A	4.2735	1
9516	G	A	NaN	0
9525	T	C	NaN	0
9545	G	A	NaN	0
9552	G	T	NaN	0
9567	T	C	NaN	0
9574	G	A	NaN	0
9576	G	A	NaN	0
9577	G	A	4.32099	1
9587	T	C	NaN	0
9605	A	C	1.10619	1
9621	T	C	3.40136	1
9627	T	C	NaN	0
9685	C	A	NaN	0
9687	T	C	NaN	0
9690	G	A	NaN	0
9723	A	G	NaN	0
9724	T	C	NaN	0
9737	T	C	NaN	0
9751	T	C	NaN	0
9759	G	A	NaN	0
9765	G	A	NaN	0
9780	CA	C	NaN	0
9820	T	TA	7.28912	11
9820	T	TAA	NaN	0
9820	TA	T	4.09836	1
9875	A	C	NaN	0
9879	G	A	NaN	0
9883	T	C	NaN	0
9889	T	C	NaN	0
9891	C	T	NaN	0
9907	G	A	2.31769	4
9917	T	C	1.19332	1
9919	T	C	NaN	0
9923	T	A	NaN	0
9925	C	A	NaN	0
9928	G	A	3.13589	1
9929	G	A	NaN	0
9930	G	A	NaN	0
9948	T	C	NaN	0
9953	T	C	NaN	0
9974	T	C	NaN	0
9976	G	A	4.59184	1
9979	G	A	5.35714	1
9980	G	A	2.33645	1
9985	G	A	5.01255	2
9997	T	C	NaN	0
10012	G	A	NaN	0
10050	A	G	1.31926	1
10061	C	T	NaN	0
10070	T	C	NaN	0
10073	T	C	2.6455	1
10075	G	A	8.20467	1086
10078	G	A	2.06186	1
10081	T	C	NaN	0
10081	T	G	NaN	0
10084	G	A	NaN	0
10087	G	A	NaN	0
10093	G	A	NaN	0
10097	G	A	NaN	0
10100	T	C	NaN	0
10101	A	G	NaN	0
10102	G	A	2.03252	1
10109	T	A	NaN	0
10141	T	G	NaN	0
10165	C	T	NaN	0
10169	G	A	NaN	0
10178	T	C	NaN	0
10182	C	T	NaN	0
10183	T	C	1.23457	1
10190	A	G	NaN	0
10213	G	A	2	1
10218	T	C	NaN	0
10222	G	A	NaN	0
10226	T	TA	5.22876	1
10226	TA	T	3.0805	15
10253	A	C	NaN	0
10258	G	A	NaN	0
10302	G	A	NaN	0
10305	G	A	2.87081	1
10310	TTA	T	NaN	0
10311	TATA	T	NaN	0
10344	C	T	3.47826	1
10347	CT	C	NaN	0
10351	C	A	NaN	0
10364	T	C	NaN	0
10374	G	A	NaN	0
10382	A	G	NaN	0
10405	G	A	NaN	0
10417	T	TA	9.06625	2
10417	TA	T	3.06748	1
10434	G	A	NaN	0
10468	G	A	NaN	0
10486	T	C	NaN	0
10545	A	G	6.80272	1
10570	G	A	NaN	0
10575	G	A	NaN	0
10587	G	A	3.53982	1
10591	G	A	NaN	0
10591	G	C	2.39044	1
10594	T	C	NaN	0
10601	A	G	NaN	0
10632	G	A	NaN	0
10652	T	C	NaN	0
10653	G	A	2.21402	1
10672	AC	A	NaN	0
10699	T	C	NaN	0
10700	T	C	NaN	0
10704	T	C	NaN	0
10710	A	G	NaN	0
10723	T	C	NaN	0
10727	C	T	1.23762	1
10744	A	G	2.03094	2
10754	G	A	NaN	0
10762	G	A	2.77778	1
10786	T	C	NaN	0
10788	C	T	NaN	0
10799	A	G	NaN	0
10810	G	A	2.16301	2
10816	C	CA	NaN	0
10821	G	A	NaN	0
10824	C	T	3.76569	1
10828	T	C	NaN	0
10830	G	A	NaN	0
10833	G	A	6.49819	1
10835	T	C	1.23457	1
10860	G	A	2.5641	1
10866	A	G	3.92157	1
10870	T	C	NaN	0
10887	T	C	NaN	0
10889	C	A	NaN	0
10939	C	T	NaN	0
10953	C	A	1.1236	1
10968	G	A	5.5814	1
10994	C	T	2.24719	1
10996	T	C	NaN	0
10999	G	A	1.3635	2
11001	C	T	NaN	0
11006	A	G	NaN	0
11007	G	A	NaN	0
11010	T	C	NaN	0
11014	A	G	NaN	0
11017	C	T	NaN	0
11020	T	C	NaN	0
11025	G	A	2.13662	2
11028	T	C	NaN	0
11037	G	A	NaN	0
11038	T	C	1.13379	1
11041	G	A	3.06122	1
11043	C	T	NaN	0
11048	A	G	NaN	0
11049	G	A	2.41935	1
11055	G	A	5.27195	6
11061	G	A	NaN	0
11064	T	C	NaN	0
11068	T	C	NaN	0
11071	T	C	1.5015	1
11097	G	A	1.35701	2
11098	G	A	NaN	0
11100	G	A	2.82772	4
11110	T	C	NaN	0
11124	G	A	2.91262	1
11125	G	A	2.4232	2
11127	C	T	NaN	0
11135	A	C	1.65017	1
11138	A	G	NaN	0
11140	T	C	NaN	0
11143	T	C	2.06897	1
11146	T	C	NaN	0
11147	C	A	NaN	0
11149	G	A	NaN	0
11154	G	A	2.46305	1
11164	A	G	NaN	0
11169	G	A	1.86079	3
11172	C	T	1.32434	2
11174	G	A	1.78571	1
11182	G	A	NaN	0
11185	G	A	NaN	0
11189	T	C	1.30548	1
11192	A	G	NaN	0
11203	G	A	3.06628	2
11225	A	G	NaN	0
11232	G	A	NaN	0
11239	G	A	NaN	0
11243	A	G	1.25	1
11247	ATAGCAAGTC	A	NaN	0
11252	A	G	NaN	0
11257	T	C	3.22581	1
11259	G	A	NaN	0
11265	C	T	2.53807	1
11270	T	C	NaN	0
11273	AC	A	NaN	0
11296	G	A	NaN	0
11398	T	C	NaN	0
11404	C	T	NaN	0
11415	G	A	NaN	0
11424	AC	A	NaN	0
11425	C	T	NaN	0
11428	A	G	NaN	0
11430	C	T	2.05279	1
11438	T	C	NaN	0
11443	T	C	NaN	0
11447	A	G	NaN	0
11449	C	T	NaN	0
11451	T	TCA	NaN	0
11451	TCA	T	3.97778	8
11468	A	G	NaN	0
11476	T	C	NaN	0
11478	G	A	2.1645	1
11492	T	C	NaN	0
11503	T	C	NaN	0
11510	T	C	NaN	0
11537	G	A	NaN	0
11545	G	A	2.94118	1
11552	T	A	3.30579	1
11554	G	A	3.6	1
11632	G	A	1.80505	1
11638	T	C	2.7668	1
11644	T	C	NaN	0
11650	G	A	NaN	0
11663	G	A	NaN	0
11676	T	C	NaN	0
11706	G	A	NaN	0
11710	CA	C	3.47222	1
11720	G	A	1.91083	1
11721	G	A	3.22581	1
11734	T	C	NaN	0
11736	A	G	NaN	0
11739	G	C	NaN	0
11780	T	G	NaN	0
11809	T	C	NaN	0
11809	T	G	5.15464	1
11826	C	T	NaN	0
11831	C	T	NaN	0
11840	A	G	NaN	0
11843	G	A	NaN	0
11872	T	C	NaN	0
11892	CT	C	NaN	0
11937	T	C	NaN	0
11938	G	A	21.1268	1
11939	G	A	NaN	0
11977	G	A	7.8125	1
12005	G	A	NaN	0
12006	T	C	NaN	0
12013	C	T	NaN	0
12014	T	C	NaN	0
12022	T	C	NaN	0
12025	T	C	4.09357	1
12027	G	A	14.5455	1
12040	T	C	NaN	0
12048	T	C	NaN	0
12053	T	C	4.72441	1
12062	T	C	NaN	0
12090	T	C	NaN	0
12101	T	C	NaN	0
12104	T	C	NaN	0
12106	C	T	1.95228	1
12128	T	C	2.09059	1
12141	G	A	2.86624	1
12144	A	G	NaN	0
12145	A	G	1.2987	1
12148	A	G	NaN	0
12160	T	C	NaN	0
12161	TTTCA	T	2.28611	2
12168	G	A	NaN	0
12169	G	A	NaN	0
12175	A	AT	NaN	0
12177	G	A	NaN	0
12180	G	A	NaN	0
12193	C	A	NaN	0
12195	T	C	NaN	0
12202	T	C	1.72414	1
12211	G	A	NaN	0
12212	ATGG	A	NaN	0
12214	G	A	19.6203	1
12215	G	A	3.5	1
12220	G	A	2.61438	1
12223	G	A	3.41189	3
12227	A	T	NaN	0
12228	G	A	NaN	0
12231	G	A	1.93548	1
12240	G	A	NaN	0
12243	G	A	2.07166	2
12247	T	C	NaN	0
12252	G	A	NaN	0
12257	C	T	NaN	0
12263	T	C	3.90625	1
12268	G	A	1.96721	1
12273	G	A	2.30415	1
12274	G	A	NaN	0
12282	G	A	NaN	0
12283	G	A	2.81452	2
12294	G	A	3.31926	3
12299	A	C	1.43678	1
12304	G	A	NaN	0
12305	A	AT	7.77778	1
12344	T	C	NaN	0
12363	G	A	3.72671	1
12396	G	A	2.87356	1
12398	A	G	1.20482	1
12399	G	A	1.76768	1
12414	G	A	NaN	0
12424	G	A	NaN	0
12426	C	T	2.62172	1
12427	T	C	NaN	0
12436	G	A	NaN	0
12438	C	T	NaN	0
12441	C	T	NaN	0
12442	C	T	1.78571	1
12444	T	C	NaN	0
12456	G	A	1.79459	2
12457	G	A	NaN	0
12459	CCTA	C	NaN	0
12468	G	A	1.1655	1
12474	G	A	3.59181	2
12498	G	A	NaN	0
12501	G	A	2.31481	1
12502	T	C	NaN	0
12504	G	A	NaN	0
12507	G	A	NaN	0
12508	G	A	NaN	0
12514	T	C	NaN	0
12526	G	A	3.58974	1
12533	C	T	NaN	0
12534	C	A	NaN	0
12545	T	C	NaN	0
12551	T	C	2.14592	1
12567	A	T	2.10084	1
12569	T	G	2.22222	1
12571	T	C	NaN	0
12580	T	C	NaN	0
12582	G	A	NaN	0
12585	G	A	NaN	0
12593	C	G	NaN	0
12606	G	A	2.1645	1
12608	T	C	2.74725	1
12613	G	A	NaN	0
12615	G	A	2.59067	1
12617	T	C	NaN	0
12634	T	C	NaN	0
12635	C	CA	NaN	0
12635	CA	C	NaN	0
12643	T	C	3.59712	1
12645	A	C	2.47525	1
12648	G	A	3.125	1
12651	T	G	NaN	0
12664	G	A	1.5015	1
12673	G	A	NaN	0
12676	T	C	NaN	0
12683	A	G	NaN	0
12684	G	A	NaN	0
12686	G	A	2.12121	1
12689	G	A	NaN	0
12692	A	G	NaN	0
12693	G	A	NaN	0
12694	G	A	NaN	0
12696	A	G	1.34409	1
12714	G	A	2.40385	1
12729	T	C	1.94444	1
12738	G	A	0.806452	1
12749	A	G	NaN	0
12750	G	A	2.65252	1
12752	T	C	1.85185	1
12758	C	A	NaN	0
12766	G	C	3.57143	1
12774	T	A	NaN	0
12774	T	C	NaN	0
12782	T	C	NaN	0
12792	G	A	NaN	0
12795	G	A	NaN	0
12797	C	T	NaN	0
12798	G	A	NaN	0
12804	G	A	NaN	0
12805	A	T	NaN	0
12808	T	C	1.18765	1
12811	G	A	NaN	0
12835	T	C	NaN	0
12856	G	A	1.89873	1
12857	C	T	2.27273	1
12861	G	A	1.03093	1
12865	T	G	1.77778	1
12867	G	A	NaN	0
12876	G	A	NaN	0
12885	G	A	1.91257	1
12893	A	C	NaN	0
12893	A	G	NaN	0
12894	T	C	NaN	0
12895	T	A	NaN	0
12903	G	A	2.33918	1
12905	G	A	NaN	0
12933	G	A	NaN	0
12945	T	C	NaN	0
12946	G	A	NaN	0
12957	G	A	3.22581	1
12958	C	A	NaN	0
12960	T	C	1.92538	2
12963	G	A	NaN	0
12973	T	C	1.38504	1
12980	A	G	NaN	0
12984	G	A	2.80374	1
12984	G	C	NaN	0
12988	CT	C	2.18978	1
13005	T	C	NaN	0
13009	G	A	NaN	0
13015	G	A	NaN	0
13046	G	A	2.2792	1
13048	G	A	2.26888	3
13049	T	C	NaN	0
13052	T	C	1.11857	1
13052	T	TC	3.35556	55
13052	TC	T	2.28221	7
13059	CT	C	3.55385	25
13060	T	C	NaN	0
13060	TA	T	NaN	0
13066	C	T	6.36364	1
13067	C	T	NaN	0
13073	C	T	NaN	0
13086	G	A	NaN	0
13090	T	C	NaN	0
13097	C	T	NaN	0
13106	A	G	NaN	0
13107	C	T	NaN	0
13108	G	A	NaN	0
13113	G	T	3.51438	1
13120	G	A	2.3569	1
13123	G	A	3.41463	1
13126	T	C	NaN	0
13128	T	C	NaN	0
13134	G	A	NaN	0
13135	G	A	NaN	0
13138	T	C	NaN	0
13141	T	C	NaN	0
13143	A	G	NaN	0
13147	CATATA	C	NaN	0
13168	G	A	1.36612	1
13169	C	T	NaN	0
13171	T	C	NaN	0
13173	C	A	NaN	0
13176	G	A	NaN	0
13186	T	G	NaN	0
13198	T	C	2.80899	1
13198	TA	T	3.37838	1
13209	G	A	NaN	0
13213	T	C	2.76498	1
13262	A	G	NaN	0
13275	T	C	1.8315	1
13293	C	T	NaN	0
13320	G	A	NaN	0
13321	G	A	NaN	0
13323	T	G	NaN	0
13334	T	C	NaN	0
13339	T	C	NaN	0
13345	G	A	4.69799	1
13356	A	T	NaN	0
13366	T	C	NaN	0
13375	G	A	2.21519	1
13378	TA	T	3.55556	1
13408	T	C	NaN	0
13416	G	A	NaN	0
13417	A	G	NaN	0
13426	T	C	2.15517	1
13492	T	C	NaN	0
13589	G	A	NaN	0
13607	G	A	NaN	0
13623	A	G	NaN	0
13639	T	C	1.52672	1
13643	G	A	4.28571	1
13646	G	A	3.03037	7
13659	C	A	1.62866	1
13660	T	C	NaN	0
13661	C	A	NaN	0
13674	C	T	NaN	0
13678	A	T	NaN	0
13698	T	C	NaN	0
13714	AC	A	NaN	0
13728	T	C	NaN	0
13748	T	C	NaN	0
13757	A	G	9.9413	6
13765	TA	T	NaN	0
13801	A	C	NaN	0
13816	G	A	2.23214	1
13820	G	A	NaN	0
13836	G	A	4.43038	1
13837	A	G	NaN	0
13840	T	C	NaN	0
13852	T	C	NaN	0
13861	C	A	NaN	0
13862	G	A	NaN	0
13884	T	TC	NaN	0
13884	TC	T	NaN	0
13890	CT	C	4.90196	1
13900	T	TA	NaN	0
13900	TAAAA	T	NaN	0
13908	CTA	C	6.41026	1
13928	C	T	5.20833	1
13937	C	T	NaN	0
13981	T	C	NaN	0
13997	GGT	G	NaN	0
14000	G	A	NaN	0
14003	G	A	8.95522	1
14009	A	T	NaN	0
14047	TAA	T	NaN	0
14083	G	A	NaN	0
14095	G	A	6.73077	1
14117	C	A	NaN	0
14118	G	A	NaN	0
14119	T	C	NaN	0
14121	G	A	NaN	0
14125	T	G	NaN	0
14146	T	C	NaN	0
14185	T	C	NaN	0
14198	C	A	NaN	0
14203	A	G	NaN	0
14210	T	C	NaN	0
14211	G	A	3.13808	1
14221	A	G	NaN	0
14236	G	A	NaN	0
14243	T	C	NaN	0
14245	G	A	2.89017	1
14246	G	A	NaN	0
14256	G	A	NaN	0
14257	G	A	15.3846	1
14259	G	A	NaN	0
14263	G	A	NaN	0
14266	T	C	NaN	0
14267	A	G	1.19617	1
14271	G	A	1.15942	1
14289	C	T	NaN	0
14291	T	C	NaN	0
14340	G	A	NaN	0
14353	G	A	NaN	0
14358	G	A	NaN	0
14365	A	G	NaN	0
14370	G	A	NaN	0
14372	G	A	NaN	0
14374	G	A	NaN	0
14383	G	A	NaN	0
14394	G	A	4.13223	1
14403	G	A	1.39665	1
14414	T	C	5.94595	1
14419	T	C	3.14465	1
14421	T	C	NaN	0
14427	T	C	NaN	0
14432	T	C	2.02703	1
14443	G	A	1.0917	1
14446	G	A	5.55556	1
14448	T	G	NaN	0
14481	T	C	NaN	0
14482	G	A	NaN	0
14484	A	G	2.32558	1
14493	G	A	2.65957	1
14497	T	A	NaN	0
14503	T	C	NaN	0
14506	T	C	NaN	0
14510	A	G	NaN	0
14511	G	A	NaN	0
14512	T	C	1.79185	2
14513	C	T	NaN	0
14517	G	A	1.51515	1
14522	A	G	NaN	0
14528	T	C	NaN	0
14530	T	C	2.92208	1
14533	G	A	NaN	0
14535	T	C	NaN	0
14538	G	A	NaN	0
14539	T	C	NaN	0
14540	C	A	NaN	0
14551	G	A	1.90114	1
14560	C	T	NaN	0
14566	G	A	NaN	0
14568	G	A	2.06612	1
14571	G	A	NaN	0
14572	CCA	C	3.33333	1
14577	G	A	NaN	0
14577	G	C	4.13223	1
14578	T	C	NaN	0
14595	T	C	NaN	0
14598	G	A	3.18758	2
14609	T	C	NaN	0
14613	G	A	NaN	0
14618	A	T	3.0137	1
14619	A	G	NaN	0
14620	C	T	NaN	0
14625	G	A	NaN	0
14626	T	C	NaN	0
14627	C	CT	3.53535	1
14638	G	A	NaN	0
14639	AG	A	2.22222	1
14640	G	A	NaN	0
14643	G	A	NaN	0
14644	G	A	NaN	0
14645	C	A	NaN	0
14650	C	T	NaN	0
14651	A	G	0.932836	1
14652	G	A	NaN	0
14653	T	C	NaN	0
14655	G	A	NaN	0
14661	G	A	NaN	0
14666	C	T	NaN	0
14667	T	C	NaN	0
14670	A	C	NaN	0
14674	G	A	NaN	0
14682	G	A	NaN	0
14683	C	A	3.34572	1
14689	A	G	NaN	0
14691	T	C	NaN	0
14692	T	C	NaN	0
14703	T	C	1.60428	1
14711	C	T	NaN	0
14715	G	A	NaN	0
14724	A	G	1.79211	1
14725	T	C	NaN	0
14727	G	A	NaN	0
14731	AC	A	2.87081	1
14734	T	C	NaN	0
14739	T	C	2.07612	1
14748	G	A	NaN	0
14752	C	T	NaN	0
14757	T	G	NaN	0
14758	C	A	NaN	0
14764	A	G	0.932836	1
14772	G	A	NaN	0
14773	G	A	NaN	0
14776	T	C	NaN	0
14783	A	C	NaN	0
14784	G	A	3.28947	1
14786	T	C	NaN	0
14790	G	A	NaN	0
14795	A	T	NaN	0
14804	T	C	4.28571	1
14810	CT	C	3.35204	2
14818	C	T	NaN	0
14835	G	A	4.90196	1
14878	T	C	NaN	0
14882	C	T	NaN	0
14886	G	A	NaN	0
14898	G	A	NaN	0
14899	AC	A	NaN	0
14904	G	A	NaN	0
14914	T	C	3.16742	1
14921	T	C	NaN	0
14925	C	A	NaN	0
14932	A	G	2	1
14937	C	A	1.19048	1
14939	A	AC	NaN	0
14939	AC	A	3.59332	3
14942	C	A	NaN	0
14948	T	C	1.37209	2
14955	G	A	2.8169	1
14959	G	A	4	1
14971	T	C	NaN	0
14973	G	A	NaN	0
14979	G	A	1.58341	2
14982	A	G	1.02669	1
14989	G	A	NaN	0
14991	T	C	NaN	0
15002	T	C	NaN	0
15004	A	T	2.01342	1
15009	G	A	NaN	0
15012	G	A	NaN	0
15027	A	G	NaN	0
15031	T	C	NaN	0
15033	T	C	NaN	0
15040	T	C	NaN	0
15048	G	A	NaN	0
15049	C	T	NaN	0
15068	T	C	NaN	0
15077	G	A	3.50877	1
15085	G	A	NaN	0
15090	A	G	NaN	0
15097	G	A	5.15464	1
15097	G	C	NaN	0
15103	TCA	T	NaN	0
15124	T	C	3.46535	1
15129	G	A	NaN	0
15135	A	T	NaN	0
15139	T	C	1.70648	1
15143	T	C	NaN	0
15150	A	C	NaN	0
15159	G	A	0.722543	1
15160	G	A	3.96022	2
15161	G	A	4.34783	1
15162	G	A	NaN	0
15163	G	A	1.86638	3
15164	C	T	3.25444	1
15169	C	T	NaN	0
15174	G	A	1.67866	1
15176	A	G	NaN	0
15188	T	C	NaN	0
15196	G	A	1.43091	2
15197	C	T	NaN	0
15204	G	A	NaN	0
15205	C	T	NaN	0
15214	C	T	NaN	0
15216	T	C	NaN	0
15226	T	C	NaN	0
15243	C	T	2.5	1
15256	T	A	8.88889	1
15266	C	CA	3.65297	1
15274	T	C	NaN	0
15324	A	G	NaN	0
15327	T	C	NaN	0
15336	G	A	NaN	0
15348	T	C	NaN	0
15356	T	C	NaN	0
15357	C	T	NaN	0
15360	G	A	NaN	0
15362	A	AT	NaN	0
15363	G	A	3.29218	1
15364	AAGG	A	7.6206	2
15366	G	A	2.68573	3
15367	G	A	9.15287	3
15367	G	T	NaN	0
15369	G	A	1.95228	1
15371	T	C	2.89873	2
15374	T	C	NaN	0
15374	T	TC	3.83275	1
15374	TC	T	NaN	0
15376	CCCA	C	5.04065	2
15380	CCACCAG	C	5.36125	11
15382	AC	A	1.82007	2
15383	CCAG	C	4.93675	4
15385	A	C	3.26797	1
15385	AGCACCC	A	3.99344	2
15386	G	A	2.13178	1
15386	G	T	NaN	0
15387	C	T	NaN	0
15389	C	T	NaN	0
15397	T	C	NaN	0
15397	T	G	1.36187	1
15397	TG	T	NaN	0
15399	G	A	3.34928	1
15408	T	C	NaN	0
15416	C	T	NaN	0
15422	G	A	NaN	0
15423	A	G	23.6479	6
15447	C	T	10.78	2
15468	A	G	57.1812	6
15473	A	G	32.3529	1
15508	A	T	NaN	0
15529	A	G	NaN	0
15579	C	T	31.5972	3
15588	C	T	6.84932	1
15597	T	C	15.0685	1
15600	G	A	NaN	0
15632	C	T	NaN	0
15654	A	G	2.10526	1
15657	T	C	NaN	0
15668	T	C	NaN	0
15672	C	T	NaN	0
15673	C	T	NaN	0
15686	A	C	1.21065	1
15706	A	G	3.62319	1
15707	C	T	2.85714	1
15717	G	A	NaN	0
15723	C	T	NaN	0
15726	T	C	NaN	0
15738	C	T	NaN	0
15741	T	C	0.672948	1
15757	T	C	NaN	0
15760	G	A	NaN	0
15766	G	A	NaN	0
15787	A	G	NaN	0
15798	T	C	NaN	0
15806	G	A	1.61812	1
15808	G	A	NaN	0
15822	T	C	NaN	0
15866	G	A	NaN	0
15869	T	C	NaN	0
15876	A	G	NaN	0
15877	G	A	NaN	0
15899	G	A	1.52439	1
15903	C	T	NaN	0
15906	G	A	4.50149	2
15919	T	C	NaN	0
15920	T	C	NaN	0
15922	T	C	16.0498	9
15928	G	A	NaN	0
15930	C	T	14.1534	8
15935	T	C	NaN	0
15942	A	G	NaN	0
15943	A	G	2.16606	1
15947	A	G	3.0303	1
15952	T	C	1.03093	1
15965	G	A	NaN	0
15969	A	G	NaN	0
15970	G	A	NaN	0
15984	C	T	2.42851	3
15987	A	G	NaN	0
16012	G	A	14.0947	28
16012	G	C	20.7547	1
16013	CA	C	NaN	0
16017	A	C	NaN	0
16092	A	AC	6.68638	5
16100	C	A	NaN	0
16107	C	T	NaN	0
16124	C	CA	NaN	0
16227	TA	T	100	1
16232	AT	A	NaN	0
16238	CA	C	NaN	0
16238	CAA	C	70.8333	1
16243	TCA	T	NaN	0
16251	CGT	C	NaN	0
16252	G	A	7.40741	1
16253	TGA	T	NaN	0
16254	G	A	NaN	0
16261	AACTCT	A	NaN	0
16262	ACT	A	28.0488	1
16263	C	T	NaN	0
16265	CTA	C	37.7778	1
16268	A	G	8.21918	1
16270	CAT	C	44.2855	2
16276	CTA	C	42.7	6
16281	A	G	NaN	0
16282	C	A	NaN	0
16283	G	A	NaN	0
16286	A	G	11.9403	1
16293	T	C	NaN	0

## Sheet: 24mo WT Fig. 3a mouse #5
Position	Reference	Mutation	Average abundance in positive cells	Number of positive cells
48	G	A	NaN	0
49	A	G	11.1111	1
77	T	C	NaN	0
85	G	A	2.34742	1
88	T	C	NaN	0
97	A	G	NaN	0
131	G	A	NaN	0
135	G	A	NaN	0
136	G	A	NaN	0
155	T	C	3.57143	1
178	G	A	NaN	0
180	A	G	NaN	0
186	C	T	NaN	0
196	T	C	NaN	0
212	G	A	NaN	0
216	A	G	NaN	0
217	G	A	NaN	0
223	C	T	NaN	0
227	C	T	NaN	0
230	G	A	NaN	0
232	G	A	NaN	0
243	G	A	NaN	0
255	G	A	2.30415	1
278	G	A	NaN	0
291	G	A	NaN	0
296	G	A	NaN	0
297	G	A	NaN	0
301	A	AT	NaN	0
306	G	A	NaN	0
308	G	A	NaN	0
309	C	T	NaN	0
311	A	G	NaN	0
320	G	A	2.71739	1
321	G	A	NaN	0
325	T	C	NaN	0
328	G	A	NaN	0
331	T	C	NaN	0
348	C	T	NaN	0
442	G	A	NaN	0
455	G	A	NaN	0
475	G	A	NaN	0
476	C	A	NaN	0
477	TA	T	7.95455	1
497	G	A	NaN	0
499	T	C	NaN	0
515	G	A	NaN	0
563	T	C	NaN	0
570	C	T	NaN	0
578	A	T	NaN	0
594	G	A	NaN	0
597	G	A	NaN	0
603	T	C	0.807754	1
618	G	A	NaN	0
619	G	A	NaN	0
646	G	A	5.81395	1
674	A	G	NaN	0
675	G	A	5.40541	1
678	T	C	NaN	0
680	T	C	NaN	0
683	A	T	NaN	0
686	G	A	NaN	0
693	T	C	NaN	0
696	G	A	NaN	0
697	C	T	NaN	0
711	G	A	NaN	0
713	A	G	NaN	0
739	TA	T	NaN	0
746	G	A	NaN	0
750	G	A	NaN	0
755	A	G	NaN	0
759	G	A	NaN	0
768	G	A	NaN	0
775	G	A	NaN	0
778	G	A	NaN	0
784	G	A	NaN	0
785	G	A	NaN	0
785	G	C	NaN	0
841	G	A	NaN	0
842	G	A	NaN	0
864	AAT	A	NaN	0
894	A	C	NaN	0
894	A	G	NaN	0
895	G	A	NaN	0
908	G	A	NaN	0
918	C	A	NaN	0
972	G	A	NaN	0
982	G	A	4.42478	1
985	G	A	6.45879	20
987	A	T	NaN	0
992	G	A	NaN	0
993	G	A	NaN	0
997	G	A	NaN	0
998	C	T	NaN	0
1010	T	C	NaN	0
1011	G	A	NaN	0
1018	G	A	NaN	0
1029	G	A	NaN	0
1034	G	A	3.47222	1
1034	G	C	NaN	0
1047	G	A	4.06977	1
1053	G	A	NaN	0
1054	G	A	NaN	0
1057	T	C	NaN	0
1058	A	G	2.37154	1
1072	T	C	3.90625	1
1082	T	C	NaN	0
1083	G	A	5.13195	3
1087	A	C	NaN	0
1092	G	A	NaN	0
1096	T	C	NaN	0
1110	G	A	NaN	0
1156	T	C	NaN	0
1185	C	T	13.2075	1
1195	G	A	NaN	0
1200	T	G	NaN	0
1212	A	G	NaN	0
1220	G	A	2.62009	1
1221	G	A	NaN	0
1237	A	G	NaN	0
1259	G	A	NaN	0
1274	C	A	NaN	0
1334	G	A	3.37838	1
1352	TAA	T	NaN	0
1361	T	C	NaN	0
1370	T	C	NaN	0
1377	G	A	NaN	0
1392	TAGTG	T	NaN	0
1398	G	A	NaN	0
1409	G	A	NaN	0
1424	C	T	NaN	0
1432	G	A	NaN	0
1437	G	A	2.94118	1
1445	TG	T	NaN	0
1447	G	A	NaN	0
1516	T	A	NaN	0
1555	GA	G	NaN	0
1561	A	C	NaN	0
1601	T	C	2.77778	1
1607	G	A	NaN	0
1618	G	A	NaN	0
1635	C	A	NaN	0
1636	G	A	NaN	0
1655	T	C	NaN	0
1688	T	C	NaN	0
1761	C	T	NaN	0
1766	G	A	NaN	0
1767	G	A	NaN	0
1769	A	C	NaN	0
1779	A	G	1.79856	1
1798	G	A	NaN	0
1823	A	G	NaN	0
1872	G	A	1.13379	1
1880	T	C	NaN	0
1901	TA	T	NaN	0
1914	G	A	NaN	0
1929	G	A	NaN	0
1956	G	A	NaN	0
1971	G	A	NaN	0
1972	A	G	2.35849	1
1973	G	A	NaN	0
1979	G	A	NaN	0
1980	C	A	NaN	0
1984	C	T	NaN	0
1988	G	A	NaN	0
1997	G	A	NaN	0
2001	A	G	NaN	0
2009	C	T	NaN	0
2010	G	A	NaN	0
2011	G	A	NaN	0
2013	A	G	3.24324	1
2018	G	A	NaN	0
2023	T	C	NaN	0
2024	G	A	3.125	1
2029	G	A	NaN	0
2030	G	A	3.92157	1
2033	G	A	2.28311	1
2052	A	G	5.95238	1
2058	G	A	NaN	0
2060	A	G	NaN	0
2063	A	G	NaN	0
2065	C	A	NaN	0
2083	G	A	NaN	0
2084	G	A	NaN	0
2091	T	C	NaN	0
2092	G	A	5.61224	1
2095	T	A	NaN	0
2095	T	C	2.08333	1
2118	G	A	NaN	0
2127	G	A	NaN	0
2132	G	A	NaN	0
2233	TA	T	NaN	0
2249	G	A	NaN	0
2251	TG	T	NaN	0
2252	G	A	12.5	1
2253	G	A	NaN	0
2254	G	A	NaN	0
2255	G	A	NaN	0
2263	G	A	NaN	0
2269	TA	T	NaN	0
2298	G	A	NaN	0
2337	CCA	C	NaN	0
2364	G	A	NaN	0
2367	A	C	NaN	0
2373	G	A	NaN	0
2374	G	A	NaN	0
2384	G	A	NaN	0
2398	G	A	NaN	0
2414	T	C	4.09836	1
2417	G	A	NaN	0
2418	G	A	NaN	0
2423	A	T	5.71429	1
2424	C	A	NaN	0
2434	G	A	NaN	0
2435	T	C	NaN	0
2437	G	A	NaN	0
2438	G	A	NaN	0
2443	G	A	3.44828	1
2444	G	A	NaN	0
2455	G	A	NaN	0
2456	G	A	NaN	0
2463	A	T	2.34742	1
2464	G	A	NaN	0
2476	T	C	NaN	0
2478	G	A	NaN	0
2487	A	G	NaN	0
2489	G	A	NaN	0
2495	A	G	1.5873	1
2496	G	A	NaN	0
2500	T	C	NaN	0
2501	A	G	NaN	0
2503	G	A	NaN	0
2505	G	C	NaN	0
2510	G	A	NaN	0
2521	G	A	12.5	1
2524	G	A	NaN	0
2525	C	T	NaN	0
2531	A	G	NaN	0
2532	G	A	NaN	0
2536	G	A	3.79747	1
2538	T	C	NaN	0
2540	T	C	NaN	0
2558	C	T	NaN	0
2568	G	A	NaN	0
2693	A	G	NaN	0
2702	C	T	NaN	0
2703	G	A	5.37634	1
2722	T	C	NaN	0
2742	T	C	NaN	0
2764	A	C	NaN	0
2765	T	C	NaN	0
2791	TA	T	NaN	0
2801	A	G	NaN	0
2802	G	A	NaN	0
2817	G	A	NaN	0
2825	C	CA	NaN	0
2832	T	C	4.51613	1
2835	G	A	NaN	0
2836	G	A	2.42424	1
2857	G	A	NaN	0
2868	G	A	NaN	0
2871	G	A	NaN	0
2880	G	A	NaN	0
2904	G	A	NaN	0
2914	T	C	NaN	0
2970	G	A	NaN	0
2972	A	G	NaN	0
2979	C	T	NaN	0
2985	C	A	1.5015	1
2986	T	C	NaN	0
2994	G	A	NaN	0
3003	C	A	NaN	0
3009	G	A	2.30415	1
3028	A	G	NaN	0
3037	T	C	NaN	0
3051	G	A	NaN	0
3069	G	A	2.26244	1
3077	T	C	NaN	0
3094	C	A	NaN	0
3098	T	C	1.43678	1
3112	G	A	NaN	0
3113	A	C	NaN	0
3117	T	A	2.87356	1
3141	G	A	1.4553	1
3142	G	A	NaN	0
3144	G	A	NaN	0
3146	T	C	NaN	0
3151	G	A	NaN	0
3153	G	A	NaN	0
3156	G	A	NaN	0
3171	T	C	4.62963	1
3179	A	T	NaN	0
3183	A	G	NaN	0
3207	G	A	NaN	0
3208	T	C	NaN	0
3222	G	A	NaN	0
3223	G	A	NaN	0
3225	T	C	2.24215	1
3226	C	T	NaN	0
3244	T	C	NaN	0
3247	T	C	NaN	0
3265	T	C	NaN	0
3269	A	C	NaN	0
3274	T	C	1.36612	1
3279	C	T	NaN	0
3283	C	T	NaN	0
3286	G	A	NaN	0
3289	C	A	NaN	0
3294	GC	G	3.28947	1
3303	T	G	NaN	0
3304	G	A	NaN	0
3308	T	C	NaN	0
3314	A	G	NaN	0
3315	A	G	NaN	0
3316	C	T	NaN	0
3321	G	A	NaN	0
3324	G	A	NaN	0
3328	C	A	NaN	0
3334	G	A	NaN	0
3335	G	A	5.20833	1
3336	G	A	1.852	2
3336	GC	G	NaN	0
3339	C	T	4.14747	1
3340	C	T	NaN	0
3341	C	T	7.69307	2
3342	T	G	1.99203	1
3345	G	A	NaN	0
3349	T	C	2.02429	1
3351	A	G	NaN	0
3357	G	A	NaN	0
3358	G	A	3.16456	1
3366	G	A	NaN	0
3369	T	C	NaN	0
3377	A	G	NaN	0
3379	G	A	1.32626	1
3383	T	C	2.73224	1
3384	A	G	NaN	0
3387	G	A	NaN	0
3390	G	A	NaN	0
3392	A	T	NaN	0
3396	G	A	NaN	0
3399	G	A	NaN	0
3399	G	T	NaN	0
3402	G	A	3.59281	1
3403	G	A	NaN	0
3406	C	T	NaN	0
3408	T	C	NaN	0
3413	G	A	NaN	0
3419	C	A	NaN	0
3420	T	C	2.9703	1
3426	G	A	NaN	0
3429	G	A	NaN	0
3431	G	A	NaN	0
3432	T	C	NaN	0
3445	T	C	NaN	0
3458	C	T	NaN	0
3470	T	C	2.55102	1
3481	G	A	NaN	0
3486	CT	C	NaN	0
3496	T	C	NaN	0
3502	T	C	NaN	0
3513	T	C	NaN	0
3537	G	A	NaN	0
3544	T	C	2.34287	2
3559	T	C	NaN	0
3561	C	T	NaN	0
3566	G	A	NaN	0
3570	C	T	NaN	0
3571	G	A	NaN	0
3573	G	A	3.10318	3
3578	T	C	NaN	0
3586	G	A	1.64609	1
3590	C	T	NaN	0
3592	G	A	NaN	0
3594	T	A	NaN	0
3597	G	A	5.92593	1
3619	G	T	NaN	0
3619	GA	G	NaN	0
3646	C	T	NaN	0
3652	G	A	NaN	0
3653	T	C	NaN	0
3655	T	C	NaN	0
3669	T	C	2.20126	1
3686	G	A	NaN	0
3687	G	A	2.9703	1
3688	G	A	NaN	0
3734	T	C	NaN	0
3753	G	A	NaN	0
3755	T	C	NaN	0
3794	T	C	NaN	0
3808	C	A	NaN	0
3819	G	A	2.36967	1
3829	A	G	1.38889	1
3844	T	C	NaN	0
3846	G	A	NaN	0
3851	G	A	NaN	0
3857	T	C	NaN	0
3869	C	A	NaN	0
3872	G	A	NaN	0
3874	C	T	NaN	0
3882	C	T	NaN	0
3883	G	A	NaN	0
3884	A	AT	13.305	2
3887	A	G	NaN	0
3890	T	G	NaN	0
3892	G	A	4.375	1
3900	T	C	NaN	0
3901	C	T	NaN	0
3908	G	A	NaN	0
3909	T	C	NaN	0
3917	A	G	NaN	0
3932	G	A	NaN	0
3941	T	C	NaN	0
3953	T	A	NaN	0
3959	G	A	NaN	0
3961	T	C	NaN	0
3977	T	C	NaN	0
3981	G	A	3.40909	1
3993	T	C	NaN	0
3999	T	C	NaN	0
4000	A	G	7.54657	72
4002	G	A	NaN	0
4004	G	A	NaN	0
4008	G	A	3.91304	1
4013	G	A	NaN	0
4028	G	A	NaN	0
4032	T	C	NaN	0
4035	T	C	NaN	0
4044	T	C	3.5461	1
4048	C	A	NaN	0
4051	C	CA	4.58892	63
4051	CA	C	3.54083	18
4065	G	A	NaN	0
4070	A	G	NaN	0
4090	C	A	NaN	0
4094	G	A	NaN	0
4101	A	G	NaN	0
4103	G	A	NaN	0
4109	G	A	NaN	0
4110	C	T	NaN	0
4120	T	C	NaN	0
4130	G	A	NaN	0
4136	G	A	5	1
4157	G	A	NaN	0
4158	G	A	NaN	0
4164	G	A	4.31655	1
4176	A	G	NaN	0
4212	T	C	NaN	0
4214	G	A	NaN	0
4236	T	C	NaN	0
4237	C	T	NaN	0
4238	G	A	4.80769	1
4241	C	A	NaN	0
4254	G	A	NaN	0
4262	G	A	1.95312	1
4265	G	A	4.48718	1
4266	T	A	NaN	0
4275	G	A	1.72414	1
4275	G	T	3.47826	1
4276	G	A	5.75352	7
4277	A	C	3.07692	1
4286	C	T	NaN	0
4350	A	T	4.5977	1
4386	C	T	NaN	0
4404	TA	T	NaN	0
4406	G	A	NaN	0
4408	G	A	NaN	0
4409	G	A	NaN	0
4419	G	A	NaN	0
4457	T	C	NaN	0
4466	G	A	NaN	0
4476	G	A	NaN	0
4487	G	A	NaN	0
4496	C	T	NaN	0
4497	C	G	1.36986	1
4536	A	G	NaN	0
4546	T	C	NaN	0
4550	G	A	NaN	0
4554	CT	C	NaN	0
4579	T	C	2.0649	1
4615	AAAT	A	NaN	0
4619	A	G	NaN	0
4638	CTA	C	NaN	0
4651	G	A	NaN	0
4661	T	C	3.31492	1
4667	G	A	NaN	0
4668	G	A	NaN	0
4670	G	A	NaN	0
4672	C	T	NaN	0
4676	C	T	NaN	0
4689	G	A	NaN	0
4692	T	C	4.23694	2
4725	TA	T	NaN	0
4748	G	A	NaN	0
4754	C	T	NaN	0
4797	G	A	NaN	0
4800	T	C	2.97872	1
4805	T	C	NaN	0
4891	T	C	NaN	0
4905	T	C	NaN	0
4909	A	G	NaN	0
4914	C	T	10.8696	1
4931	G	GC	2.24719	1
4931	GC	G	4.90196	1
4953	A	G	NaN	0
4953	A	T	NaN	0
4954	G	A	NaN	0
4958	A	G	NaN	0
4959	G	A	NaN	0
4960	G	A	3.81679	1
4969	G	A	NaN	0
4975	G	A	NaN	0
4977	G	A	NaN	0
4980	T	G	NaN	0
4985	A	C	3.09278	1
4993	GAA	G	NaN	0
5005	G	A	NaN	0
5008	T	C	NaN	0
5030	G	A	NaN	0
5036	A	C	NaN	0
5048	T	C	NaN	0
5068	T	C	NaN	0
5082	A	C	NaN	0
5096	G	A	NaN	0
5120	T	A	NaN	0
5123	G	A	NaN	0
5148	G	A	NaN	0
5149	G	A	NaN	0
5171	G	A	NaN	0
5171	G	GA	13.6121	1930
5171	G	GAA	3.93812	58
5171	G	GAAA	NaN	0
5171	GA	G	11.1756	1658
5171	GAA	G	2.39321	5
5171	GAAA	G	NaN	0
5202	A	C	NaN	0
5212	C	A	NaN	0
5212	C	T	NaN	0
5228	G	T	NaN	0
5240	G	A	NaN	0
5245	T	G	NaN	0
5259	C	A	NaN	0
5263	TA	T	NaN	0
5273	A	G	NaN	0
5273	AT	A	2.52809	1
5280	CCT	C	NaN	0
5285	G	A	2.6178	1
5307	G	A	NaN	0
5308	CT	C	NaN	0
5319	A	AT	NaN	0
5319	A	T	NaN	0
5324	A	T	NaN	0
5329	T	C	NaN	0
5332	T	C	NaN	0
5336	TA	T	NaN	0
5345	A	C	4.79452	1
5371	T	A	3.64964	1
5372	CG	C	NaN	0
5373	G	T	NaN	0
5374	G	A	3.44828	1
5379	C	A	NaN	0
5380	T	A	NaN	0
5385	C	T	NaN	0
5400	T	C	NaN	0
5405	G	A	NaN	0
5412	G	A	NaN	0
5416	G	A	NaN	0
5417	T	C	3.62319	1
5420	T	C	4.05405	1
5421	G	A	NaN	0
5428	G	A	NaN	0
5429	T	C	NaN	0
5432	T	A	NaN	0
5442	G	A	NaN	0
5451	G	A	NaN	0
5452	G	A	NaN	0
5460	G	A	NaN	0
5463	G	A	2.30769	1
5471	A	G	NaN	0
5473	G	A	NaN	0
5495	T	C	NaN	0
5517	G	A	NaN	0
5538	A	C	NaN	0
5567	C	A	NaN	0
5574	G	A	NaN	0
5591	A	G	NaN	0
5592	G	A	NaN	0
5596	C	T	NaN	0
5601	A	G	NaN	0
5607	T	C	NaN	0
5608	T	C	NaN	0
5614	G	A	NaN	0
5622	A	G	NaN	0
5643	C	A	NaN	0
5651	A	C	NaN	0
5655	C	T	NaN	0
5666	A	G	NaN	0
5670	T	C	NaN	0
5672	A	G	NaN	0
5678	A	G	NaN	0
5679	G	A	NaN	0
5691	G	A	NaN	0
5701	G	A	NaN	0
5705	AAC	A	1.74216	1
5709	G	A	NaN	0
5716	C	T	NaN	0
5724	G	A	NaN	0
5734	T	C	NaN	0
5736	G	A	NaN	0
5745	G	A	NaN	0
5748	G	A	2.68845	2
5754	G	A	NaN	0
5761	T	C	NaN	0
5764	C	T	3.7037	1
5783	A	G	NaN	0
5805	G	A	NaN	0
5809	C	T	NaN	0
5823	A	C	NaN	0
5839	TG	T	NaN	0
5842	A	G	2.66667	1
5843	AC	A	NaN	0
5867	A	G	NaN	0
5871	C	T	NaN	0
5894	T	C	NaN	0
5900	A	G	NaN	0
5901	G	A	NaN	0
5902	C	T	NaN	0
5917	T	C	NaN	0
5918	A	G	1.12108	1
5928	G	A	NaN	0
5930	G	A	NaN	0
5931	C	A	NaN	0
5939	A	G	NaN	0
5941	G	A	NaN	0
5952	C	T	NaN	0
5955	C	T	NaN	0
5959	C	T	NaN	0
5968	A	G	NaN	0
5984	C	A	NaN	0
5986	TTGA	T	NaN	0
5988	G	A	NaN	0
5989	A	G	NaN	0
5992	C	T	0.730994	1
5993	C	A	NaN	0
5994	G	A	2.09059	1
5997	G	A	NaN	0
6002	A	G	NaN	0
6003	G	A	NaN	0
6005	G	A	NaN	0
6007	A	G	NaN	0
6012	AT	A	NaN	0
6023	G	A	NaN	0
6031	T	C	NaN	0
6043	G	A	NaN	0
6045	C	T	NaN	0
6070	T	C	NaN	0
6075	G	A	NaN	0
6099	G	A	NaN	0
6115	GA	G	3.99908	7
6122	A	G	NaN	0
6128	T	C	NaN	0
6129	T	C	NaN	0
6133	G	A	NaN	0
6146	A	G	NaN	0
6161	G	A	2.12766	1
6166	T	C	NaN	0
6169	G	T	NaN	0
6178	G	A	NaN	0
6183	A	G	NaN	0
6190	G	A	NaN	0
6191	A	G	NaN	0
6192	G	A	2.29008	1
6222	G	A	3.97112	1
6240	T	C	NaN	0
6249	G	A	NaN	0
6261	A	G	4.37956	1
6269	T	A	1.36986	1
6270	C	T	NaN	0
6277	G	A	NaN	0
6278	T	C	1.80505	1
6300	G	A	NaN	0
6302	A	G	NaN	0
6314	A	G	NaN	0
6333	C	T	NaN	0
6336	G	A	NaN	0
6348	G	A	NaN	0
6378	G	A	NaN	0
6379	G	A	NaN	0
6380	T	G	NaN	0
6390	G	A	NaN	0
6406	A	G	NaN	0
6415	T	C	NaN	0
6422	C	A	NaN	0
6432	G	A	6.28019	1
6441	T	C	2.7933	1
6445	T	C	NaN	0
6446	A	C	NaN	0
6450	G	A	NaN	0
6460	ACT	A	NaN	0
6476	G	A	NaN	0
6477	G	A	NaN	0
6494	C	A	NaN	0
6498	G	A	NaN	0
6500	A	G	NaN	0
6505	T	C	NaN	0
6513	T	C	NaN	0
6516	T	C	NaN	0
6531	G	A	1.93906	1
6537	A	G	NaN	0
6538	C	T	NaN	0
6543	G	A	NaN	0
6552	T	C	NaN	0
6555	G	A	1.8018	1
6560	A	G	1.85185	1
6570	G	A	5.59441	1
6585	G	A	NaN	0
6607	C	A	NaN	0
6610	A	G	NaN	0
6617	C	T	NaN	0
6622	G	A	NaN	0
6625	T	A	NaN	0
6635	A	G	1.95312	1
6640	G	A	NaN	0
6641	A	G	NaN	0
6643	G	A	4.34783	1
6660	G	A	NaN	0
6687	T	C	NaN	0
6697	G	A	NaN	0
6703	TTA	T	NaN	0
6707	T	C	2.65487	1
6717	G	A	4.22535	1
6734	C	T	NaN	0
6747	G	A	NaN	0
6750	G	A	NaN	0
6756	G	C	NaN	0
6756	G	T	NaN	0
6768	G	A	NaN	0
6771	G	A	NaN	0
6773	A	G	NaN	0
6774	A	T	NaN	0
6775	T	C	1.02916	1
6778	C	A	NaN	0
6792	TCAA	T	7.65306	1
6798	A	G	2.36967	1
6801	T	C	NaN	0
6804	G	A	NaN	0
6807	T	G	NaN	0
6809	A	G	NaN	0
6809	A	T	NaN	0
6811	T	A	NaN	0
6812	T	C	1.53846	1
6814	A	G	NaN	0
6816	G	A	NaN	0
6817	G	A	5.22388	1
6819	T	C	3.44828	1
6820	G	A	NaN	0
6823	C	A	NaN	0
6834	C	T	NaN	0
6842	C	T	4.61095	1
6843	G	A	NaN	0
6877	G	A	NaN	0
6886	C	T	NaN	0
6889	AC	A	NaN	0
6892	C	A	2.65018	1
6910	G	A	2.72727	1
6973	G	A	NaN	0
7004	A	G	NaN	0
7012	T	C	NaN	0
7023	C	T	NaN	0
7024	A	G	NaN	0
7028	C	T	2.87611	1
7035	G	A	NaN	0
7046	G	A	NaN	0
7056	CT	C	NaN	0
7064	G	A	NaN	0
7069	G	A	NaN	0
7085	G	A	NaN	0
7089	A	C	NaN	0
7090	C	T	NaN	0
7094	C	T	NaN	0
7095	T	C	4.03226	1
7099	A	G	NaN	0
7107	T	TC	NaN	0
7116	G	A	NaN	0
7127	C	A	1.79211	1
7134	T	C	NaN	0
7152	C	A	NaN	0
7173	G	A	2.20588	1
7181	G	A	NaN	0
7196	G	A	NaN	0
7212	T	C	NaN	0
7213	T	C	NaN	0
7219	A	G	NaN	0
7222	T	C	1.96078	1
7226	A	G	NaN	0
7249	CT	C	NaN	0
7261	T	C	NaN	0
7277	G	A	NaN	0
7292	G	A	NaN	0
7301	G	A	2.16049	1
7315	G	A	NaN	0
7331	A	T	NaN	0
7332	G	A	NaN	0
7347	A	T	NaN	0
7374	A	T	NaN	0
7404	G	A	3.82775	1
7406	G	A	NaN	0
7413	G	A	2.80445	3
7425	T	C	0.869565	1
7444	G	A	NaN	0
7450	A	G	1.13636	1
7464	G	A	NaN	0
7476	C	T	3.15534	1
7484	G	A	NaN	0
7487	G	A	3.46535	1
7502	G	A	NaN	0
7521	T	G	2.46305	1
7528	T	C	NaN	0
7529	G	A	NaN	0
7540	A	C	NaN	0
7540	A	G	NaN	0
7540	A	T	NaN	0
7543	C	T	NaN	0
7545	G	A	NaN	0
7556	G	A	NaN	0
7557	C	T	NaN	0
7562	G	A	NaN	0
7563	T	C	NaN	0
7575	G	A	NaN	0
7582	G	A	NaN	0
7593	G	A	3.48259	1
7599	G	A	NaN	0
7609	TTG	T	NaN	0
7625	A	G	NaN	0
7632	T	C	NaN	0
7642	C	A	NaN	0
7692	T	C	NaN	0
7714	G	A	NaN	0
7716	G	A	NaN	0
7743	G	A	3.52113	1
7751	A	T	NaN	0
7757	CAT	C	4.16667	1
7841	C	T	NaN	0
7933	G	A	NaN	0
7954	A	G	4.5045	1
7987	G	A	5.64324	2
7990	G	A	NaN	0
8028	A	G	1.27226	1
8033	G	A	3.94737	1
8043	C	T	NaN	0
8048	G	A	2.589	1
8048	G	C	NaN	0
8051	T	C	NaN	0
8062	CA	C	NaN	0
8081	T	C	NaN	0
8129	G	A	NaN	0
8130	A	G	NaN	0
8165	G	T	6.89895	5
8180	T	C	NaN	0
8182	G	A	NaN	0
8185	CT	C	NaN	0
8186	T	C	2.44898	1
8200	T	C	NaN	0
8203	A	T	NaN	0
8204	C	T	NaN	0
8229	T	C	NaN	0
8233	A	G	NaN	0
8244	T	C	NaN	0
8251	T	C	NaN	0
8254	G	A	NaN	0
8256	T	C	1.62866	1
8260	G	A	2.66667	1
8265	A	G	NaN	0
8271	A	G	NaN	0
8279	G	A	NaN	0
8303	C	T	NaN	0
8319	AG	A	NaN	0
8325	T	C	NaN	0
8352	T	C	7.26257	1
8369	G	A	NaN	0
8388	G	T	NaN	0
8389	G	A	NaN	0
8395	G	A	NaN	0
8402	G	A	4.25506	3
8403	G	A	NaN	0
8410	G	A	NaN	0
8413	A	G	NaN	0
8416	A	G	NaN	0
8418	T	C	NaN	0
8425	G	A	NaN	0
8432	T	C	NaN	0
8435	T	C	NaN	0
8452	G	A	NaN	0
8455	G	A	NaN	0
8465	T	C	NaN	0
8480	G	A	NaN	0
8555	A	G	2.28311	1
8556	A	G	NaN	0
8560	T	C	NaN	0
8564	T	C	NaN	0
8577	A	G	NaN	0
8582	G	A	5.37634	1
8587	T	C	NaN	0
8628	T	C	NaN	0
8630	T	C	NaN	0
8637	G	A	2.43161	1
8643	C	A	NaN	0
8647	G	A	NaN	0
8648	T	A	3.61446	1
8653	G	A	NaN	0
8654	A	G	NaN	0
8659	T	C	NaN	0
8663	T	C	NaN	0
8663	TG	T	NaN	0
8664	G	A	2.50896	1
8665	G	A	2.57353	1
8667	G	A	NaN	0
8669	CT	C	NaN	0
8670	T	C	2.3391	2
8670	T	G	NaN	0
8673	TC	T	3.77778	1
8674	C	A	2.99003	1
8675	A	G	2.7027	1
8676	G	A	NaN	0
8680	T	C	NaN	0
8698	T	C	NaN	0
8704	T	C	NaN	0
8713	A	T	NaN	0
8734	T	C	NaN	0
8743	G	A	NaN	0
8750	C	T	NaN	0
8776	G	A	NaN	0
8784	G	A	NaN	0
8787	G	A	NaN	0
8794	G	A	2.23214	1
8795	T	C	NaN	0
8796	G	A	NaN	0
8806	A	G	NaN	0
8810	A	G	0.931099	1
8812	G	A	NaN	0
8814	C	T	NaN	0
8820	A	C	NaN	0
8851	G	A	NaN	0
8868	G	A	NaN	0
8877	G	A	NaN	0
8889	G	A	NaN	0
8893	G	A	NaN	0
8897	C	A	NaN	0
8898	T	A	NaN	0
8901	T	C	NaN	0
8904	G	A	NaN	0
8908	T	C	NaN	0
8917	C	A	5.75221	1
8920	G	A	NaN	0
8924	C	T	NaN	0
8937	G	C	NaN	0
8940	C	T	NaN	0
8943	G	A	2.82258	1
8944	G	A	NaN	0
8945	A	G	NaN	0
8947	G	A	NaN	0
8957	T	C	NaN	0
8957	T	G	NaN	0
8982	C	A	NaN	0
8983	C	A	1.07759	1
8999	ACTT	A	NaN	0
9005	T	C	NaN	0
9017	T	C	NaN	0
9021	G	A	NaN	0
9025	C	A	NaN	0
9027	G	A	NaN	0
9028	G	A	NaN	0
9043	G	A	NaN	0
9045	G	A	NaN	0
9053	T	C	1.28535	1
9058	T	C	1.10375	1
9063	G	A	NaN	0
9067	G	A	NaN	0
9094	T	C	NaN	0
9106	T	C	NaN	0
9115	G	A	NaN	0
9126	A	C	NaN	0
9137	A	C	2.28758	1
9138	G	A	NaN	0
9144	G	A	NaN	0
9149	C	T	NaN	0
9152	T	C	2.7907	1
9153	G	A	1.9084	1
9164	C	T	NaN	0
9166	C	T	NaN	0
9169	T	C	NaN	0
9170	T	C	NaN	0
9174	G	A	7.79221	1
9182	CTA	C	NaN	0
9185	T	C	4.26829	1
9187	G	A	NaN	0
9189	T	C	NaN	0
9191	T	C	NaN	0
9204	G	A	NaN	0
9204	G	T	NaN	0
9206	T	C	NaN	0
9210	G	A	NaN	0
9219	G	A	NaN	0
9220	G	A	4.87805	1
9223	T	C	5.71429	1
9223	TC	T	NaN	0
9238	G	A	5.17241	1
9253	T	C	NaN	0
9259	G	A	NaN	0
9261	C	T	NaN	0
9268	G	A	NaN	0
9279	T	C	NaN	0
9291	T	C	NaN	0
9296	A	G	NaN	0
9316	C	T	NaN	0
9317	C	T	NaN	0
9318	G	A	NaN	0
9321	G	A	3.84615	1
9324	T	C	NaN	0
9336	T	C	NaN	0
9345	G	A	NaN	0
9358	T	C	NaN	0
9373	T	C	NaN	0
9393	T	C	NaN	0
9441	T	A	NaN	0
9449	G	A	6.41026	1
9457	T	C	3.42466	1
9474	G	A	NaN	0
9486	AAT	A	NaN	0
9516	G	A	NaN	0
9525	T	C	NaN	0
9545	G	A	NaN	0
9552	G	T	NaN	0
9567	T	C	5.30973	1
9574	G	A	NaN	0
9576	G	A	2.52525	1
9577	G	A	NaN	0
9587	T	C	NaN	0
9605	A	C	NaN	0
9621	T	C	NaN	0
9627	T	C	NaN	0
9685	C	A	NaN	0
9687	T	C	NaN	0
9690	G	A	NaN	0
9723	A	G	NaN	0
9724	T	C	NaN	0
9737	T	C	2.36967	1
9751	T	C	9.72222	1
9759	G	A	2.14844	1
9765	G	A	NaN	0
9780	CA	C	NaN	0
9820	T	TA	11.1274	175
9820	T	TAA	8.33333	1
9820	TA	T	5.88235	1
9875	A	C	7.04225	1
9879	G	A	NaN	0
9883	T	C	NaN	0
9889	T	C	1.0352	1
9891	C	T	NaN	0
9907	G	A	NaN	0
9917	T	C	NaN	0
9919	T	C	NaN	0
9923	T	A	NaN	0
9925	C	A	NaN	0
9928	G	A	5.02513	1
9929	G	A	NaN	0
9930	G	A	NaN	0
9948	T	C	NaN	0
9953	T	C	NaN	0
9974	T	C	NaN	0
9976	G	A	1.57233	1
9979	G	A	NaN	0
9980	G	A	2.20264	1
9985	G	A	2.97619	1
9997	T	C	2.67857	1
10012	G	A	2.28311	1
10050	A	G	NaN	0
10061	C	T	NaN	0
10070	T	C	NaN	0
10073	T	C	NaN	0
10075	G	A	NaN	0
10078	G	A	NaN	0
10081	T	C	NaN	0
10081	T	G	NaN	0
10084	G	A	2.01511	1
10087	G	A	NaN	0
10093	G	A	4.83871	1
10097	G	A	NaN	0
10100	T	C	4.66667	1
10101	A	G	NaN	0
10102	G	A	NaN	0
10109	T	A	NaN	0
10141	T	G	NaN	0
10165	C	T	NaN	0
10169	G	A	NaN	0
10178	T	C	NaN	0
10182	C	T	NaN	0
10183	T	C	NaN	0
10190	A	G	NaN	0
10213	G	A	NaN	0
10218	T	C	5.95195	8
10222	G	A	NaN	0
10226	T	TA	NaN	0
10226	TA	T	4.86242	8
10253	A	C	NaN	0
10258	G	A	NaN	0
10302	G	A	NaN	0
10305	G	A	NaN	0
10310	TTA	T	NaN	0
10311	TATA	T	4.90196	1
10344	C	T	NaN	0
10347	CT	C	NaN	0
10351	C	A	NaN	0
10364	T	C	3.50877	1
10374	G	A	3.18627	1
10382	A	G	NaN	0
10405	G	A	NaN	0
10417	T	TA	NaN	0
10417	TA	T	NaN	0
10434	G	A	4.375	1
10468	G	A	NaN	0
10486	T	C	6.09756	1
10545	A	G	NaN	0
10570	G	A	2.19298	1
10575	G	A	NaN	0
10587	G	A	NaN	0
10591	G	A	NaN	0
10591	G	C	NaN	0
10594	T	C	NaN	0
10601	A	G	NaN	0
10632	G	A	NaN	0
10652	T	C	NaN	0
10653	G	A	NaN	0
10672	AC	A	NaN	0
10699	T	C	NaN	0
10700	T	C	NaN	0
10704	T	C	3.57143	1
10710	A	G	NaN	0
10723	T	C	NaN	0
10727	C	T	NaN	0
10744	A	G	NaN	0
10754	G	A	NaN	0
10762	G	A	3.92157	1
10786	T	C	NaN	0
10788	C	T	NaN	0
10799	A	G	NaN	0
10810	G	A	NaN	0
10816	C	CA	NaN	0
10821	G	A	NaN	0
10824	C	T	NaN	0
10828	T	C	NaN	0
10830	G	A	3.86395	2
10833	G	A	NaN	0
10835	T	C	NaN	0
10860	G	A	NaN	0
10866	A	G	NaN	0
10870	T	C	3.96825	1
10887	T	C	3.06748	1
10889	C	A	NaN	0
10939	C	T	NaN	0
10953	C	A	NaN	0
10968	G	A	NaN	0
10994	C	T	NaN	0
10996	T	C	NaN	0
10999	G	A	NaN	0
11001	C	T	NaN	0
11006	A	G	NaN	0
11007	G	A	1.41093	1
11010	T	C	5.92593	1
11014	A	G	1.99203	1
11017	C	T	NaN	0
11020	T	C	NaN	0
11025	G	A	NaN	0
11028	T	C	NaN	0
11037	G	A	NaN	0
11038	T	C	NaN	0
11041	G	A	2.7027	1
11043	C	T	NaN	0
11048	A	G	NaN	0
11049	G	A	NaN	0
11055	G	A	2.97619	1
11061	G	A	NaN	0
11064	T	C	NaN	0
11068	T	C	2.27273	1
11071	T	C	NaN	0
11097	G	A	1.72876	3
11098	G	A	2.63158	1
11100	G	A	3.40909	1
11110	T	C	2.55319	1
11124	G	A	NaN	0
11125	G	A	4.39897	3
11127	C	T	0.974659	1
11135	A	C	NaN	0
11138	A	G	2.71739	1
11140	T	C	1.81818	1
11143	T	C	NaN	0
11146	T	C	NaN	0
11147	C	A	NaN	0
11149	G	A	1.68067	1
11154	G	A	1.17371	1
11164	A	G	NaN	0
11169	G	A	2.38095	1
11172	C	T	NaN	0
11174	G	A	NaN	0
11182	G	A	NaN	0
11185	G	A	1.63265	1
11189	T	C	NaN	0
11192	A	G	NaN	0
11203	G	A	2.29495	2
11225	A	G	NaN	0
11232	G	A	NaN	0
11239	G	A	NaN	0
11243	A	G	NaN	0
11247	ATAGCAAGTC	A	4.21479	3
11252	A	G	NaN	0
11257	T	C	NaN	0
11259	G	A	NaN	0
11265	C	T	NaN	0
11270	T	C	NaN	0
11273	AC	A	NaN	0
11296	G	A	NaN	0
11398	T	C	NaN	0
11404	C	T	1.5544	1
11415	G	A	1.71821	1
11424	AC	A	NaN	0
11425	C	T	NaN	0
11428	A	G	NaN	0
11430	C	T	NaN	0
11438	T	C	2.20264	1
11443	T	C	NaN	0
11447	A	G	NaN	0
11449	C	T	NaN	0
11451	T	TCA	NaN	0
11451	TCA	T	4.61352	12
11468	A	G	1.5873	1
11476	T	C	NaN	0
11478	G	A	NaN	0
11492	T	C	NaN	0
11503	T	C	NaN	0
11510	T	C	NaN	0
11537	G	A	NaN	0
11545	G	A	NaN	0
11552	T	A	NaN	0
11554	G	A	NaN	0
11632	G	A	NaN	0
11638	T	C	NaN	0
11644	T	C	NaN	0
11650	G	A	NaN	0
11663	G	A	NaN	0
11676	T	C	NaN	0
11706	G	A	NaN	0
11710	CA	C	NaN	0
11720	G	A	NaN	0
11721	G	A	4.22535	1
11734	T	C	NaN	0
11736	A	G	NaN	0
11739	G	C	3.52113	1
11780	T	G	NaN	0
11809	T	C	NaN	0
11809	T	G	NaN	0
11826	C	T	NaN	0
11831	C	T	NaN	0
11840	A	G	NaN	0
11843	G	A	NaN	0
11872	T	C	NaN	0
11892	CT	C	12.7273	1
11937	T	C	2.65957	1
11938	G	A	NaN	0
11939	G	A	NaN	0
11977	G	A	NaN	0
12005	G	A	NaN	0
12006	T	C	NaN	0
12013	C	T	NaN	0
12014	T	C	NaN	0
12022	T	C	NaN	0
12025	T	C	NaN	0
12027	G	A	NaN	0
12040	T	C	NaN	0
12048	T	C	NaN	0
12053	T	C	NaN	0
12062	T	C	NaN	0
12090	T	C	NaN	0
12101	T	C	NaN	0
12104	T	C	NaN	0
12106	C	T	NaN	0
12128	T	C	NaN	0
12141	G	A	4.16667	1
12144	A	G	NaN	0
12145	A	G	NaN	0
12148	A	G	NaN	0
12160	T	C	NaN	0
12161	TTTCA	T	NaN	0
12168	G	A	NaN	0
12169	G	A	6.57895	1
12175	A	AT	NaN	0
12177	G	A	NaN	0
12180	G	A	NaN	0
12193	C	A	3.69128	1
12195	T	C	NaN	0
12202	T	C	NaN	0
12211	G	A	3.57143	1
12212	ATGG	A	NaN	0
12214	G	A	NaN	0
12215	G	A	NaN	0
12220	G	A	1.78571	1
12223	G	A	3.42857	1
12227	A	T	NaN	0
12228	G	A	NaN	0
12231	G	A	NaN	0
12240	G	A	NaN	0
12243	G	A	4.91667	2
12247	T	C	NaN	0
12252	G	A	NaN	0
12257	C	T	NaN	0
12263	T	C	NaN	0
12268	G	A	NaN	0
12273	G	A	NaN	0
12274	G	A	1.30548	1
12282	G	A	NaN	0
12283	G	A	4.3411	2
12294	G	A	NaN	0
12299	A	C	NaN	0
12304	G	A	NaN	0
12305	A	AT	NaN	0
12344	T	C	NaN	0
12363	G	A	NaN	0
12396	G	A	NaN	0
12398	A	G	1.11359	1
12399	G	A	NaN	0
12414	G	A	1.20898	1
12424	G	A	1.38889	1
12426	C	T	NaN	0
12427	T	C	2.43902	1
12436	G	A	NaN	0
12438	C	T	NaN	0
12441	C	T	NaN	0
12442	C	T	NaN	0
12444	T	C	NaN	0
12456	G	A	NaN	0
12457	G	A	NaN	0
12459	CCTA	C	NaN	0
12468	G	A	4.5045	1
12474	G	A	NaN	0
12498	G	A	NaN	0
12501	G	A	NaN	0
12502	T	C	3.67647	1
12504	G	A	9.67742	1
12507	G	A	10	1
12508	G	A	NaN	0
12514	T	C	NaN	0
12526	G	A	3.75	1
12533	C	T	NaN	0
12534	C	A	NaN	0
12545	T	C	NaN	0
12551	T	C	NaN	0
12567	A	T	NaN	0
12569	T	G	NaN	0
12571	T	C	NaN	0
12580	T	C	9.80392	1
12582	G	A	NaN	0
12585	G	A	NaN	0
12593	C	G	NaN	0
12606	G	A	NaN	0
12608	T	C	NaN	0
12613	G	A	NaN	0
12615	G	A	NaN	0
12617	T	C	NaN	0
12634	T	C	NaN	0
12635	C	CA	2.5696	2
12635	CA	C	5.68182	1
12643	T	C	NaN	0
12645	A	C	NaN	0
12648	G	A	NaN	0
12651	T	G	NaN	0
12664	G	A	NaN	0
12673	G	A	NaN	0
12676	T	C	NaN	0
12683	A	G	NaN	0
12684	G	A	NaN	0
12686	G	A	NaN	0
12689	G	A	1.5674	1
12692	A	G	2.15517	1
12693	G	A	NaN	0
12694	G	A	3.10559	1
12696	A	G	NaN	0
12714	G	A	NaN	0
12729	T	C	NaN	0
12738	G	A	NaN	0
12749	A	G	NaN	0
12750	G	A	NaN	0
12752	T	C	NaN	0
12758	C	A	NaN	0
12766	G	C	NaN	0
12774	T	A	NaN	0
12774	T	C	NaN	0
12782	T	C	NaN	0
12792	G	A	NaN	0
12795	G	A	NaN	0
12797	C	T	NaN	0
12798	G	A	1.60772	1
12804	G	A	NaN	0
12805	A	T	NaN	0
12808	T	C	NaN	0
12811	G	A	NaN	0
12835	T	C	NaN	0
12856	G	A	NaN	0
12857	C	T	NaN	0
12861	G	A	NaN	0
12865	T	G	NaN	0
12867	G	A	NaN	0
12876	G	A	1.82927	1
12885	G	A	NaN	0
12893	A	C	NaN	0
12893	A	G	NaN	0
12894	T	C	NaN	0
12895	T	A	NaN	0
12903	G	A	1.68539	1
12905	G	A	NaN	0
12933	G	A	NaN	0
12945	T	C	NaN	0
12946	G	A	4.4335	1
12957	G	A	NaN	0
12958	C	A	1.94805	1
12960	T	C	2.35162	2
12963	G	A	NaN	0
12973	T	C	NaN	0
12980	A	G	NaN	0
12984	G	A	NaN	0
12984	G	C	2.23214	1
12988	CT	C	NaN	0
13005	T	C	NaN	0
13009	G	A	NaN	0
13015	G	A	NaN	0
13046	G	A	NaN	0
13048	G	A	5.01672	1
13049	T	C	4.26829	1
13052	T	C	NaN	0
13052	T	TC	4.69537	26
13052	TC	T	8.62069	1
13059	CT	C	4.06706	12
13060	T	C	NaN	0
13060	TA	T	NaN	0
13066	C	T	NaN	0
13067	C	T	NaN	0
13073	C	T	NaN	0
13086	G	A	NaN	0
13090	T	C	NaN	0
13097	C	T	NaN	0
13106	A	G	NaN	0
13107	C	T	NaN	0
13108	G	A	NaN	0
13113	G	T	NaN	0
13120	G	A	3.9627	1
13123	G	A	NaN	0
13126	T	C	NaN	0
13128	T	C	NaN	0
13134	G	A	NaN	0
13135	G	A	NaN	0
13138	T	C	NaN	0
13141	T	C	NaN	0
13143	A	G	1.82482	1
13147	CATATA	C	NaN	0
13168	G	A	5.6338	1
13169	C	T	NaN	0
13171	T	C	3.35196	1
13173	C	A	NaN	0
13176	G	A	NaN	0
13186	T	G	NaN	0
13198	T	C	NaN	0
13198	TA	T	NaN	0
13209	G	A	NaN	0
13213	T	C	NaN	0
13262	A	G	NaN	0
13275	T	C	NaN	0
13293	C	T	NaN	0
13320	G	A	NaN	0
13321	G	A	NaN	0
13323	T	G	NaN	0
13334	T	C	NaN	0
13339	T	C	1.59744	1
13345	G	A	NaN	0
13356	A	T	13.4615	1
13366	T	C	NaN	0
13375	G	A	NaN	0
13378	TA	T	NaN	0
13408	T	C	NaN	0
13416	G	A	NaN	0
13417	A	G	NaN	0
13426	T	C	NaN	0
13492	T	C	1.86567	1
13589	G	A	3.22581	1
13607	G	A	3.58744	1
13623	A	G	NaN	0
13639	T	C	NaN	0
13643	G	A	NaN	0
13646	G	A	3.08788	2
13659	C	A	NaN	0
13660	T	C	5.47945	1
13661	C	A	NaN	0
13674	C	T	NaN	0
13678	A	T	4.8	1
13698	T	C	NaN	0
13714	AC	A	NaN	0
13728	T	C	NaN	0
13748	T	C	NaN	0
13757	A	G	NaN	0
13765	TA	T	NaN	0
13801	A	C	6.45161	1
13816	G	A	NaN	0
13820	G	A	NaN	0
13836	G	A	NaN	0
13837	A	G	NaN	0
13840	T	C	NaN	0
13852	T	C	NaN	0
13861	C	A	NaN	0
13862	G	A	NaN	0
13884	T	TC	NaN	0
13884	TC	T	23.6842	1
13890	CT	C	NaN	0
13900	T	TA	NaN	0
13900	TAAAA	T	NaN	0
13908	CTA	C	NaN	0
13928	C	T	NaN	0
13937	C	T	3.31754	1
13981	T	C	3.92157	1
13997	GGT	G	NaN	0
14000	G	A	NaN	0
14003	G	A	NaN	0
14009	A	T	NaN	0
14047	TAA	T	NaN	0
14083	G	A	NaN	0
14095	G	A	1.89274	1
14117	C	A	NaN	0
14118	G	A	NaN	0
14119	T	C	7.07071	1
14121	G	A	3.71622	1
14125	T	G	NaN	0
14146	T	C	NaN	0
14185	T	C	NaN	0
14198	C	A	NaN	0
14203	A	G	NaN	0
14210	T	C	NaN	0
14211	G	A	2.25564	1
14221	A	G	NaN	0
14236	G	A	NaN	0
14243	T	C	2.46914	1
14245	G	A	NaN	0
14246	G	A	NaN	0
14256	G	A	NaN	0
14257	G	A	NaN	0
14259	G	A	NaN	0
14263	G	A	NaN	0
14266	T	C	NaN	0
14267	A	G	NaN	0
14271	G	A	3.03951	1
14289	C	T	NaN	0
14291	T	C	NaN	0
14340	G	A	NaN	0
14353	G	A	NaN	0
14358	G	A	NaN	0
14365	A	G	NaN	0
14370	G	A	NaN	0
14372	G	A	NaN	0
14374	G	A	NaN	0
14383	G	A	NaN	0
14394	G	A	NaN	0
14403	G	A	NaN	0
14414	T	C	NaN	0
14419	T	C	2.82486	1
14421	T	C	NaN	0
14427	T	C	NaN	0
14432	T	C	NaN	0
14443	G	A	4.6538	5
14446	G	A	NaN	0
14448	T	G	NaN	0
14481	T	C	NaN	0
14482	G	A	NaN	0
14484	A	G	NaN	0
14493	G	A	NaN	0
14497	T	A	NaN	0
14503	T	C	NaN	0
14506	T	C	2.5641	1
14510	A	G	NaN	0
14511	G	A	5.15059	38
14512	T	C	NaN	0
14513	C	T	NaN	0
14517	G	A	NaN	0
14522	A	G	NaN	0
14528	T	C	NaN	0
14530	T	C	NaN	0
14533	G	A	NaN	0
14535	T	C	NaN	0
14538	G	A	2.77778	1
14539	T	C	NaN	0
14540	C	A	NaN	0
14551	G	A	NaN	0
14560	C	T	NaN	0
14566	G	A	7.69231	1
14568	G	A	NaN	0
14571	G	A	7.14286	1
14572	CCA	C	NaN	0
14577	G	A	2.80374	1
14577	G	C	NaN	0
14578	T	C	3.91061	1
14595	T	C	4.44444	1
14598	G	A	3.0303	1
14609	T	C	NaN	0
14613	G	A	NaN	0
14618	A	T	NaN	0
14619	A	G	1.04384	1
14620	C	T	NaN	0
14625	G	A	NaN	0
14626	T	C	NaN	0
14627	C	CT	NaN	0
14638	G	A	3.08642	1
14639	AG	A	NaN	0
14640	G	A	2.28311	1
14643	G	A	NaN	0
14644	G	A	6	1
14645	C	A	3.26087	1
14650	C	T	NaN	0
14651	A	G	NaN	0
14652	G	A	1.90102	2
14653	T	C	NaN	0
14655	G	A	NaN	0
14661	G	A	NaN	0
14666	C	T	NaN	0
14667	T	C	NaN	0
14670	A	C	NaN	0
14674	G	A	3.37838	1
14682	G	A	NaN	0
14683	C	A	NaN	0
14689	A	G	NaN	0
14691	T	C	NaN	0
14692	T	C	NaN	0
14703	T	C	NaN	0
14711	C	T	4.10959	1
14715	G	A	3.73134	1
14724	A	G	NaN	0
14725	T	C	NaN	0
14727	G	A	NaN	0
14731	AC	A	NaN	0
14734	T	C	NaN	0
14739	T	C	NaN	0
14748	G	A	1.71233	1
14752	C	T	NaN	0
14757	T	G	NaN	0
14758	C	A	NaN	0
14764	A	G	NaN	0
14772	G	A	1.90114	1
14773	G	A	NaN	0
14776	T	C	2.22222	1
14783	A	C	NaN	0
14784	G	A	NaN	0
14786	T	C	NaN	0
14790	G	A	NaN	0
14795	A	T	NaN	0
14804	T	C	NaN	0
14810	CT	C	1.6129	1
14818	C	T	NaN	0
14835	G	A	NaN	0
14878	T	C	NaN	0
14882	C	T	NaN	0
14886	G	A	NaN	0
14898	G	A	4.72706	2
14899	AC	A	2.09205	1
14904	G	A	2.47525	1
14914	T	C	NaN	0
14921	T	C	NaN	0
14925	C	A	NaN	0
14932	A	G	NaN	0
14937	C	A	NaN	0
14939	A	AC	NaN	0
14939	AC	A	NaN	0
14942	C	A	NaN	0
14948	T	C	NaN	0
14955	G	A	NaN	0
14959	G	A	NaN	0
14971	T	C	NaN	0
14973	G	A	2.30415	1
14979	G	A	3.33921	2
14982	A	G	NaN	0
14989	G	A	NaN	0
14991	T	C	NaN	0
15002	T	C	NaN	0
15004	A	T	NaN	0
15009	G	A	NaN	0
15012	G	A	NaN	0
15027	A	G	NaN	0
15031	T	C	1.86916	1
15033	T	C	2.76081	2
15040	T	C	4.26829	1
15048	G	A	NaN	0
15049	C	T	6.75676	1
15068	T	C	NaN	0
15077	G	A	NaN	0
15085	G	A	NaN	0
15090	A	G	1.84615	1
15097	G	A	NaN	0
15097	G	C	4.08163	1
15103	TCA	T	NaN	0
15124	T	C	NaN	0
15129	G	A	4.02299	1
15135	A	T	NaN	0
15139	T	C	NaN	0
15143	T	C	NaN	0
15150	A	C	NaN	0
15159	G	A	4.96454	1
15160	G	A	4.6729	1
15161	G	A	3.06122	1
15162	G	A	NaN	0
15163	G	A	NaN	0
15164	C	T	NaN	0
15169	C	T	NaN	0
15174	G	A	NaN	0
15176	A	G	4.29185	1
15188	T	C	NaN	0
15196	G	A	2.91167	3
15197	C	T	6.59341	1
15204	G	A	NaN	0
15205	C	T	NaN	0
15214	C	T	2.04082	1
15216	T	C	NaN	0
15226	T	C	NaN	0
15243	C	T	NaN	0
15256	T	A	NaN	0
15266	C	CA	5.13069	2
15274	T	C	NaN	0
15324	A	G	NaN	0
15327	T	C	NaN	0
15336	G	A	2.43902	1
15348	T	C	NaN	0
15356	T	C	NaN	0
15357	C	T	2.23642	1
15360	G	A	3.22581	1
15362	A	AT	3.96825	1
15363	G	A	NaN	0
15364	AAGG	A	9.87654	1
15366	G	A	3.25216	3
15367	G	A	NaN	0
15367	G	T	NaN	0
15369	G	A	NaN	0
15371	T	C	NaN	0
15374	T	C	NaN	0
15374	T	TC	NaN	0
15374	TC	T	NaN	0
15376	CCCA	C	4.70754	3
15380	CCACCAG	C	5.53097	4
15382	AC	A	NaN	0
15383	CCAG	C	NaN	0
15385	A	C	NaN	0
15385	AGCACCC	A	NaN	0
15386	G	A	2.22203	2
15386	G	T	NaN	0
15387	C	T	NaN	0
15389	C	T	NaN	0
15397	T	C	NaN	0
15397	T	G	4.24431	2
15397	TG	T	5.69948	1
15399	G	A	NaN	0
15408	T	C	NaN	0
15416	C	T	7.46269	1
15422	G	A	NaN	0
15423	A	G	NaN	0
15447	C	T	NaN	0
15468	A	G	55.6735	7
15473	A	G	NaN	0
15508	A	T	NaN	0
15529	A	G	NaN	0
15579	C	T	NaN	0
15588	C	T	16.4502	2
15597	T	C	NaN	0
15600	G	A	6.52174	1
15632	C	T	NaN	0
15654	A	G	NaN	0
15657	T	C	NaN	0
15668	T	C	4.6875	1
15672	C	T	NaN	0
15673	C	T	5.34351	1
15686	A	C	NaN	0
15706	A	G	NaN	0
15707	C	T	NaN	0
15717	G	A	NaN	0
15723	C	T	NaN	0
15726	T	C	NaN	0
15738	C	T	2.92398	1
15741	T	C	NaN	0
15757	T	C	1.52174	1
15760	G	A	NaN	0
15766	G	A	NaN	0
15787	A	G	NaN	0
15798	T	C	NaN	0
15806	G	A	NaN	0
15808	G	A	NaN	0
15822	T	C	NaN	0
15866	G	A	NaN	0
15869	T	C	NaN	0
15876	A	G	NaN	0
15877	G	A	NaN	0
15899	G	A	NaN	0
15903	C	T	NaN	0
15906	G	A	3.14136	1
15919	T	C	NaN	0
15920	T	C	1.28535	1
15922	T	C	28.5226	3
15928	G	A	2.74725	1
15930	C	T	13.6113	9
15935	T	C	NaN	0
15942	A	G	NaN	0
15943	A	G	NaN	0
15947	A	G	NaN	0
15952	T	C	NaN	0
15965	G	A	NaN	0
15969	A	G	NaN	0
15970	G	A	1.88679	1
15984	C	T	2.67449	2
15987	A	G	NaN	0
16012	G	A	21.5031	19
16012	G	C	NaN	0
16013	CA	C	NaN	0
16017	A	C	NaN	0
16092	A	AC	18.538	10
16100	C	A	NaN	0
16107	C	T	NaN	0
16124	C	CA	NaN	0
16227	TA	T	NaN	0
16232	AT	A	NaN	0
16238	CA	C	82.6087	1
16238	CAA	C	NaN	0
16243	TCA	T	78.2609	1
16251	CGT	C	NaN	0
16252	G	A	2.47525	1
16253	TGA	T	21.4286	1
16254	G	A	NaN	0
16261	AACTCT	A	NaN	0
16262	ACT	A	NaN	0
16263	C	T	11.1111	1
16265	CTA	C	80.7692	1
16268	A	G	NaN	0
16270	CAT	C	NaN	0
16276	CTA	C	46.7041	5
16281	A	G	97.2973	1
16282	C	A	NaN	0
16283	G	A	16.3265	1
16286	A	G	NaN	0
16293	T	C	93.3333	1

## Sheet: 24mo WT Fig. 3a mouse #6
Position	Reference	Mutation	Average abundance in positive cells	Number of positive cells
48	G	A	NaN	0
49	A	G	NaN	0
77	T	C	NaN	0
85	G	A	NaN	0
88	T	C	NaN	0
97	A	G	4.87805	1
131	G	A	NaN	0
135	G	A	NaN	0
136	G	A	NaN	0
155	T	C	NaN	0
178	G	A	NaN	0
180	A	G	NaN	0
186	C	T	NaN	0
196	T	C	4.71698	1
212	G	A	NaN	0
216	A	G	NaN	0
217	G	A	1.81818	1
223	C	T	NaN	0
227	C	T	3.66599	1
230	G	A	2.27731	4
232	G	A	NaN	0
243	G	A	NaN	0
255	G	A	NaN	0
278	G	A	NaN	0
291	G	A	NaN	0
296	G	A	4	1
297	G	A	NaN	0
301	A	AT	NaN	0
306	G	A	NaN	0
308	G	A	NaN	0
309	C	T	NaN	0
311	A	G	NaN	0
320	G	A	NaN	0
321	G	A	NaN	0
325	T	C	NaN	0
328	G	A	NaN	0
331	T	C	NaN	0
348	C	T	NaN	0
442	G	A	NaN	0
455	G	A	NaN	0
475	G	A	NaN	0
476	C	A	NaN	0
477	TA	T	NaN	0
497	G	A	NaN	0
499	T	C	NaN	0
515	G	A	NaN	0
563	T	C	NaN	0
570	C	T	NaN	0
578	A	T	NaN	0
594	G	A	NaN	0
597	G	A	NaN	0
603	T	C	NaN	0
618	G	A	NaN	0
619	G	A	8.49057	1
646	G	A	NaN	0
674	A	G	1.76056	1
675	G	A	1.53061	1
678	T	C	NaN	0
680	T	C	NaN	0
683	A	T	9.02778	1
686	G	A	NaN	0
693	T	C	NaN	0
696	G	A	NaN	0
697	C	T	NaN	0
711	G	A	3.47222	1
713	A	G	NaN	0
739	TA	T	NaN	0
746	G	A	NaN	0
750	G	A	NaN	0
755	A	G	NaN	0
759	G	A	NaN	0
768	G	A	NaN	0
775	G	A	NaN	0
778	G	A	NaN	0
784	G	A	NaN	0
785	G	A	NaN	0
785	G	C	NaN	0
841	G	A	NaN	0
842	G	A	NaN	0
864	AAT	A	NaN	0
894	A	C	NaN	0
894	A	G	NaN	0
895	G	A	NaN	0
908	G	A	NaN	0
918	C	A	NaN	0
972	G	A	2.81124	1
982	G	A	NaN	0
985	G	A	NaN	0
987	A	T	NaN	0
992	G	A	4.9505	1
993	G	A	NaN	0
997	G	A	NaN	0
998	C	T	NaN	0
1010	T	C	NaN	0
1011	G	A	NaN	0
1018	G	A	NaN	0
1029	G	A	NaN	0
1034	G	A	4.16667	1
1034	G	C	NaN	0
1047	G	A	NaN	0
1053	G	A	NaN	0
1054	G	A	NaN	0
1057	T	C	NaN	0
1058	A	G	NaN	0
1072	T	C	NaN	0
1082	T	C	8.43373	1
1083	G	A	NaN	0
1087	A	C	NaN	0
1092	G	A	NaN	0
1096	T	C	NaN	0
1110	G	A	NaN	0
1156	T	C	NaN	0
1185	C	T	NaN	0
1195	G	A	11.9048	1
1200	T	G	8.21918	1
1212	A	G	NaN	0
1220	G	A	NaN	0
1221	G	A	NaN	0
1237	A	G	NaN	0
1259	G	A	NaN	0
1274	C	A	NaN	0
1334	G	A	NaN	0
1352	TAA	T	NaN	0
1361	T	C	NaN	0
1370	T	C	NaN	0
1377	G	A	NaN	0
1392	TAGTG	T	NaN	0
1398	G	A	NaN	0
1409	G	A	NaN	0
1424	C	T	6.6911	2
1432	G	A	NaN	0
1437	G	A	1.53374	1
1445	TG	T	NaN	0
1447	G	A	6.48148	1
1516	T	A	7.84314	1
1555	GA	G	4.40252	1
1561	A	C	NaN	0
1601	T	C	NaN	0
1607	G	A	NaN	0
1618	G	A	NaN	0
1635	C	A	2.35602	1
1636	G	A	6.70391	1
1655	T	C	NaN	0
1688	T	C	7.77778	1
1761	C	T	NaN	0
1766	G	A	NaN	0
1767	G	A	NaN	0
1769	A	C	NaN	0
1779	A	G	NaN	0
1798	G	A	NaN	0
1823	A	G	6.79612	1
1872	G	A	NaN	0
1880	T	C	3.64964	1
1901	TA	T	NaN	0
1914	G	A	NaN	0
1929	G	A	NaN	0
1956	G	A	NaN	0
1971	G	A	NaN	0
1972	A	G	NaN	0
1973	G	A	3.125	1
1979	G	A	2.80899	1
1980	C	A	NaN	0
1984	C	T	NaN	0
1988	G	A	NaN	0
1997	G	A	NaN	0
2001	A	G	NaN	0
2009	C	T	NaN	0
2010	G	A	NaN	0
2011	G	A	NaN	0
2013	A	G	NaN	0
2018	G	A	NaN	0
2023	T	C	NaN	0
2024	G	A	NaN	0
2029	G	A	NaN	0
2030	G	A	3.59281	1
2033	G	A	1.98413	1
2052	A	G	NaN	0
2058	G	A	NaN	0
2060	A	G	1.33333	1
2063	A	G	NaN	0
2065	C	A	NaN	0
2083	G	A	NaN	0
2084	G	A	NaN	0
2091	T	C	1.76678	1
2092	G	A	NaN	0
2095	T	A	1.88059	3
2095	T	C	NaN	0
2118	G	A	NaN	0
2127	G	A	5.9322	1
2132	G	A	NaN	0
2233	TA	T	13.5593	1
2249	G	A	NaN	0
2251	TG	T	3.33333	1
2252	G	A	NaN	0
2253	G	A	NaN	0
2254	G	A	NaN	0
2255	G	A	NaN	0
2263	G	A	NaN	0
2269	TA	T	3.22581	1
2298	G	A	NaN	0
2337	CCA	C	NaN	0
2364	G	A	NaN	0
2367	A	C	NaN	0
2373	G	A	3.01508	1
2374	G	A	3.01724	1
2384	G	A	NaN	0
2398	G	A	NaN	0
2414	T	C	NaN	0
2417	G	A	NaN	0
2418	G	A	4.25532	1
2423	A	T	NaN	0
2424	C	A	NaN	0
2434	G	A	7.44681	1
2435	T	C	NaN	0
2437	G	A	NaN	0
2438	G	A	NaN	0
2443	G	A	NaN	0
2444	G	A	2.46305	1
2455	G	A	NaN	0
2456	G	A	NaN	0
2463	A	T	NaN	0
2464	G	A	NaN	0
2476	T	C	NaN	0
2478	G	A	NaN	0
2487	A	G	NaN	0
2489	G	A	NaN	0
2495	A	G	2.5273	3
2496	G	A	NaN	0
2500	T	C	NaN	0
2501	A	G	1.12613	1
2503	G	A	1.69492	1
2505	G	C	NaN	0
2510	G	A	NaN	0
2521	G	A	NaN	0
2524	G	A	NaN	0
2525	C	T	NaN	0
2531	A	G	NaN	0
2532	G	A	NaN	0
2536	G	A	NaN	0
2538	T	C	NaN	0
2540	T	C	NaN	0
2558	C	T	NaN	0
2568	G	A	13.1579	1
2693	A	G	12.3077	1
2702	C	T	NaN	0
2703	G	A	NaN	0
2722	T	C	2.94118	1
2742	T	C	NaN	0
2764	A	C	NaN	0
2765	T	C	NaN	0
2791	TA	T	NaN	0
2801	A	G	NaN	0
2802	G	A	NaN	0
2817	G	A	NaN	0
2825	C	CA	NaN	0
2832	T	C	NaN	0
2835	G	A	4.39507	2
2836	G	A	2.85813	2
2857	G	A	NaN	0
2868	G	A	NaN	0
2871	G	A	NaN	0
2880	G	A	NaN	0
2904	G	A	NaN	0
2914	T	C	NaN	0
2970	G	A	NaN	0
2972	A	G	NaN	0
2979	C	T	NaN	0
2985	C	A	NaN	0
2986	T	C	NaN	0
2994	G	A	NaN	0
3003	C	A	NaN	0
3009	G	A	3.13725	1
3028	A	G	NaN	0
3037	T	C	NaN	0
3051	G	A	NaN	0
3069	G	A	NaN	0
3077	T	C	NaN	0
3094	C	A	NaN	0
3098	T	C	NaN	0
3112	G	A	NaN	0
3113	A	C	NaN	0
3117	T	A	NaN	0
3141	G	A	NaN	0
3142	G	A	NaN	0
3144	G	A	NaN	0
3146	T	C	NaN	0
3151	G	A	NaN	0
3153	G	A	NaN	0
3156	G	A	NaN	0
3171	T	C	NaN	0
3179	A	T	NaN	0
3183	A	G	NaN	0
3207	G	A	3.40136	1
3208	T	C	NaN	0
3222	G	A	NaN	0
3223	G	A	NaN	0
3225	T	C	NaN	0
3226	C	T	NaN	0
3244	T	C	NaN	0
3247	T	C	NaN	0
3265	T	C	NaN	0
3269	A	C	NaN	0
3274	T	C	NaN	0
3279	C	T	NaN	0
3283	C	T	NaN	0
3286	G	A	NaN	0
3289	C	A	NaN	0
3294	GC	G	NaN	0
3303	T	G	NaN	0
3304	G	A	NaN	0
3308	T	C	3.20513	1
3314	A	G	NaN	0
3315	A	G	1.35135	1
3316	C	T	NaN	0
3321	G	A	NaN	0
3324	G	A	NaN	0
3328	C	A	4.34783	1
3334	G	A	NaN	0
3335	G	A	1.12613	1
3336	G	A	3.37653	5
3336	GC	G	NaN	0
3339	C	T	NaN	0
3340	C	T	NaN	0
3341	C	T	NaN	0
3342	T	G	NaN	0
3345	G	A	NaN	0
3349	T	C	NaN	0
3351	A	G	3.02115	1
3357	G	A	NaN	0
3358	G	A	NaN	0
3366	G	A	NaN	0
3369	T	C	NaN	0
3377	A	G	NaN	0
3379	G	A	7.31707	1
3383	T	C	NaN	0
3384	A	G	NaN	0
3387	G	A	NaN	0
3390	G	A	NaN	0
3392	A	T	NaN	0
3396	G	A	NaN	0
3399	G	A	NaN	0
3399	G	T	NaN	0
3402	G	A	NaN	0
3403	G	A	NaN	0
3406	C	T	3.3557	1
3408	T	C	NaN	0
3413	G	A	3.47222	1
3419	C	A	5.37634	1
3420	T	C	NaN	0
3426	G	A	NaN	0
3429	G	A	NaN	0
3431	G	A	NaN	0
3432	T	C	NaN	0
3445	T	C	NaN	0
3458	C	T	NaN	0
3470	T	C	NaN	0
3481	G	A	NaN	0
3486	CT	C	NaN	0
3496	T	C	4.38596	1
3502	T	C	NaN	0
3513	T	C	NaN	0
3537	G	A	3.01724	1
3544	T	C	NaN	0
3559	T	C	NaN	0
3561	C	T	NaN	0
3566	G	A	NaN	0
3570	C	T	NaN	0
3571	G	A	NaN	0
3573	G	A	4.20244	4
3578	T	C	NaN	0
3586	G	A	NaN	0
3590	C	T	NaN	0
3592	G	A	NaN	0
3594	T	A	NaN	0
3597	G	A	NaN	0
3619	G	T	4.38596	1
3619	GA	G	NaN	0
3646	C	T	5.51181	1
3652	G	A	NaN	0
3653	T	C	NaN	0
3655	T	C	NaN	0
3669	T	C	NaN	0
3686	G	A	NaN	0
3687	G	A	7.40741	1
3688	G	A	NaN	0
3734	T	C	NaN	0
3753	G	A	NaN	0
3755	T	C	NaN	0
3794	T	C	NaN	0
3808	C	A	NaN	0
3819	G	A	NaN	0
3829	A	G	NaN	0
3844	T	C	NaN	0
3846	G	A	NaN	0
3851	G	A	2.08333	1
3857	T	C	NaN	0
3869	C	A	NaN	0
3872	G	A	NaN	0
3874	C	T	3.40909	1
3882	C	T	NaN	0
3883	G	A	5.17241	1
3884	A	AT	NaN	0
3887	A	G	NaN	0
3890	T	G	1.41243	1
3892	G	A	NaN	0
3900	T	C	NaN	0
3901	C	T	NaN	0
3908	G	A	NaN	0
3909	T	C	NaN	0
3917	A	G	NaN	0
3932	G	A	NaN	0
3941	T	C	NaN	0
3953	T	A	NaN	0
3959	G	A	NaN	0
3961	T	C	NaN	0
3977	T	C	NaN	0
3981	G	A	NaN	0
3993	T	C	NaN	0
3999	T	C	NaN	0
4000	A	G	NaN	0
4002	G	A	2.95858	1
4004	G	A	NaN	0
4008	G	A	NaN	0
4013	G	A	NaN	0
4028	G	A	NaN	0
4032	T	C	NaN	0
4035	T	C	NaN	0
4044	T	C	NaN	0
4048	C	A	NaN	0
4051	C	CA	4.1739	55
4051	CA	C	5.08332	15
4065	G	A	NaN	0
4070	A	G	NaN	0
4090	C	A	NaN	0
4094	G	A	NaN	0
4101	A	G	NaN	0
4103	G	A	NaN	0
4109	G	A	NaN	0
4110	C	T	NaN	0
4120	T	C	1.25313	1
4130	G	A	NaN	0
4136	G	A	NaN	0
4157	G	A	NaN	0
4158	G	A	NaN	0
4164	G	A	NaN	0
4176	A	G	NaN	0
4212	T	C	4.04984	1
4214	G	A	NaN	0
4236	T	C	NaN	0
4237	C	T	NaN	0
4238	G	A	NaN	0
4241	C	A	NaN	0
4254	G	A	NaN	0
4262	G	A	NaN	0
4265	G	A	NaN	0
4266	T	A	NaN	0
4275	G	A	NaN	0
4275	G	T	NaN	0
4276	G	A	NaN	0
4277	A	C	NaN	0
4286	C	T	NaN	0
4350	A	T	NaN	0
4386	C	T	NaN	0
4404	TA	T	NaN	0
4406	G	A	NaN	0
4408	G	A	NaN	0
4409	G	A	4.6396	2
4419	G	A	NaN	0
4457	T	C	NaN	0
4466	G	A	3.38983	1
4476	G	A	NaN	0
4487	G	A	NaN	0
4496	C	T	NaN	0
4497	C	G	NaN	0
4536	A	G	NaN	0
4546	T	C	NaN	0
4550	G	A	NaN	0
4554	CT	C	NaN	0
4579	T	C	NaN	0
4615	AAAT	A	NaN	0
4619	A	G	NaN	0
4638	CTA	C	NaN	0
4651	G	A	NaN	0
4661	T	C	NaN	0
4667	G	A	NaN	0
4668	G	A	NaN	0
4670	G	A	NaN	0
4672	C	T	NaN	0
4676	C	T	NaN	0
4689	G	A	NaN	0
4692	T	C	NaN	0
4725	TA	T	NaN	0
4748	G	A	NaN	0
4754	C	T	5.81395	1
4797	G	A	NaN	0
4800	T	C	NaN	0
4805	T	C	4.9505	1
4891	T	C	NaN	0
4905	T	C	NaN	0
4909	A	G	NaN	0
4914	C	T	NaN	0
4931	G	GC	NaN	0
4931	GC	G	NaN	0
4953	A	G	1.62338	1
4953	A	T	NaN	0
4954	G	A	NaN	0
4958	A	G	NaN	0
4959	G	A	NaN	0
4960	G	A	NaN	0
4969	G	A	2.37288	1
4975	G	A	NaN	0
4977	G	A	NaN	0
4980	T	G	1.79856	1
4985	A	C	NaN	0
4993	GAA	G	NaN	0
5005	G	A	NaN	0
5008	T	C	NaN	0
5030	G	A	NaN	0
5036	A	C	NaN	0
5048	T	C	NaN	0
5068	T	C	NaN	0
5082	A	C	NaN	0
5096	G	A	1.73913	1
5120	T	A	NaN	0
5123	G	A	NaN	0
5148	G	A	NaN	0
5149	G	A	6.30631	1
5171	G	A	1.92308	1
5171	G	GA	18.8305	1835
5171	G	GAA	4.4369	160
5171	G	GAAA	NaN	0
5171	GA	G	10.6641	1365
5171	GAA	G	1.76101	4
5171	GAAA	G	NaN	0
5202	A	C	NaN	0
5212	C	A	NaN	0
5212	C	T	NaN	0
5228	G	T	NaN	0
5240	G	A	NaN	0
5245	T	G	4.08654	1
5259	C	A	NaN	0
5263	TA	T	3.7234	1
5273	A	G	NaN	0
5273	AT	A	2.95858	1
5280	CCT	C	NaN	0
5285	G	A	NaN	0
5307	G	A	NaN	0
5308	CT	C	1.86567	1
5319	A	AT	NaN	0
5319	A	T	NaN	0
5324	A	T	NaN	0
5329	T	C	NaN	0
5332	T	C	NaN	0
5336	TA	T	NaN	0
5345	A	C	NaN	0
5371	T	A	NaN	0
5372	CG	C	NaN	0
5373	G	T	NaN	0
5374	G	A	NaN	0
5379	C	A	NaN	0
5380	T	A	NaN	0
5385	C	T	NaN	0
5400	T	C	NaN	0
5405	G	A	NaN	0
5412	G	A	1.34409	1
5416	G	A	NaN	0
5417	T	C	NaN	0
5420	T	C	NaN	0
5421	G	A	NaN	0
5428	G	A	NaN	0
5429	T	C	NaN	0
5432	T	A	NaN	0
5442	G	A	NaN	0
5451	G	A	NaN	0
5452	G	A	NaN	0
5460	G	A	NaN	0
5463	G	A	NaN	0
5471	A	G	NaN	0
5473	G	A	NaN	0
5495	T	C	NaN	0
5517	G	A	NaN	0
5538	A	C	NaN	0
5567	C	A	NaN	0
5574	G	A	NaN	0
5591	A	G	NaN	0
5592	G	A	NaN	0
5596	C	T	NaN	0
5601	A	G	1.79949	1
5607	T	C	NaN	0
5608	T	C	NaN	0
5614	G	A	NaN	0
5622	A	G	NaN	0
5643	C	A	NaN	0
5651	A	C	NaN	0
5655	C	T	NaN	0
5666	A	G	NaN	0
5670	T	C	3.36538	1
5672	A	G	NaN	0
5678	A	G	NaN	0
5679	G	A	NaN	0
5691	G	A	NaN	0
5701	G	A	NaN	0
5705	AAC	A	NaN	0
5709	G	A	1.71569	1
5716	C	T	NaN	0
5724	G	A	NaN	0
5734	T	C	NaN	0
5736	G	A	NaN	0
5745	G	A	NaN	0
5748	G	A	NaN	0
5754	G	A	1.30548	1
5761	T	C	NaN	0
5764	C	T	NaN	0
5783	A	G	1.85185	1
5805	G	A	NaN	0
5809	C	T	NaN	0
5823	A	C	NaN	0
5839	TG	T	NaN	0
5842	A	G	NaN	0
5843	AC	A	NaN	0
5867	A	G	NaN	0
5871	C	T	5.33333	1
5894	T	C	NaN	0
5900	A	G	NaN	0
5901	G	A	NaN	0
5902	C	T	NaN	0
5917	T	C	NaN	0
5918	A	G	1.26904	1
5928	G	A	3.75	1
5930	G	A	1.78571	1
5931	C	A	1.83824	1
5939	A	G	NaN	0
5941	G	A	2.67857	1
5952	C	T	NaN	0
5955	C	T	NaN	0
5959	C	T	NaN	0
5968	A	G	NaN	0
5984	C	A	NaN	0
5986	TTGA	T	NaN	0
5988	G	A	NaN	0
5989	A	G	NaN	0
5992	C	T	NaN	0
5993	C	A	1.6907	20
5994	G	A	NaN	0
5997	G	A	NaN	0
6002	A	G	NaN	0
6003	G	A	4.15443	8
6005	G	A	NaN	0
6007	A	G	NaN	0
6012	AT	A	3.50877	1
6023	G	A	NaN	0
6031	T	C	NaN	0
6043	G	A	NaN	0
6045	C	T	NaN	0
6070	T	C	NaN	0
6075	G	A	4.02685	1
6099	G	A	NaN	0
6115	GA	G	3.34671	10
6122	A	G	NaN	0
6128	T	C	NaN	0
6129	T	C	NaN	0
6133	G	A	NaN	0
6146	A	G	NaN	0
6161	G	A	NaN	0
6166	T	C	NaN	0
6169	G	T	NaN	0
6178	G	A	NaN	0
6183	A	G	2.12766	1
6190	G	A	NaN	0
6191	A	G	NaN	0
6192	G	A	NaN	0
6222	G	A	NaN	0
6240	T	C	NaN	0
6249	G	A	NaN	0
6261	A	G	NaN	0
6269	T	A	NaN	0
6270	C	T	NaN	0
6277	G	A	NaN	0
6278	T	C	NaN	0
6300	G	A	NaN	0
6302	A	G	NaN	0
6314	A	G	NaN	0
6333	C	T	NaN	0
6336	G	A	NaN	0
6348	G	A	NaN	0
6378	G	A	NaN	0
6379	G	A	6.43275	1
6380	T	G	NaN	0
6390	G	A	2.7972	1
6406	A	G	NaN	0
6415	T	C	NaN	0
6422	C	A	2.7027	1
6432	G	A	NaN	0
6441	T	C	NaN	0
6445	T	C	NaN	0
6446	A	C	2.65487	1
6450	G	A	NaN	0
6460	ACT	A	NaN	0
6476	G	A	1.62162	1
6477	G	A	NaN	0
6494	C	A	NaN	0
6498	G	A	NaN	0
6500	A	G	NaN	0
6505	T	C	NaN	0
6513	T	C	NaN	0
6516	T	C	3.64372	1
6531	G	A	9.23077	1
6537	A	G	2.13675	1
6538	C	T	1.51515	1
6543	G	A	NaN	0
6552	T	C	2.36967	1
6555	G	A	NaN	0
6560	A	G	NaN	0
6570	G	A	NaN	0
6585	G	A	NaN	0
6607	C	A	NaN	0
6610	A	G	NaN	0
6617	C	T	NaN	0
6622	G	A	NaN	0
6625	T	A	NaN	0
6635	A	G	NaN	0
6640	G	A	2.65487	1
6641	A	G	1.39276	1
6643	G	A	NaN	0
6660	G	A	2.81124	1
6687	T	C	NaN	0
6697	G	A	NaN	0
6703	TTA	T	6.14035	1
6707	T	C	NaN	0
6717	G	A	NaN	0
6734	C	T	NaN	0
6747	G	A	NaN	0
6750	G	A	NaN	0
6756	G	C	1.74927	1
6756	G	T	2.5	1
6768	G	A	NaN	0
6771	G	A	NaN	0
6773	A	G	7.89474	1
6774	A	T	NaN	0
6775	T	C	NaN	0
6778	C	A	NaN	0
6792	TCAA	T	NaN	0
6798	A	G	NaN	0
6801	T	C	NaN	0
6804	G	A	NaN	0
6807	T	G	NaN	0
6809	A	G	NaN	0
6809	A	T	NaN	0
6811	T	A	1.0846	1
6812	T	C	NaN	0
6814	A	G	NaN	0
6816	G	A	NaN	0
6817	G	A	NaN	0
6819	T	C	NaN	0
6820	G	A	NaN	0
6823	C	A	NaN	0
6834	C	T	NaN	0
6842	C	T	NaN	0
6843	G	A	NaN	0
6877	G	A	NaN	0
6886	C	T	NaN	0
6889	AC	A	NaN	0
6892	C	A	NaN	0
6910	G	A	NaN	0
6973	G	A	NaN	0
7004	A	G	14.281	531
7012	T	C	8.95522	1
7023	C	T	2.37154	1
7024	A	G	NaN	0
7028	C	T	NaN	0
7035	G	A	3.2081	2
7046	G	A	1.66667	1
7056	CT	C	3.3557	1
7064	G	A	NaN	0
7069	G	A	NaN	0
7085	G	A	NaN	0
7089	A	C	NaN	0
7090	C	T	NaN	0
7094	C	T	NaN	0
7095	T	C	NaN	0
7099	A	G	NaN	0
7107	T	TC	NaN	0
7116	G	A	NaN	0
7127	C	A	NaN	0
7134	T	C	NaN	0
7152	C	A	NaN	0
7173	G	A	NaN	0
7181	G	A	NaN	0
7196	G	A	NaN	0
7212	T	C	NaN	0
7213	T	C	2.51799	1
7219	A	G	NaN	0
7222	T	C	NaN	0
7226	A	G	3.38983	1
7249	CT	C	NaN	0
7261	T	C	NaN	0
7277	G	A	NaN	0
7292	G	A	NaN	0
7301	G	A	NaN	0
7315	G	A	NaN	0
7331	A	T	NaN	0
7332	G	A	NaN	0
7347	A	T	NaN	0
7374	A	T	5.88235	1
7404	G	A	NaN	0
7406	G	A	NaN	0
7413	G	A	NaN	0
7425	T	C	NaN	0
7444	G	A	NaN	0
7450	A	G	NaN	0
7464	G	A	NaN	0
7476	C	T	NaN	0
7484	G	A	2.57353	1
7487	G	A	1.36054	1
7502	G	A	NaN	0
7521	T	G	NaN	0
7528	T	C	NaN	0
7529	G	A	NaN	0
7540	A	C	NaN	0
7540	A	G	1.6129	1
7540	A	T	3.47222	1
7543	C	T	NaN	0
7545	G	A	NaN	0
7556	G	A	4.03226	1
7557	C	T	NaN	0
7562	G	A	NaN	0
7563	T	C	NaN	0
7575	G	A	NaN	0
7582	G	A	NaN	0
7593	G	A	NaN	0
7599	G	A	4.71698	1
7609	TTG	T	NaN	0
7625	A	G	1.33333	1
7632	T	C	NaN	0
7642	C	A	NaN	0
7692	T	C	NaN	0
7714	G	A	NaN	0
7716	G	A	NaN	0
7743	G	A	NaN	0
7751	A	T	NaN	0
7757	CAT	C	NaN	0
7841	C	T	NaN	0
7933	G	A	3.73134	1
7954	A	G	NaN	0
7987	G	A	NaN	0
7990	G	A	NaN	0
8028	A	G	NaN	0
8033	G	A	NaN	0
8043	C	T	NaN	0
8048	G	A	NaN	0
8048	G	C	3.22581	1
8051	T	C	NaN	0
8062	CA	C	4.33213	1
8081	T	C	NaN	0
8129	G	A	NaN	0
8130	A	G	1.34409	1
8165	G	T	NaN	0
8180	T	C	NaN	0
8182	G	A	NaN	0
8185	CT	C	2.10084	1
8186	T	C	1.95725	2
8200	T	C	NaN	0
8203	A	T	NaN	0
8204	C	T	NaN	0
8229	T	C	NaN	0
8233	A	G	1.20192	1
8244	T	C	NaN	0
8251	T	C	NaN	0
8254	G	A	NaN	0
8256	T	C	3.67647	1
8260	G	A	NaN	0
8265	A	G	NaN	0
8271	A	G	NaN	0
8279	G	A	3.59712	1
8303	C	T	NaN	0
8319	AG	A	NaN	0
8325	T	C	6.57895	1
8352	T	C	NaN	0
8369	G	A	NaN	0
8388	G	T	NaN	0
8389	G	A	NaN	0
8395	G	A	NaN	0
8402	G	A	NaN	0
8403	G	A	NaN	0
8410	G	A	NaN	0
8413	A	G	NaN	0
8416	A	G	NaN	0
8418	T	C	NaN	0
8425	G	A	NaN	0
8432	T	C	NaN	0
8435	T	C	1.77936	1
8452	G	A	NaN	0
8455	G	A	NaN	0
8465	T	C	5.84416	1
8480	G	A	NaN	0
8555	A	G	NaN	0
8556	A	G	NaN	0
8560	T	C	NaN	0
8564	T	C	NaN	0
8577	A	G	NaN	0
8582	G	A	NaN	0
8587	T	C	NaN	0
8628	T	C	NaN	0
8630	T	C	NaN	0
8637	G	A	NaN	0
8643	C	A	NaN	0
8647	G	A	NaN	0
8648	T	A	NaN	0
8653	G	A	NaN	0
8654	A	G	1.66667	1
8659	T	C	NaN	0
8663	T	C	NaN	0
8663	TG	T	NaN	0
8664	G	A	NaN	0
8665	G	A	NaN	0
8667	G	A	NaN	0
8669	CT	C	NaN	0
8670	T	C	NaN	0
8670	T	G	NaN	0
8673	TC	T	NaN	0
8674	C	A	NaN	0
8675	A	G	NaN	0
8676	G	A	1.34771	1
8680	T	C	NaN	0
8698	T	C	NaN	0
8704	T	C	NaN	0
8713	A	T	NaN	0
8734	T	C	NaN	0
8743	G	A	NaN	0
8750	C	T	NaN	0
8776	G	A	NaN	0
8784	G	A	NaN	0
8787	G	A	NaN	0
8794	G	A	NaN	0
8795	T	C	NaN	0
8796	G	A	NaN	0
8806	A	G	NaN	0
8810	A	G	NaN	0
8812	G	A	4.72028	2
8814	C	T	NaN	0
8820	A	C	NaN	0
8851	G	A	2.30415	1
8868	G	A	NaN	0
8877	G	A	NaN	0
8889	G	A	NaN	0
8893	G	A	NaN	0
8897	C	A	NaN	0
8898	T	A	NaN	0
8901	T	C	NaN	0
8904	G	A	2.59067	1
8908	T	C	3.01205	1
8917	C	A	NaN	0
8920	G	A	4.38596	1
8924	C	T	NaN	0
8937	G	C	NaN	0
8940	C	T	NaN	0
8943	G	A	NaN	0
8944	G	A	0.920245	1
8945	A	G	NaN	0
8947	G	A	NaN	0
8957	T	C	NaN	0
8957	T	G	NaN	0
8982	C	A	NaN	0
8983	C	A	NaN	0
8999	ACTT	A	NaN	0
9005	T	C	NaN	0
9017	T	C	NaN	0
9021	G	A	NaN	0
9025	C	A	NaN	0
9027	G	A	NaN	0
9028	G	A	NaN	0
9043	G	A	NaN	0
9045	G	A	NaN	0
9053	T	C	NaN	0
9058	T	C	NaN	0
9063	G	A	NaN	0
9067	G	A	NaN	0
9094	T	C	NaN	0
9106	T	C	NaN	0
9115	G	A	NaN	0
9126	A	C	NaN	0
9137	A	C	NaN	0
9138	G	A	NaN	0
9144	G	A	NaN	0
9149	C	T	NaN	0
9152	T	C	NaN	0
9153	G	A	NaN	0
9164	C	T	NaN	0
9166	C	T	2.02395	2
9169	T	C	NaN	0
9170	T	C	NaN	0
9174	G	A	4.31034	1
9182	CTA	C	NaN	0
9185	T	C	NaN	0
9187	G	A	1.36612	1
9189	T	C	NaN	0
9191	T	C	NaN	0
9204	G	A	NaN	0
9204	G	T	NaN	0
9206	T	C	NaN	0
9210	G	A	NaN	0
9219	G	A	3.01508	1
9220	G	A	NaN	0
9223	T	C	NaN	0
9223	TC	T	NaN	0
9238	G	A	NaN	0
9253	T	C	NaN	0
9259	G	A	NaN	0
9261	C	T	5.81395	1
9268	G	A	NaN	0
9279	T	C	NaN	0
9291	T	C	1.32743	1
9296	A	G	NaN	0
9316	C	T	NaN	0
9317	C	T	NaN	0
9318	G	A	NaN	0
9321	G	A	5.49451	1
9324	T	C	NaN	0
9336	T	C	NaN	0
9345	G	A	NaN	0
9358	T	C	NaN	0
9373	T	C	11.0714	1
9393	T	C	NaN	0
9441	T	A	NaN	0
9449	G	A	NaN	0
9457	T	C	NaN	0
9474	G	A	4.38596	1
9486	AAT	A	NaN	0
9516	G	A	NaN	0
9525	T	C	NaN	0
9545	G	A	7.14286	1
9552	G	T	NaN	0
9567	T	C	NaN	0
9574	G	A	NaN	0
9576	G	A	NaN	0
9577	G	A	NaN	0
9587	T	C	3.93701	1
9605	A	C	NaN	0
9621	T	C	NaN	0
9627	T	C	NaN	0
9685	C	A	NaN	0
9687	T	C	NaN	0
9690	G	A	NaN	0
9723	A	G	NaN	0
9724	T	C	1.82482	1
9737	T	C	NaN	0
9751	T	C	NaN	0
9759	G	A	NaN	0
9765	G	A	NaN	0
9780	CA	C	NaN	0
9820	T	TA	9.59323	5
9820	T	TAA	NaN	0
9820	TA	T	NaN	0
9875	A	C	NaN	0
9879	G	A	NaN	0
9883	T	C	NaN	0
9889	T	C	NaN	0
9891	C	T	NaN	0
9907	G	A	2.7451	1
9917	T	C	NaN	0
9919	T	C	NaN	0
9923	T	A	NaN	0
9925	C	A	NaN	0
9928	G	A	NaN	0
9929	G	A	1.86047	1
9930	G	A	NaN	0
9948	T	C	NaN	0
9953	T	C	NaN	0
9974	T	C	NaN	0
9976	G	A	NaN	0
9979	G	A	NaN	0
9980	G	A	NaN	0
9985	G	A	7.20721	1
9997	T	C	NaN	0
10012	G	A	NaN	0
10050	A	G	NaN	0
10061	C	T	NaN	0
10070	T	C	NaN	0
10073	T	C	NaN	0
10075	G	A	NaN	0
10078	G	A	NaN	0
10081	T	C	NaN	0
10081	T	G	NaN	0
10084	G	A	NaN	0
10087	G	A	NaN	0
10093	G	A	NaN	0
10097	G	A	NaN	0
10100	T	C	NaN	0
10101	A	G	2.32558	1
10102	G	A	NaN	0
10109	T	A	NaN	0
10141	T	G	NaN	0
10165	C	T	9.52381	1
10169	G	A	3.16456	1
10178	T	C	NaN	0
10182	C	T	NaN	0
10183	T	C	NaN	0
10190	A	G	NaN	0
10213	G	A	NaN	0
10218	T	C	NaN	0
10222	G	A	5.49451	1
10226	T	TA	NaN	0
10226	TA	T	3.88371	6
10253	A	C	NaN	0
10258	G	A	NaN	0
10302	G	A	NaN	0
10305	G	A	NaN	0
10310	TTA	T	NaN	0
10311	TATA	T	NaN	0
10344	C	T	NaN	0
10347	CT	C	NaN	0
10351	C	A	NaN	0
10364	T	C	NaN	0
10374	G	A	NaN	0
10382	A	G	NaN	0
10405	G	A	4.98084	1
10417	T	TA	NaN	0
10417	TA	T	NaN	0
10434	G	A	NaN	0
10468	G	A	NaN	0
10486	T	C	9.23077	1
10545	A	G	NaN	0
10570	G	A	NaN	0
10575	G	A	7.69231	1
10587	G	A	NaN	0
10591	G	A	NaN	0
10591	G	C	NaN	0
10594	T	C	NaN	0
10601	A	G	1.37741	1
10632	G	A	NaN	0
10652	T	C	NaN	0
10653	G	A	NaN	0
10672	AC	A	NaN	0
10699	T	C	NaN	0
10700	T	C	3.94737	1
10704	T	C	NaN	0
10710	A	G	NaN	0
10723	T	C	NaN	0
10727	C	T	NaN	0
10744	A	G	NaN	0
10754	G	A	2.1645	1
10762	G	A	1.84246	2
10786	T	C	NaN	0
10788	C	T	6.76692	1
10799	A	G	NaN	0
10810	G	A	NaN	0
10816	C	CA	3.08642	1
10821	G	A	2.13904	1
10824	C	T	NaN	0
10828	T	C	NaN	0
10830	G	A	NaN	0
10833	G	A	3.4965	1
10835	T	C	NaN	0
10860	G	A	NaN	0
10866	A	G	NaN	0
10870	T	C	NaN	0
10887	T	C	NaN	0
10889	C	A	NaN	0
10939	C	T	NaN	0
10953	C	A	NaN	0
10968	G	A	NaN	0
10994	C	T	NaN	0
10996	T	C	NaN	0
10999	G	A	NaN	0
11001	C	T	1.32975	3
11006	A	G	NaN	0
11007	G	A	NaN	0
11010	T	C	NaN	0
11014	A	G	NaN	0
11017	C	T	2.06897	1
11020	T	C	NaN	0
11025	G	A	3.59281	1
11028	T	C	4.34783	1
11037	G	A	NaN	0
11038	T	C	NaN	0
11041	G	A	NaN	0
11043	C	T	NaN	0
11048	A	G	1.14416	1
11049	G	A	NaN	0
11055	G	A	NaN	0
11061	G	A	2.55102	1
11064	T	C	NaN	0
11068	T	C	NaN	0
11071	T	C	NaN	0
11097	G	A	2.88809	1
11098	G	A	2.47525	1
11100	G	A	5.83942	1
11110	T	C	NaN	0
11124	G	A	NaN	0
11125	G	A	7.58294	1
11127	C	T	NaN	0
11135	A	C	NaN	0
11138	A	G	NaN	0
11140	T	C	NaN	0
11143	T	C	NaN	0
11146	T	C	NaN	0
11147	C	A	NaN	0
11149	G	A	NaN	0
11154	G	A	NaN	0
11164	A	G	1.5528	1
11169	G	A	NaN	0
11172	C	T	NaN	0
11174	G	A	NaN	0
11182	G	A	NaN	0
11185	G	A	NaN	0
11189	T	C	NaN	0
11192	A	G	NaN	0
11203	G	A	2.33121	2
11225	A	G	NaN	0
11232	G	A	NaN	0
11239	G	A	NaN	0
11243	A	G	NaN	0
11247	ATAGCAAGTC	A	NaN	0
11252	A	G	NaN	0
11257	T	C	NaN	0
11259	G	A	NaN	0
11265	C	T	NaN	0
11270	T	C	NaN	0
11273	AC	A	NaN	0
11296	G	A	NaN	0
11398	T	C	NaN	0
11404	C	T	NaN	0
11415	G	A	2.37154	1
11424	AC	A	NaN	0
11425	C	T	NaN	0
11428	A	G	NaN	0
11430	C	T	NaN	0
11438	T	C	NaN	0
11443	T	C	NaN	0
11447	A	G	1.0846	1
11449	C	T	6.38298	1
11451	T	TCA	7.83617	9
11451	TCA	T	4.07792	3
11468	A	G	NaN	0
11476	T	C	6.79612	1
11478	G	A	NaN	0
11492	T	C	5.55556	1
11503	T	C	1.55763	1
11510	T	C	NaN	0
11537	G	A	NaN	0
11545	G	A	NaN	0
11552	T	A	NaN	0
11554	G	A	NaN	0
11632	G	A	NaN	0
11638	T	C	NaN	0
11644	T	C	NaN	0
11650	G	A	NaN	0
11663	G	A	NaN	0
11676	T	C	NaN	0
11706	G	A	NaN	0
11710	CA	C	NaN	0
11720	G	A	NaN	0
11721	G	A	2.26244	1
11734	T	C	NaN	0
11736	A	G	NaN	0
11739	G	C	NaN	0
11780	T	G	NaN	0
11809	T	C	NaN	0
11809	T	G	NaN	0
11826	C	T	8.33333	1
11831	C	T	NaN	0
11840	A	G	NaN	0
11843	G	A	NaN	0
11872	T	C	NaN	0
11892	CT	C	NaN	0
11937	T	C	NaN	0
11938	G	A	NaN	0
11939	G	A	NaN	0
11977	G	A	4.18848	1
12005	G	A	NaN	0
12006	T	C	NaN	0
12013	C	T	NaN	0
12014	T	C	NaN	0
12022	T	C	NaN	0
12025	T	C	NaN	0
12027	G	A	NaN	0
12040	T	C	6.03448	1
12048	T	C	2.42718	1
12053	T	C	NaN	0
12062	T	C	NaN	0
12090	T	C	NaN	0
12101	T	C	NaN	0
12104	T	C	NaN	0
12106	C	T	NaN	0
12128	T	C	NaN	0
12141	G	A	2.15947	2
12144	A	G	2.03252	1
12145	A	G	NaN	0
12148	A	G	NaN	0
12160	T	C	1.20482	1
12161	TTTCA	T	NaN	0
12168	G	A	NaN	0
12169	G	A	NaN	0
12175	A	AT	NaN	0
12177	G	A	1.47929	1
12180	G	A	3.33333	1
12193	C	A	NaN	0
12195	T	C	NaN	0
12202	T	C	NaN	0
12211	G	A	2.5	1
12212	ATGG	A	NaN	0
12214	G	A	NaN	0
12215	G	A	NaN	0
12220	G	A	NaN	0
12223	G	A	NaN	0
12227	A	T	3.53982	1
12228	G	A	NaN	0
12231	G	A	NaN	0
12240	G	A	NaN	0
12243	G	A	NaN	0
12247	T	C	NaN	0
12252	G	A	2.95359	1
12257	C	T	NaN	0
12263	T	C	NaN	0
12268	G	A	NaN	0
12273	G	A	NaN	0
12274	G	A	2.33645	1
12282	G	A	4.13223	1
12283	G	A	4.28657	2
12294	G	A	NaN	0
12299	A	C	NaN	0
12304	G	A	NaN	0
12305	A	AT	NaN	0
12344	T	C	NaN	0
12363	G	A	NaN	0
12396	G	A	NaN	0
12398	A	G	6.66667	1
12399	G	A	NaN	0
12414	G	A	NaN	0
12424	G	A	NaN	0
12426	C	T	NaN	0
12427	T	C	NaN	0
12436	G	A	NaN	0
12438	C	T	NaN	0
12441	C	T	NaN	0
12442	C	T	NaN	0
12444	T	C	NaN	0
12456	G	A	57.1429	1
12457	G	A	NaN	0
12459	CCTA	C	NaN	0
12468	G	A	NaN	0
12474	G	A	2.37581	1
12498	G	A	NaN	0
12501	G	A	NaN	0
12502	T	C	NaN	0
12504	G	A	NaN	0
12507	G	A	NaN	0
12508	G	A	NaN	0
12514	T	C	5.15464	1
12526	G	A	2.45098	1
12533	C	T	NaN	0
12534	C	A	NaN	0
12545	T	C	NaN	0
12551	T	C	NaN	0
12567	A	T	NaN	0
12569	T	G	NaN	0
12571	T	C	NaN	0
12580	T	C	NaN	0
12582	G	A	1.5625	1
12585	G	A	NaN	0
12593	C	G	2.28311	1
12606	G	A	NaN	0
12608	T	C	NaN	0
12613	G	A	NaN	0
12615	G	A	NaN	0
12617	T	C	2.5	1
12634	T	C	NaN	0
12635	C	CA	NaN	0
12635	CA	C	4.54193	3
12643	T	C	NaN	0
12645	A	C	NaN	0
12648	G	A	NaN	0
12651	T	G	1.10375	1
12664	G	A	NaN	0
12673	G	A	NaN	0
12676	T	C	1.96721	1
12683	A	G	0.729927	1
12684	G	A	NaN	0
12686	G	A	NaN	0
12689	G	A	NaN	0
12692	A	G	NaN	0
12693	G	A	NaN	0
12694	G	A	NaN	0
12696	A	G	NaN	0
12714	G	A	2.71318	1
12729	T	C	NaN	0
12738	G	A	NaN	0
12749	A	G	NaN	0
12750	G	A	4.77371	2
12752	T	C	NaN	0
12758	C	A	NaN	0
12766	G	C	NaN	0
12774	T	A	NaN	0
12774	T	C	NaN	0
12782	T	C	NaN	0
12792	G	A	1.89274	1
12795	G	A	4.5045	1
12797	C	T	NaN	0
12798	G	A	2.9661	1
12804	G	A	4.28571	1
12805	A	T	2.76596	1
12808	T	C	NaN	0
12811	G	A	NaN	0
12835	T	C	NaN	0
12856	G	A	NaN	0
12857	C	T	NaN	0
12861	G	A	NaN	0
12865	T	G	NaN	0
12867	G	A	4.54545	1
12876	G	A	2.17391	1
12885	G	A	NaN	0
12893	A	C	NaN	0
12893	A	G	NaN	0
12894	T	C	NaN	0
12895	T	A	6.09429	2
12903	G	A	NaN	0
12905	G	A	NaN	0
12933	G	A	NaN	0
12945	T	C	2.84091	1
12946	G	A	NaN	0
12957	G	A	NaN	0
12958	C	A	NaN	0
12960	T	C	2.94118	1
12963	G	A	NaN	0
12973	T	C	NaN	0
12980	A	G	NaN	0
12984	G	A	NaN	0
12984	G	C	NaN	0
12988	CT	C	NaN	0
13005	T	C	NaN	0
13009	G	A	3.50877	1
13015	G	A	4.33673	1
13046	G	A	NaN	0
13048	G	A	NaN	0
13049	T	C	NaN	0
13052	T	C	NaN	0
13052	T	TC	4.52806	18
13052	TC	T	3.31669	2
13059	CT	C	4.79993	12
13060	T	C	2.74725	1
13060	TA	T	NaN	0
13066	C	T	NaN	0
13067	C	T	NaN	0
13073	C	T	NaN	0
13086	G	A	NaN	0
13090	T	C	NaN	0
13097	C	T	NaN	0
13106	A	G	NaN	0
13107	C	T	4.54545	1
13108	G	A	NaN	0
13113	G	T	NaN	0
13120	G	A	NaN	0
13123	G	A	NaN	0
13126	T	C	3.62694	1
13128	T	C	NaN	0
13134	G	A	NaN	0
13135	G	A	NaN	0
13138	T	C	NaN	0
13141	T	C	NaN	0
13143	A	G	NaN	0
13147	CATATA	C	NaN	0
13168	G	A	NaN	0
13169	C	T	NaN	0
13171	T	C	NaN	0
13173	C	A	NaN	0
13176	G	A	3.42466	1
13186	T	G	1.84049	1
13198	T	C	NaN	0
13198	TA	T	NaN	0
13209	G	A	NaN	0
13213	T	C	NaN	0
13262	A	G	4.56853	1
13275	T	C	NaN	0
13293	C	T	NaN	0
13320	G	A	NaN	0
13321	G	A	5.15464	1
13323	T	G	NaN	0
13334	T	C	NaN	0
13339	T	C	NaN	0
13345	G	A	NaN	0
13356	A	T	NaN	0
13366	T	C	NaN	0
13375	G	A	NaN	0
13378	TA	T	NaN	0
13408	T	C	5.45455	1
13416	G	A	NaN	0
13417	A	G	2.65487	1
13426	T	C	NaN	0
13492	T	C	NaN	0
13589	G	A	1.67785	1
13607	G	A	NaN	0
13623	A	G	NaN	0
13639	T	C	NaN	0
13643	G	A	NaN	0
13646	G	A	4.92385	2
13659	C	A	NaN	0
13660	T	C	NaN	0
13661	C	A	4	1
13674	C	T	NaN	0
13678	A	T	NaN	0
13698	T	C	NaN	0
13714	AC	A	NaN	0
13728	T	C	NaN	0
13748	T	C	NaN	0
13757	A	G	NaN	0
13765	TA	T	NaN	0
13801	A	C	NaN	0
13816	G	A	NaN	0
13820	G	A	NaN	0
13836	G	A	NaN	0
13837	A	G	NaN	0
13840	T	C	NaN	0
13852	T	C	2.6455	1
13861	C	A	NaN	0
13862	G	A	NaN	0
13884	T	TC	NaN	0
13884	TC	T	NaN	0
13890	CT	C	NaN	0
13900	T	TA	NaN	0
13900	TAAAA	T	NaN	0
13908	CTA	C	NaN	0
13928	C	T	NaN	0
13937	C	T	NaN	0
13981	T	C	NaN	0
13997	GGT	G	NaN	0
14000	G	A	NaN	0
14003	G	A	NaN	0
14009	A	T	NaN	0
14047	TAA	T	NaN	0
14083	G	A	NaN	0
14095	G	A	NaN	0
14117	C	A	2.75229	1
14118	G	A	1.44509	1
14119	T	C	NaN	0
14121	G	A	NaN	0
14125	T	G	5.20833	1
14146	T	C	NaN	0
14185	T	C	NaN	0
14198	C	A	NaN	0
14203	A	G	NaN	0
14210	T	C	NaN	0
14211	G	A	NaN	0
14221	A	G	NaN	0
14236	G	A	NaN	0
14243	T	C	NaN	0
14245	G	A	NaN	0
14246	G	A	NaN	0
14256	G	A	NaN	0
14257	G	A	1.88088	1
14259	G	A	NaN	0
14263	G	A	NaN	0
14266	T	C	1.81818	1
14267	A	G	NaN	0
14271	G	A	NaN	0
14289	C	T	NaN	0
14291	T	C	NaN	0
14340	G	A	2.6178	1
14353	G	A	NaN	0
14358	G	A	NaN	0
14365	A	G	6.35911	19
14370	G	A	NaN	0
14372	G	A	NaN	0
14374	G	A	NaN	0
14383	G	A	NaN	0
14394	G	A	NaN	0
14403	G	A	NaN	0
14414	T	C	NaN	0
14419	T	C	2.41228	1
14421	T	C	NaN	0
14427	T	C	NaN	0
14432	T	C	NaN	0
14443	G	A	NaN	0
14446	G	A	NaN	0
14448	T	G	5.49451	1
14481	T	C	3.84615	1
14482	G	A	NaN	0
14484	A	G	NaN	0
14493	G	A	NaN	0
14497	T	A	1.52905	1
14503	T	C	NaN	0
14506	T	C	NaN	0
14510	A	G	NaN	0
14511	G	A	NaN	0
14512	T	C	NaN	0
14513	C	T	NaN	0
14517	G	A	NaN	0
14522	A	G	NaN	0
14528	T	C	NaN	0
14530	T	C	NaN	0
14533	G	A	NaN	0
14535	T	C	NaN	0
14538	G	A	NaN	0
14539	T	C	NaN	0
14540	C	A	NaN	0
14551	G	A	NaN	0
14560	C	T	NaN	0
14566	G	A	NaN	0
14568	G	A	NaN	0
14571	G	A	NaN	0
14572	CCA	C	NaN	0
14577	G	A	NaN	0
14577	G	C	NaN	0
14578	T	C	NaN	0
14595	T	C	NaN	0
14598	G	A	NaN	0
14609	T	C	NaN	0
14613	G	A	2.0979	1
14618	A	T	NaN	0
14619	A	G	NaN	0
14620	C	T	1.99005	1
14625	G	A	NaN	0
14626	T	C	2.48963	1
14627	C	CT	NaN	0
14638	G	A	NaN	0
14639	AG	A	NaN	0
14640	G	A	NaN	0
14643	G	A	NaN	0
14644	G	A	1.37931	1
14645	C	A	NaN	0
14650	C	T	NaN	0
14651	A	G	1.51057	1
14652	G	A	NaN	0
14653	T	C	1.34907	1
14655	G	A	NaN	0
14661	G	A	NaN	0
14666	C	T	NaN	0
14667	T	C	NaN	0
14670	A	C	NaN	0
14674	G	A	NaN	0
14682	G	A	NaN	0
14683	C	A	NaN	0
14689	A	G	2.19298	1
14691	T	C	NaN	0
14692	T	C	NaN	0
14703	T	C	NaN	0
14711	C	T	NaN	0
14715	G	A	NaN	0
14724	A	G	NaN	0
14725	T	C	NaN	0
14727	G	A	NaN	0
14731	AC	A	NaN	0
14734	T	C	2.44648	1
14739	T	C	NaN	0
14748	G	A	NaN	0
14752	C	T	5.55556	1
14757	T	G	NaN	0
14758	C	A	2.24719	1
14764	A	G	NaN	0
14772	G	A	NaN	0
14773	G	A	NaN	0
14776	T	C	2.08955	1
14783	A	C	NaN	0
14784	G	A	NaN	0
14786	T	C	NaN	0
14790	G	A	NaN	0
14795	A	T	NaN	0
14804	T	C	NaN	0
14810	CT	C	10.2564	1
14818	C	T	NaN	0
14835	G	A	NaN	0
14878	T	C	NaN	0
14882	C	T	NaN	0
14886	G	A	NaN	0
14898	G	A	NaN	0
14899	AC	A	NaN	0
14904	G	A	4.06977	1
14914	T	C	NaN	0
14921	T	C	NaN	0
14925	C	A	4.14013	1
14932	A	G	NaN	0
14937	C	A	NaN	0
14939	A	AC	NaN	0
14939	AC	A	NaN	0
14942	C	A	NaN	0
14948	T	C	NaN	0
14955	G	A	NaN	0
14959	G	A	NaN	0
14971	T	C	NaN	0
14973	G	A	NaN	0
14979	G	A	NaN	0
14982	A	G	NaN	0
14989	G	A	NaN	0
14991	T	C	1.02669	1
15002	T	C	NaN	0
15004	A	T	NaN	0
15009	G	A	9.09091	1
15012	G	A	NaN	0
15027	A	G	NaN	0
15031	T	C	NaN	0
15033	T	C	NaN	0
15040	T	C	NaN	0
15048	G	A	NaN	0
15049	C	T	NaN	0
15068	T	C	NaN	0
15077	G	A	NaN	0
15085	G	A	NaN	0
15090	A	G	NaN	0
15097	G	A	2.15482	2
15097	G	C	NaN	0
15103	TCA	T	NaN	0
15124	T	C	NaN	0
15129	G	A	NaN	0
15135	A	T	NaN	0
15139	T	C	NaN	0
15143	T	C	NaN	0
15150	A	C	NaN	0
15159	G	A	4.71204	1
15160	G	A	1.60772	1
15161	G	A	NaN	0
15162	G	A	NaN	0
15163	G	A	2.56167	3
15164	C	T	NaN	0
15169	C	T	NaN	0
15174	G	A	NaN	0
15176	A	G	NaN	0
15188	T	C	NaN	0
15196	G	A	2.18069	1
15197	C	T	NaN	0
15204	G	A	NaN	0
15205	C	T	NaN	0
15214	C	T	NaN	0
15216	T	C	3.1746	1
15226	T	C	NaN	0
15243	C	T	NaN	0
15256	T	A	NaN	0
15266	C	CA	3.81679	1
15274	T	C	8.08081	1
15324	A	G	5	1
15327	T	C	NaN	0
15336	G	A	NaN	0
15348	T	C	NaN	0
15356	T	C	NaN	0
15357	C	T	NaN	0
15360	G	A	13.587	1
15362	A	AT	NaN	0
15363	G	A	NaN	0
15364	AAGG	A	5.22388	1
15366	G	A	3.63844	2
15367	G	A	NaN	0
15367	G	T	NaN	0
15369	G	A	NaN	0
15371	T	C	NaN	0
15374	T	C	2.65957	1
15374	T	TC	NaN	0
15374	TC	T	NaN	0
15376	CCCA	C	6.6735	2
15380	CCACCAG	C	7.32282	4
15382	AC	A	3.38983	1
15383	CCAG	C	5.68376	2
15385	A	C	NaN	0
15385	AGCACCC	A	2.86882	3
15386	G	A	1.67598	1
15386	G	T	2.26415	1
15387	C	T	NaN	0
15389	C	T	NaN	0
15397	T	C	NaN	0
15397	T	G	NaN	0
15397	TG	T	NaN	0
15399	G	A	NaN	0
15408	T	C	NaN	0
15416	C	T	NaN	0
15422	G	A	9.33333	1
15423	A	G	NaN	0
15447	C	T	20.6897	1
15468	A	G	47.5882	3
15473	A	G	NaN	0
15508	A	T	NaN	0
15529	A	G	7.29167	1
15579	C	T	NaN	0
15588	C	T	15.4947	2
15597	T	C	NaN	0
15600	G	A	NaN	0
15632	C	T	NaN	0
15654	A	G	NaN	0
15657	T	C	NaN	0
15668	T	C	NaN	0
15672	C	T	NaN	0
15673	C	T	NaN	0
15686	A	C	NaN	0
15706	A	G	NaN	0
15707	C	T	2.69058	1
15717	G	A	NaN	0
15723	C	T	NaN	0
15726	T	C	2.53807	1
15738	C	T	NaN	0
15741	T	C	NaN	0
15757	T	C	NaN	0
15760	G	A	NaN	0
15766	G	A	NaN	0
15787	A	G	NaN	0
15798	T	C	NaN	0
15806	G	A	NaN	0
15808	G	A	NaN	0
15822	T	C	5.51181	1
15866	G	A	NaN	0
15869	T	C	NaN	0
15876	A	G	NaN	0
15877	G	A	NaN	0
15899	G	A	NaN	0
15903	C	T	NaN	0
15906	G	A	NaN	0
15919	T	C	NaN	0
15920	T	C	NaN	0
15922	T	C	21.0747	9
15928	G	A	NaN	0
15930	C	T	3.51353	3
15935	T	C	NaN	0
15942	A	G	NaN	0
15943	A	G	NaN	0
15947	A	G	NaN	0
15952	T	C	NaN	0
15965	G	A	NaN	0
15969	A	G	NaN	0
15970	G	A	NaN	0
15984	C	T	NaN	0
15987	A	G	NaN	0
16012	G	A	11.6406	15
16012	G	C	NaN	0
16013	CA	C	NaN	0
16017	A	C	NaN	0
16092	A	AC	10	2
16100	C	A	NaN	0
16107	C	T	NaN	0
16124	C	CA	NaN	0
16227	TA	T	NaN	0
16232	AT	A	NaN	0
16238	CA	C	NaN	0
16238	CAA	C	NaN	0
16243	TCA	T	17.8571	1
16251	CGT	C	NaN	0
16252	G	A	NaN	0
16253	TGA	T	NaN	0
16254	G	A	3.97727	1
16261	AACTCT	A	NaN	0
16262	ACT	A	NaN	0
16263	C	T	NaN	0
16265	CTA	C	32.4324	1
16268	A	G	NaN	0
16270	CAT	C	100	1
16276	CTA	C	19.2192	2
16281	A	G	NaN	0
16282	C	A	NaN	0
16283	G	A	NaN	0
16286	A	G	NaN	0
16293	T	C	NaN	0

## Sheet: 24mo WT Fig. 3a mouse #7
Position	Reference	Mutation	Average abundance in positive cells	Number of positive cells
48	G	A	NaN	0
49	A	G	NaN	0
77	T	C	1.89394	1
85	G	A	1.73267	1
88	T	C	0.934579	1
97	A	G	NaN	0
131	G	A	NaN	0
135	G	A	1.81188	2
136	G	A	1.9084	1
155	T	C	NaN	0
178	G	A	NaN	0
180	A	G	NaN	0
186	C	T	NaN	0
196	T	C	NaN	0
212	G	A	4.50039	2
216	A	G	NaN	0
217	G	A	NaN	0
223	C	T	1.7192	1
227	C	T	NaN	0
230	G	A	NaN	0
232	G	A	NaN	0
243	G	A	2.86624	1
255	G	A	NaN	0
278	G	A	NaN	0
291	G	A	NaN	0
296	G	A	NaN	0
297	G	A	2.80374	1
301	A	AT	NaN	0
306	G	A	NaN	0
308	G	A	2.59259	1
309	C	T	1.05932	1
311	A	G	NaN	0
320	G	A	NaN	0
321	G	A	2.02532	1
325	T	C	0.829187	1
328	G	A	NaN	0
331	T	C	NaN	0
348	C	T	NaN	0
442	G	A	NaN	0
455	G	A	3.26797	1
475	G	A	8.10811	1
476	C	A	NaN	0
477	TA	T	NaN	0
497	G	A	2.24792	2
499	T	C	NaN	0
515	G	A	NaN	0
563	T	C	0.684932	1
570	C	T	4.29907	1
578	A	T	NaN	0
594	G	A	NaN	0
597	G	A	NaN	0
603	T	C	NaN	0
618	G	A	1.83246	1
619	G	A	NaN	0
646	G	A	NaN	0
674	A	G	NaN	0
675	G	A	NaN	0
678	T	C	0.925926	1
680	T	C	1.16686	1
683	A	T	NaN	0
686	G	A	1.40281	1
693	T	C	NaN	0
696	G	A	4.2328	1
697	C	T	NaN	0
711	G	A	0.869565	1
713	A	G	NaN	0
739	TA	T	1.3731	2
746	G	A	4.04984	1
750	G	A	NaN	0
755	A	G	NaN	0
759	G	A	5.11364	1
768	G	A	1.74825	1
775	G	A	1.44928	1
778	G	A	NaN	0
784	G	A	NaN	0
785	G	A	6.2069	1
785	G	C	NaN	0
841	G	A	1.46628	1
842	G	A	5.35714	1
864	AAT	A	NaN	0
894	A	C	NaN	0
894	A	G	0.799921	3
895	G	A	2.45747	1
908	G	A	7.22613	2
918	C	A	0.609013	1
972	G	A	2.89017	1
982	G	A	NaN	0
985	G	A	1.36364	1
987	A	T	1.76471	1
992	G	A	NaN	0
993	G	A	2.12014	1
997	G	A	1.8097	3
998	C	T	NaN	0
1010	T	C	3.11284	1
1011	G	A	0.960219	1
1018	G	A	3.10881	1
1029	G	A	NaN	0
1034	G	A	NaN	0
1034	G	C	NaN	0
1047	G	A	2.74779	2
1053	G	A	NaN	0
1054	G	A	2.68097	1
1057	T	C	0.722892	1
1058	A	G	NaN	0
1072	T	C	NaN	0
1082	T	C	NaN	0
1083	G	A	NaN	0
1087	A	C	NaN	0
1092	G	A	4.76505	2
1096	T	C	0.801282	1
1110	G	A	NaN	0
1156	T	C	1.73611	1
1185	C	T	NaN	0
1195	G	A	NaN	0
1200	T	G	NaN	0
1212	A	G	3.5461	1
1220	G	A	NaN	0
1221	G	A	NaN	0
1237	A	G	2.15633	1
1259	G	A	3.29218	1
1274	C	A	NaN	0
1334	G	A	5.39419	1
1352	TAA	T	NaN	0
1361	T	C	2.30947	1
1370	T	C	1.51515	1
1377	G	A	4.53721	1
1392	TAGTG	T	NaN	0
1398	G	A	NaN	0
1409	G	A	1.15681	1
1424	C	T	NaN	0
1432	G	A	NaN	0
1437	G	A	NaN	0
1445	TG	T	4.39024	1
1447	G	A	NaN	0
1516	T	A	NaN	0
1555	GA	G	NaN	0
1561	A	C	2.42215	1
1601	T	C	NaN	0
1607	G	A	NaN	0
1618	G	A	2.17984	1
1635	C	A	NaN	0
1636	G	A	3.37079	1
1655	T	C	NaN	0
1688	T	C	NaN	0
1761	C	T	NaN	0
1766	G	A	NaN	0
1767	G	A	NaN	0
1769	A	C	NaN	0
1779	A	G	NaN	0
1798	G	A	2.75229	1
1823	A	G	NaN	0
1872	G	A	NaN	0
1880	T	C	NaN	0
1901	TA	T	1.30208	1
1914	G	A	NaN	0
1929	G	A	1.50345	2
1956	G	A	0.750939	1
1971	G	A	2.90195	3
1972	A	G	NaN	0
1973	G	A	NaN	0
1979	G	A	1.68067	1
1980	C	A	6.52174	1
1984	C	T	NaN	0
1988	G	A	NaN	0
1997	G	A	NaN	0
2001	A	G	NaN	0
2009	C	T	2.8	1
2010	G	A	1.40056	1
2011	G	A	6.47482	1
2013	A	G	NaN	0
2018	G	A	NaN	0
2023	T	C	NaN	0
2024	G	A	3.94737	1
2029	G	A	NaN	0
2030	G	A	NaN	0
2033	G	A	NaN	0
2052	A	G	NaN	0
2058	G	A	3.28682	2
2060	A	G	NaN	0
2063	A	G	NaN	0
2065	C	A	NaN	0
2083	G	A	2.09205	1
2084	G	A	NaN	0
2091	T	C	NaN	0
2092	G	A	1.97183	1
2095	T	A	NaN	0
2095	T	C	NaN	0
2118	G	A	2.38095	1
2127	G	A	NaN	0
2132	G	A	1.18519	1
2233	TA	T	NaN	0
2249	G	A	2.12766	1
2251	TG	T	NaN	0
2252	G	A	NaN	0
2253	G	A	2.0202	1
2254	G	A	NaN	0
2255	G	A	2.74725	1
2263	G	A	NaN	0
2269	TA	T	NaN	0
2298	G	A	NaN	0
2337	CCA	C	5.50459	1
2364	G	A	3.27844	3
2367	A	C	NaN	0
2373	G	A	2.04918	1
2374	G	A	NaN	0
2384	G	A	1.70736	2
2398	G	A	1.32	5
2414	T	C	NaN	0
2417	G	A	1.15741	1
2418	G	A	2.51572	1
2423	A	T	NaN	0
2424	C	A	NaN	0
2434	G	A	NaN	0
2435	T	C	NaN	0
2437	G	A	1.7284	1
2438	G	A	2.0339	1
2443	G	A	NaN	0
2444	G	A	NaN	0
2455	G	A	NaN	0
2456	G	A	1.29199	1
2463	A	T	NaN	0
2464	G	A	NaN	0
2476	T	C	NaN	0
2478	G	A	NaN	0
2487	A	G	0.868056	1
2489	G	A	NaN	0
2495	A	G	NaN	0
2496	G	A	1.61094	2
2500	T	C	NaN	0
2501	A	G	NaN	0
2503	G	A	NaN	0
2505	G	C	NaN	0
2510	G	A	NaN	0
2521	G	A	NaN	0
2524	G	A	1.38131	2
2525	C	T	7.8481	1
2531	A	G	NaN	0
2532	G	A	NaN	0
2536	G	A	NaN	0
2538	T	C	1.33136	1
2540	T	C	NaN	0
2558	C	T	NaN	0
2568	G	A	1.64474	1
2693	A	G	NaN	0
2702	C	T	NaN	0
2703	G	A	1.73262	2
2722	T	C	NaN	0
2742	T	C	2.06207	2
2764	A	C	NaN	0
2765	T	C	1.88679	1
2791	TA	T	NaN	0
2801	A	G	1.24688	1
2802	G	A	NaN	0
2817	G	A	1.0989	1
2825	C	CA	NaN	0
2832	T	C	NaN	0
2835	G	A	2.22222	1
2836	G	A	1.13452	1
2857	G	A	1.50754	1
2868	G	A	NaN	0
2871	G	A	2.31023	1
2880	G	A	NaN	0
2904	G	A	1.94444	1
2914	T	C	NaN	0
2970	G	A	NaN	0
2972	A	G	NaN	0
2979	C	T	3.97351	1
2985	C	A	NaN	0
2986	T	C	0.968992	1
2994	G	A	1.66451	2
3003	C	A	NaN	0
3009	G	A	NaN	0
3028	A	G	NaN	0
3037	T	C	2.31023	1
3051	G	A	2.76243	1
3069	G	A	NaN	0
3077	T	C	NaN	0
3094	C	A	NaN	0
3098	T	C	NaN	0
3112	G	A	1.77305	1
3113	A	C	0.598802	1
3117	T	A	NaN	0
3141	G	A	5.76923	1
3142	G	A	NaN	0
3144	G	A	1.40056	1
3146	T	C	NaN	0
3151	G	A	0.865052	1
3153	G	A	0.932836	1
3156	G	A	2.49221	1
3171	T	C	NaN	0
3179	A	T	1.51515	1
3183	A	G	NaN	0
3207	G	A	2.44989	1
3208	T	C	NaN	0
3222	G	A	NaN	0
3223	G	A	NaN	0
3225	T	C	NaN	0
3226	C	T	NaN	0
3244	T	C	2.9703	1
3247	T	C	NaN	0
3265	T	C	NaN	0
3269	A	C	NaN	0
3274	T	C	NaN	0
3279	C	T	1.57729	1
3283	C	T	NaN	0
3286	G	A	1.92926	1
3289	C	A	NaN	0
3294	GC	G	NaN	0
3303	T	G	2.1097	1
3304	G	A	NaN	0
3308	T	C	NaN	0
3314	A	G	0.713267	1
3315	A	G	0.936381	2
3316	C	T	NaN	0
3321	G	A	3.48837	1
3324	G	A	NaN	0
3328	C	A	NaN	0
3334	G	A	1.03093	1
3335	G	A	NaN	0
3336	G	A	2.01783	8
3336	GC	G	1.77173	2
3339	C	T	2.52366	1
3340	C	T	NaN	0
3341	C	T	NaN	0
3342	T	G	NaN	0
3345	G	A	3.47222	2
3349	T	C	0.489716	1
3351	A	G	NaN	0
3357	G	A	NaN	0
3358	G	A	NaN	0
3366	G	A	NaN	0
3369	T	C	NaN	0
3377	A	G	NaN	0
3379	G	A	1.64474	1
3383	T	C	NaN	0
3384	A	G	1.77936	1
3387	G	A	NaN	0
3390	G	A	NaN	0
3392	A	T	1.20968	1
3396	G	A	NaN	0
3399	G	A	1.56951	1
3399	G	T	0.537634	1
3402	G	A	NaN	0
3403	G	A	2.0858	3
3406	C	T	NaN	0
3408	T	C	2.01342	1
3413	G	A	NaN	0
3419	C	A	NaN	0
3420	T	C	NaN	0
3426	G	A	2.02429	1
3429	G	A	1.05042	1
3431	G	A	NaN	0
3432	T	C	NaN	0
3445	T	C	NaN	0
3458	C	T	1.76565	1
3470	T	C	NaN	0
3481	G	A	NaN	0
3486	CT	C	NaN	0
3496	T	C	NaN	0
3502	T	C	1.70358	1
3513	T	C	4.40678	1
3537	G	A	NaN	0
3544	T	C	NaN	0
3559	T	C	2.38569	1
3561	C	T	0.966184	1
3566	G	A	2.06097	3
3570	C	T	NaN	0
3571	G	A	NaN	0
3573	G	A	1.85503	8
3578	T	C	5.5409	1
3586	G	A	NaN	0
3590	C	T	NaN	0
3592	G	A	5.7971	1
3594	T	A	0.972416	2
3597	G	A	2.20264	1
3619	G	T	NaN	0
3619	GA	G	2.29885	1
3646	C	T	NaN	0
3652	G	A	1.25786	1
3653	T	C	1.26263	1
3655	T	C	2.38095	1
3669	T	C	NaN	0
3686	G	A	2.82486	1
3687	G	A	NaN	0
3688	G	A	3.125	1
3734	T	C	NaN	0
3753	G	A	3.3276	2
3755	T	C	8.49057	1
3794	T	C	NaN	0
3808	C	A	NaN	0
3819	G	A	NaN	0
3829	A	G	NaN	0
3844	T	C	NaN	0
3846	G	A	4.32662	3
3851	G	A	NaN	0
3857	T	C	1.63551	1
3869	C	A	NaN	0
3872	G	A	2.79344	3
3874	C	T	NaN	0
3882	C	T	NaN	0
3883	G	A	NaN	0
3884	A	AT	1.28535	1
3887	A	G	NaN	0
3890	T	G	NaN	0
3892	G	A	NaN	0
3900	T	C	1.92308	1
3901	C	T	NaN	0
3908	G	A	1.74825	1
3909	T	C	0.840336	1
3917	A	G	1.44928	1
3932	G	A	NaN	0
3941	T	C	NaN	0
3953	T	A	NaN	0
3959	G	A	NaN	0
3961	T	C	0.591017	1
3977	T	C	NaN	0
3981	G	A	NaN	0
3993	T	C	NaN	0
3999	T	C	NaN	0
4000	A	G	NaN	0
4002	G	A	NaN	0
4004	G	A	NaN	0
4008	G	A	NaN	0
4013	G	A	NaN	0
4028	G	A	4.20168	1
4032	T	C	5.84551	1
4035	T	C	1.0998	2
4044	T	C	NaN	0
4048	C	A	NaN	0
4051	C	CA	2.60928	153
4051	CA	C	2.42432	54
4065	G	A	3.47003	1
4070	A	G	NaN	0
4090	C	A	0.915751	1
4094	G	A	NaN	0
4101	A	G	NaN	0
4103	G	A	2.46075	2
4109	G	A	NaN	0
4110	C	T	4.09836	1
4120	T	C	NaN	0
4130	G	A	1.8315	1
4136	G	A	NaN	0
4157	G	A	2.54254	2
4158	G	A	1.27932	1
4164	G	A	NaN	0
4176	A	G	NaN	0
4212	T	C	NaN	0
4214	G	A	3.11111	1
4236	T	C	NaN	0
4237	C	T	2.76074	1
4238	G	A	2.21367	2
4241	C	A	NaN	0
4254	G	A	0.986842	1
4262	G	A	NaN	0
4265	G	A	NaN	0
4266	T	A	NaN	0
4275	G	A	1.92308	1
4275	G	T	NaN	0
4276	G	A	1.19048	1
4277	A	C	NaN	0
4286	C	T	1.76322	1
4350	A	T	NaN	0
4386	C	T	2.86533	1
4404	TA	T	4.92958	1
4406	G	A	4.47154	1
4408	G	A	2.00669	1
4409	G	A	1.97042	5
4419	G	A	6.72646	1
4457	T	C	3.08642	1
4466	G	A	0.727802	1
4476	G	A	1.9943	1
4487	G	A	NaN	0
4496	C	T	NaN	0
4497	C	G	NaN	0
4536	A	G	NaN	0
4546	T	C	4.02685	1
4550	G	A	2.83688	1
4554	CT	C	1.11663	2
4579	T	C	NaN	0
4615	AAAT	A	NaN	0
4619	A	G	0.923077	1
4638	CTA	C	NaN	0
4651	G	A	2.18978	1
4661	T	C	NaN	0
4667	G	A	NaN	0
4668	G	A	NaN	0
4670	G	A	NaN	0
4672	C	T	0.701262	1
4676	C	T	1.002	1
4689	G	A	1.25	1
4692	T	C	NaN	0
4725	TA	T	NaN	0
4748	G	A	2.18447	1
4754	C	T	NaN	0
4797	G	A	1.87891	1
4800	T	C	NaN	0
4805	T	C	NaN	0
4891	T	C	2.23881	1
4905	T	C	NaN	0
4909	A	G	NaN	0
4914	C	T	NaN	0
4931	G	GC	1.84697	1
4931	GC	G	NaN	0
4953	A	G	NaN	0
4953	A	T	1.64474	1
4954	G	A	1.6632	1
4958	A	G	NaN	0
4959	G	A	1.87238	2
4960	G	A	2.12164	1
4969	G	A	NaN	0
4975	G	A	3.9801	1
4977	G	A	1.06838	1
4980	T	G	0.650195	1
4985	A	C	NaN	0
4993	GAA	G	2.25225	1
5005	G	A	1.2	1
5008	T	C	NaN	0
5030	G	A	1.5	1
5036	A	C	NaN	0
5048	T	C	3.19149	1
5068	T	C	NaN	0
5082	A	C	1.0355	1
5096	G	A	NaN	0
5120	T	A	NaN	0
5123	G	A	NaN	0
5148	G	A	NaN	0
5149	G	A	NaN	0
5171	G	A	NaN	0
5171	G	GA	27.684	1158
5171	G	GAA	4.23226	519
5171	G	GAAA	1.59015	7
5171	GA	G	7.27705	843
5171	GAA	G	2.13565	16
5171	GAAA	G	1.13895	1
5202	A	C	1.37363	1
5212	C	A	1.87266	1
5212	C	T	NaN	0
5228	G	T	NaN	0
5240	G	A	NaN	0
5245	T	G	NaN	0
5259	C	A	1.2024	1
5263	TA	T	NaN	0
5273	A	G	NaN	0
5273	AT	A	3.74056	2
5280	CCT	C	NaN	0
5285	G	A	NaN	0
5307	G	A	NaN	0
5308	CT	C	NaN	0
5319	A	AT	2.36419	2
5319	A	T	0.992908	1
5324	A	T	0.831025	1
5329	T	C	NaN	0
5332	T	C	1.9943	1
5336	TA	T	NaN	0
5345	A	C	NaN	0
5371	T	A	NaN	0
5372	CG	C	NaN	0
5373	G	T	1.86916	1
5374	G	A	1.23153	1
5379	C	A	0.515996	1
5380	T	A	NaN	0
5385	C	T	1.89983	1
5400	T	C	0.661376	1
5405	G	A	NaN	0
5412	G	A	NaN	0
5416	G	A	NaN	0
5417	T	C	NaN	0
5420	T	C	NaN	0
5421	G	A	1.14068	1
5428	G	A	5.35117	1
5429	T	C	NaN	0
5432	T	A	NaN	0
5442	G	A	2.04082	1
5451	G	A	NaN	0
5452	G	A	NaN	0
5460	G	A	1.68067	1
5463	G	A	2.60524	2
5471	A	G	1.2285	1
5473	G	A	1.18483	1
5495	T	C	NaN	0
5517	G	A	2.85714	1
5538	A	C	NaN	0
5567	C	A	NaN	0
5574	G	A	1.47992	1
5591	A	G	NaN	0
5592	G	A	4.54545	1
5596	C	T	1.38122	1
5601	A	G	NaN	0
5607	T	C	NaN	0
5608	T	C	NaN	0
5614	G	A	NaN	0
5622	A	G	3.25203	1
5643	C	A	NaN	0
5651	A	C	2.4735	1
5655	C	T	3.37079	1
5666	A	G	NaN	0
5670	T	C	NaN	0
5672	A	G	1.04167	1
5678	A	G	NaN	0
5679	G	A	1.17106	2
5691	G	A	1.45867	1
5701	G	A	NaN	0
5705	AAC	A	NaN	0
5709	G	A	NaN	0
5716	C	T	1.09649	1
5724	G	A	NaN	0
5734	T	C	2.0316	1
5736	G	A	NaN	0
5745	G	A	1.36986	1
5748	G	A	3.53659	4
5754	G	A	1.1655	1
5761	T	C	NaN	0
5764	C	T	NaN	0
5783	A	G	NaN	0
5805	G	A	NaN	0
5809	C	T	NaN	0
5823	A	C	NaN	0
5839	TG	T	1.70316	1
5842	A	G	NaN	0
5843	AC	A	3.52941	1
5867	A	G	1.30208	1
5871	C	T	NaN	0
5894	T	C	NaN	0
5900	A	G	NaN	0
5901	G	A	1.52542	1
5902	C	T	0.696379	1
5917	T	C	0.766284	1
5918	A	G	NaN	0
5928	G	A	NaN	0
5930	G	A	NaN	0
5931	C	A	NaN	0
5939	A	G	NaN	0
5941	G	A	NaN	0
5952	C	T	NaN	0
5955	C	T	NaN	0
5959	C	T	NaN	0
5968	A	G	NaN	0
5984	C	A	1.32576	1
5986	TTGA	T	NaN	0
5988	G	A	NaN	0
5989	A	G	NaN	0
5992	C	T	NaN	0
5993	C	A	2.40276	4
5994	G	A	1.98443	2
5997	G	A	NaN	0
6002	A	G	0.611995	1
6003	G	A	NaN	0
6005	G	A	NaN	0
6007	A	G	1.44231	1
6012	AT	A	NaN	0
6023	G	A	NaN	0
6031	T	C	0.897666	1
6043	G	A	2.587	2
6045	C	T	NaN	0
6070	T	C	0.829187	1
6075	G	A	3.67347	1
6099	G	A	NaN	0
6115	GA	G	1.59715	37
6122	A	G	NaN	0
6128	T	C	1.83727	1
6129	T	C	NaN	0
6133	G	A	NaN	0
6146	A	G	1.46628	1
6161	G	A	NaN	0
6166	T	C	0.879765	1
6169	G	T	1.42857	1
6178	G	A	1.72983	3
6183	A	G	NaN	0
6190	G	A	NaN	0
6191	A	G	NaN	0
6192	G	A	NaN	0
6222	G	A	NaN	0
6240	T	C	0.947867	1
6249	G	A	2.44755	1
6261	A	G	NaN	0
6269	T	A	NaN	0
6270	C	T	NaN	0
6277	G	A	NaN	0
6278	T	C	NaN	0
6300	G	A	NaN	0
6302	A	G	NaN	0
6314	A	G	NaN	0
6333	C	T	1.26743	1
6336	G	A	2.14523	2
6348	G	A	4.6729	1
6378	G	A	NaN	0
6379	G	A	NaN	0
6380	T	G	16.3793	1
6390	G	A	NaN	0
6406	A	G	0.824176	1
6415	T	C	0.511247	1
6422	C	A	NaN	0
6432	G	A	NaN	0
6441	T	C	0.480769	1
6445	T	C	NaN	0
6446	A	C	1.68036	2
6450	G	A	1.55432	2
6460	ACT	A	1.9305	1
6476	G	A	NaN	0
6477	G	A	NaN	0
6494	C	A	NaN	0
6498	G	A	NaN	0
6500	A	G	1.21065	1
6505	T	C	NaN	0
6513	T	C	0.544662	1
6516	T	C	NaN	0
6531	G	A	NaN	0
6537	A	G	NaN	0
6538	C	T	NaN	0
6543	G	A	0.786627	1
6552	T	C	NaN	0
6555	G	A	NaN	0
6560	A	G	NaN	0
6570	G	A	2.77078	1
6585	G	A	NaN	0
6607	C	A	NaN	0
6610	A	G	0.636132	1
6617	C	T	NaN	0
6622	G	A	3.82775	1
6625	T	A	NaN	0
6635	A	G	NaN	0
6640	G	A	0.780031	1
6641	A	G	NaN	0
6643	G	A	2.7027	1
6660	G	A	0.89172	1
6687	T	C	NaN	0
6697	G	A	1.0989	1
6703	TTA	T	NaN	0
6707	T	C	NaN	0
6717	G	A	NaN	0
6734	C	T	NaN	0
6747	G	A	2.5974	1
6750	G	A	NaN	0
6756	G	C	NaN	0
6756	G	T	NaN	0
6768	G	A	1.27907	1
6771	G	A	NaN	0
6773	A	G	NaN	0
6774	A	T	NaN	0
6775	T	C	NaN	0
6778	C	A	0.768049	1
6792	TCAA	T	NaN	0
6798	A	G	NaN	0
6801	T	C	NaN	0
6804	G	A	4.38144	1
6807	T	G	1.43678	1
6809	A	G	0.666785	2
6809	A	T	1.21655	1
6811	T	A	NaN	0
6812	T	C	NaN	0
6814	A	G	0.857633	1
6816	G	A	NaN	0
6817	G	A	1.02834	8
6819	T	C	NaN	0
6820	G	A	NaN	0
6823	C	A	NaN	0
6834	C	T	NaN	0
6842	C	T	NaN	0
6843	G	A	NaN	0
6877	G	A	2.43902	1
6886	C	T	1.35135	1
6889	AC	A	NaN	0
6892	C	A	NaN	0
6910	G	A	NaN	0
6973	G	A	6.81818	1
7004	A	G	NaN	0
7012	T	C	NaN	0
7023	C	T	NaN	0
7024	A	G	3.0303	1
7028	C	T	NaN	0
7035	G	A	NaN	0
7046	G	A	1.60772	1
7056	CT	C	NaN	0
7064	G	A	NaN	0
7069	G	A	3.13073	2
7085	G	A	1.80723	1
7089	A	C	NaN	0
7090	C	T	NaN	0
7094	C	T	7.58621	1
7095	T	C	NaN	0
7099	A	G	1.61812	1
7107	T	TC	1.49254	1
7116	G	A	1.43266	1
7127	C	A	NaN	0
7134	T	C	1.00604	1
7152	C	A	NaN	0
7173	G	A	NaN	0
7181	G	A	NaN	0
7196	G	A	3.125	1
7212	T	C	1.47679	1
7213	T	C	NaN	0
7219	A	G	NaN	0
7222	T	C	NaN	0
7226	A	G	NaN	0
7249	CT	C	NaN	0
7261	T	C	NaN	0
7277	G	A	NaN	0
7292	G	A	7.60234	1
7301	G	A	NaN	0
7315	G	A	1.69014	1
7331	A	T	0.567537	1
7332	G	A	0.925926	1
7347	A	T	0.851789	1
7374	A	T	NaN	0
7404	G	A	1.59151	1
7406	G	A	NaN	0
7413	G	A	1.50602	1
7425	T	C	NaN	0
7444	G	A	1.15979	1
7450	A	G	NaN	0
7464	G	A	NaN	0
7476	C	T	NaN	0
7484	G	A	NaN	0
7487	G	A	3.41224	3
7502	G	A	NaN	0
7521	T	G	NaN	0
7528	T	C	NaN	0
7529	G	A	NaN	0
7540	A	C	0.888099	1
7540	A	G	NaN	0
7540	A	T	NaN	0
7543	C	T	NaN	0
7545	G	A	0.85034	1
7556	G	A	NaN	0
7557	C	T	1.75439	1
7562	G	A	0.581395	1
7563	T	C	NaN	0
7575	G	A	NaN	0
7582	G	A	NaN	0
7593	G	A	0.588813	1
7599	G	A	NaN	0
7609	TTG	T	2.78396	1
7625	A	G	NaN	0
7632	T	C	1.64671	1
7642	C	A	2.22222	1
7692	T	C	NaN	0
7714	G	A	NaN	0
7716	G	A	0.801282	1
7743	G	A	NaN	0
7751	A	T	2.43902	1
7757	CAT	C	NaN	0
7841	C	T	2.23214	1
7933	G	A	2.41692	1
7954	A	G	NaN	0
7987	G	A	NaN	0
7990	G	A	0.632911	1
8028	A	G	NaN	0
8033	G	A	NaN	0
8043	C	T	1.80879	1
8048	G	A	1.69492	1
8048	G	C	NaN	0
8051	T	C	NaN	0
8062	CA	C	NaN	0
8081	T	C	NaN	0
8129	G	A	NaN	0
8130	A	G	NaN	0
8165	G	T	NaN	0
8180	T	C	0.536481	1
8182	G	A	1.21294	1
8185	CT	C	1.25234	2
8186	T	C	1.22735	3
8200	T	C	2.2508	1
8203	A	T	NaN	0
8204	C	T	2.06422	1
8229	T	C	1.66976	1
8233	A	G	NaN	0
8244	T	C	2.8754	1
8251	T	C	4.95868	1
8254	G	A	4.375	1
8256	T	C	NaN	0
8260	G	A	2.93333	1
8265	A	G	2.04082	1
8271	A	G	NaN	0
8279	G	A	0.904977	1
8303	C	T	5.37634	1
8319	AG	A	1.40845	1
8325	T	C	NaN	0
8352	T	C	NaN	0
8369	G	A	NaN	0
8388	G	T	1.15741	1
8389	G	A	2.90323	1
8395	G	A	2.19224	1
8402	G	A	5.44413	1
8403	G	A	0.70028	1
8410	G	A	NaN	0
8413	A	G	NaN	0
8416	A	G	NaN	0
8418	T	C	4.22535	1
8425	G	A	1.67224	1
8432	T	C	1.6092	1
8435	T	C	NaN	0
8452	G	A	1.33333	1
8455	G	A	0.966184	1
8465	T	C	NaN	0
8480	G	A	NaN	0
8555	A	G	NaN	0
8556	A	G	0.574053	1
8560	T	C	NaN	0
8564	T	C	0.905797	1
8577	A	G	NaN	0
8582	G	A	NaN	0
8587	T	C	1.28617	1
8628	T	C	1.24611	1
8630	T	C	2.05279	1
8637	G	A	NaN	0
8643	C	A	NaN	0
8647	G	A	1.6044	2
8648	T	A	NaN	0
8653	G	A	NaN	0
8654	A	G	0.556793	1
8659	T	C	NaN	0
8663	T	C	1.16009	1
8663	TG	T	NaN	0
8664	G	A	NaN	0
8665	G	A	1.16279	1
8667	G	A	5.34759	1
8669	CT	C	NaN	0
8670	T	C	NaN	0
8670	T	G	NaN	0
8673	TC	T	1.04895	1
8674	C	A	NaN	0
8675	A	G	0.653595	1
8676	G	A	NaN	0
8680	T	C	NaN	0
8698	T	C	2.57511	1
8704	T	C	1.44509	1
8713	A	T	3.74347	8
8734	T	C	7	1
8743	G	A	1.91257	1
8750	C	T	2.39726	1
8776	G	A	NaN	0
8784	G	A	1.63934	1
8787	G	A	1.7431	3
8794	G	A	1.17371	1
8795	T	C	NaN	0
8796	G	A	2.12014	1
8806	A	G	1.38568	1
8810	A	G	NaN	0
8812	G	A	NaN	0
8814	C	T	NaN	0
8820	A	C	NaN	0
8851	G	A	2.80374	1
8868	G	A	NaN	0
8877	G	A	NaN	0
8889	G	A	0.847458	1
8893	G	A	NaN	0
8897	C	A	NaN	0
8898	T	A	0.625	1
8901	T	C	0.687285	1
8904	G	A	3.00231	1
8908	T	C	NaN	0
8917	C	A	NaN	0
8920	G	A	1.257	2
8924	C	T	3.06407	1
8937	G	C	1.95252	5
8940	C	T	NaN	0
8943	G	A	NaN	0
8944	G	A	NaN	0
8945	A	G	0.631287	2
8947	G	A	3.9801	1
8957	T	C	0.444444	1
8957	T	G	0.507614	1
8982	C	A	0.675676	1
8983	C	A	NaN	0
8999	ACTT	A	NaN	0
9005	T	C	NaN	0
9017	T	C	0.990099	1
9021	G	A	2.0547	2
9025	C	A	1.97628	1
9027	G	A	NaN	0
9028	G	A	1.63399	1
9043	G	A	1.50376	1
9045	G	A	NaN	0
9053	T	C	NaN	0
9058	T	C	NaN	0
9063	G	A	1.00671	1
9067	G	A	NaN	0
9094	T	C	1.4433	1
9106	T	C	NaN	0
9115	G	A	1.06383	1
9126	A	C	NaN	0
9137	A	C	NaN	0
9138	G	A	NaN	0
9144	G	A	1.18203	1
9149	C	T	NaN	0
9152	T	C	NaN	0
9153	G	A	2.34375	1
9164	C	T	NaN	0
9166	C	T	NaN	0
9169	T	C	NaN	0
9170	T	C	1.13269	1
9174	G	A	NaN	0
9182	CTA	C	1.63934	1
9185	T	C	NaN	0
9187	G	A	2.08516	2
9189	T	C	NaN	0
9191	T	C	3.06748	1
9204	G	A	0.54407	1
9204	G	T	1.5625	1
9206	T	C	NaN	0
9210	G	A	0.64433	1
9219	G	A	1.10193	1
9220	G	A	2.10949	3
9223	T	C	NaN	0
9223	TC	T	1.87955	3
9238	G	A	1.38408	1
9253	T	C	3.43348	1
9259	G	A	1.2848	1
9261	C	T	NaN	0
9268	G	A	2.5641	1
9279	T	C	10.3896	1
9291	T	C	NaN	0
9296	A	G	1.24481	1
9316	C	T	NaN	0
9317	C	T	NaN	0
9318	G	A	0.861141	1
9321	G	A	NaN	0
9324	T	C	0.677201	1
9336	T	C	NaN	0
9345	G	A	0.772201	1
9358	T	C	NaN	0
9373	T	C	NaN	0
9393	T	C	3.33333	1
9441	T	A	NaN	0
9449	G	A	NaN	0
9457	T	C	NaN	0
9474	G	A	NaN	0
9486	AAT	A	NaN	0
9516	G	A	NaN	0
9525	T	C	1.341	1
9545	G	A	NaN	0
9552	G	T	1.71821	1
9567	T	C	NaN	0
9574	G	A	NaN	0
9576	G	A	NaN	0
9577	G	A	NaN	0
9587	T	C	NaN	0
9605	A	C	NaN	0
9621	T	C	NaN	0
9627	T	C	2.40964	1
9685	C	A	2.66667	1
9687	T	C	5.47945	1
9690	G	A	NaN	0
9723	A	G	1.45349	1
9724	T	C	NaN	0
9737	T	C	NaN	0
9751	T	C	NaN	0
9759	G	A	0.860585	1
9765	G	A	3.24939	2
9780	CA	C	2.18978	1
9820	T	TA	8.5717	430
9820	T	TAA	NaN	0
9820	TA	T	2.27273	1
9875	A	C	NaN	0
9879	G	A	1.61725	1
9883	T	C	NaN	0
9889	T	C	NaN	0
9891	C	T	0.977199	1
9907	G	A	NaN	0
9917	T	C	NaN	0
9919	T	C	NaN	0
9923	T	A	0.735294	1
9925	C	A	1.90476	1
9928	G	A	NaN	0
9929	G	A	NaN	0
9930	G	A	NaN	0
9948	T	C	2.92398	1
9953	T	C	NaN	0
9974	T	C	NaN	0
9976	G	A	2.29885	1
9979	G	A	NaN	0
9980	G	A	2.85311	3
9985	G	A	1.51362	2
9997	T	C	NaN	0
10012	G	A	NaN	0
10050	A	G	NaN	0
10061	C	T	0.773994	1
10070	T	C	0.536481	1
10073	T	C	NaN	0
10075	G	A	NaN	0
10078	G	A	NaN	0
10081	T	C	1.18765	1
10081	T	G	NaN	0
10084	G	A	NaN	0
10087	G	A	1.91571	1
10093	G	A	NaN	0
10097	G	A	NaN	0
10100	T	C	NaN	0
10101	A	G	NaN	0
10102	G	A	NaN	0
10109	T	A	1.33531	1
10141	T	G	1.86567	1
10165	C	T	NaN	0
10169	G	A	NaN	0
10178	T	C	1.41176	1
10182	C	T	NaN	0
10183	T	C	NaN	0
10190	A	G	0.957854	1
10213	G	A	NaN	0
10218	T	C	NaN	0
10222	G	A	NaN	0
10226	T	TA	3.61258	2
10226	TA	T	2.03764	4
10253	A	C	2.91595	1
10258	G	A	2.12766	1
10302	G	A	NaN	0
10305	G	A	NaN	0
10310	TTA	T	4.0678	1
10311	TATA	T	NaN	0
10344	C	T	NaN	0
10347	CT	C	1.90114	1
10351	C	A	2.37467	1
10364	T	C	NaN	0
10374	G	A	NaN	0
10382	A	G	3.09859	1
10405	G	A	NaN	0
10417	T	TA	NaN	0
10417	TA	T	1.79289	2
10434	G	A	NaN	0
10468	G	A	2.84091	1
10486	T	C	NaN	0
10545	A	G	NaN	0
10570	G	A	NaN	0
10575	G	A	NaN	0
10587	G	A	1.69972	1
10591	G	A	1.81079	3
10591	G	C	NaN	0
10594	T	C	2.09205	1
10601	A	G	NaN	0
10632	G	A	1.88679	1
10652	T	C	NaN	0
10653	G	A	NaN	0
10672	AC	A	NaN	0
10699	T	C	NaN	0
10700	T	C	NaN	0
10704	T	C	NaN	0
10710	A	G	1.62338	1
10723	T	C	1.06101	1
10727	C	T	NaN	0
10744	A	G	NaN	0
10754	G	A	NaN	0
10762	G	A	2.13631	6
10786	T	C	2.94118	1
10788	C	T	NaN	0
10799	A	G	NaN	0
10810	G	A	NaN	0
10816	C	CA	NaN	0
10821	G	A	NaN	0
10824	C	T	3.00752	1
10828	T	C	0.95057	1
10830	G	A	NaN	0
10833	G	A	0.89955	1
10835	T	C	NaN	0
10860	G	A	1.80879	1
10866	A	G	NaN	0
10870	T	C	NaN	0
10887	T	C	NaN	0
10889	C	A	2.20386	1
10939	C	T	1.44578	1
10953	C	A	NaN	0
10968	G	A	NaN	0
10994	C	T	NaN	0
10996	T	C	1.62791	1
10999	G	A	4.52222	2
11001	C	T	NaN	0
11006	A	G	0.789889	1
11007	G	A	NaN	0
11010	T	C	NaN	0
11014	A	G	NaN	0
11017	C	T	NaN	0
11020	T	C	2.23325	1
11025	G	A	2.9343	3
11028	T	C	NaN	0
11037	G	A	NaN	0
11038	T	C	NaN	0
11041	G	A	0.904393	1
11043	C	T	2.43902	1
11048	A	G	NaN	0
11049	G	A	1.66474	3
11055	G	A	NaN	0
11061	G	A	3.33333	1
11064	T	C	1.14566	1
11068	T	C	NaN	0
11071	T	C	NaN	0
11097	G	A	1.08342	1
11098	G	A	2.09581	1
11100	G	A	0.720165	1
11110	T	C	NaN	0
11124	G	A	NaN	0
11125	G	A	2.55491	2
11127	C	T	NaN	0
11135	A	C	NaN	0
11138	A	G	NaN	0
11140	T	C	NaN	0
11143	T	C	NaN	0
11146	T	C	1.1065	1
11147	C	A	1.20482	1
11149	G	A	1.34529	1
11154	G	A	1.76768	1
11164	A	G	NaN	0
11169	G	A	1.08527	3
11172	C	T	NaN	0
11174	G	A	NaN	0
11182	G	A	2.24215	1
11185	G	A	NaN	0
11189	T	C	NaN	0
11192	A	G	NaN	0
11203	G	A	1.76939	4
11225	A	G	0.735294	1
11232	G	A	1.06383	1
11239	G	A	0.607533	1
11243	A	G	NaN	0
11247	ATAGCAAGTC	A	NaN	0
11252	A	G	0.738916	1
11257	T	C	NaN	0
11259	G	A	1.37457	1
11265	C	T	NaN	0
11270	T	C	1.24611	1
11273	AC	A	1.44628	1
11296	G	A	1.96078	1
11398	T	C	1.57729	1
11404	C	T	NaN	0
11415	G	A	2.48447	1
11424	AC	A	1.68539	1
11425	C	T	1.23264	2
11428	A	G	0.957854	1
11430	C	T	NaN	0
11438	T	C	NaN	0
11443	T	C	2.91971	1
11447	A	G	NaN	0
11449	C	T	NaN	0
11451	T	TCA	NaN	0
11451	TCA	T	3.9787	23
11468	A	G	NaN	0
11476	T	C	NaN	0
11478	G	A	NaN	0
11492	T	C	NaN	0
11503	T	C	NaN	0
11510	T	C	7.47331	1
11537	G	A	3.10811	1
11545	G	A	NaN	0
11552	T	A	NaN	0
11554	G	A	NaN	0
11632	G	A	1.4405	3
11638	T	C	NaN	0
11644	T	C	NaN	0
11650	G	A	NaN	0
11663	G	A	5.17876	2
11676	T	C	3.78788	1
11706	G	A	3.40314	1
11710	CA	C	NaN	0
11720	G	A	NaN	0
11721	G	A	3.19866	3
11734	T	C	2.28013	1
11736	A	G	NaN	0
11739	G	C	NaN	0
11780	T	G	3.08642	1
11809	T	C	2.21519	1
11809	T	G	NaN	0
11826	C	T	NaN	0
11831	C	T	0.894454	1
11840	A	G	NaN	0
11843	G	A	4.13793	1
11872	T	C	6.32299	36
11892	CT	C	6.49646	2
11937	T	C	NaN	0
11938	G	A	2.11864	1
11939	G	A	2.8	1
11977	G	A	NaN	0
12005	G	A	1.47984	2
12006	T	C	1.55763	1
12013	C	T	NaN	0
12014	T	C	1.54185	1
12022	T	C	1.1655	1
12025	T	C	NaN	0
12027	G	A	NaN	0
12040	T	C	NaN	0
12048	T	C	2.7027	1
12053	T	C	NaN	0
12062	T	C	NaN	0
12090	T	C	NaN	0
12101	T	C	2.04082	1
12104	T	C	1.3587	1
12106	C	T	NaN	0
12128	T	C	1.54397	2
12141	G	A	NaN	0
12144	A	G	NaN	0
12145	A	G	NaN	0
12148	A	G	0.822368	1
12160	T	C	NaN	0
12161	TTTCA	T	NaN	0
12168	G	A	0.769231	1
12169	G	A	NaN	0
12175	A	AT	2.27273	1
12177	G	A	NaN	0
12180	G	A	NaN	0
12193	C	A	NaN	0
12195	T	C	2.90323	1
12202	T	C	NaN	0
12211	G	A	NaN	0
12212	ATGG	A	0.826446	1
12214	G	A	NaN	0
12215	G	A	NaN	0
12220	G	A	3.37838	1
12223	G	A	2.05882	1
12227	A	T	NaN	0
12228	G	A	NaN	0
12231	G	A	NaN	0
12240	G	A	0.809061	1
12243	G	A	0.877193	1
12247	T	C	1.35135	1
12252	G	A	NaN	0
12257	C	T	NaN	0
12263	T	C	NaN	0
12268	G	A	NaN	0
12273	G	A	2.33463	1
12274	G	A	1.13895	1
12282	G	A	1.26285	2
12283	G	A	1.84086	3
12294	G	A	1.5134	3
12299	A	C	NaN	0
12304	G	A	3.86266	1
12305	A	AT	NaN	0
12344	T	C	1.88679	1
12363	G	A	1.41844	1
12396	G	A	NaN	0
12398	A	G	NaN	0
12399	G	A	NaN	0
12414	G	A	NaN	0
12424	G	A	NaN	0
12426	C	T	NaN	0
12427	T	C	0.753769	1
12436	G	A	0.578704	1
12438	C	T	1.30933	1
12441	C	T	0.811688	1
12442	C	T	NaN	0
12444	T	C	4.33071	1
12456	G	A	NaN	0
12457	G	A	1.79211	1
12459	CCTA	C	1.09546	1
12468	G	A	1.89223	2
12474	G	A	NaN	0
12498	G	A	2.16954	2
12501	G	A	1.87945	3
12502	T	C	NaN	0
12504	G	A	NaN	0
12507	G	A	NaN	0
12508	G	A	NaN	0
12514	T	C	NaN	0
12526	G	A	2.267	1
12533	C	T	2.20264	1
12534	C	A	0.704225	1
12545	T	C	0.725689	1
12551	T	C	NaN	0
12567	A	T	NaN	0
12569	T	G	NaN	0
12571	T	C	1.94553	1
12580	T	C	NaN	0
12582	G	A	1.63399	1
12585	G	A	0.953895	1
12593	C	G	NaN	0
12606	G	A	NaN	0
12608	T	C	NaN	0
12613	G	A	2.47678	1
12615	G	A	NaN	0
12617	T	C	NaN	0
12634	T	C	0.72904	1
12635	C	CA	NaN	0
12635	CA	C	1.4536	4
12643	T	C	NaN	0
12645	A	C	NaN	0
12648	G	A	NaN	0
12651	T	G	NaN	0
12664	G	A	NaN	0
12673	G	A	2.34742	1
12676	T	C	NaN	0
12683	A	G	NaN	0
12684	G	A	NaN	0
12686	G	A	1.17417	1
12689	G	A	3.02194	2
12692	A	G	NaN	0
12693	G	A	1.33333	1
12694	G	A	NaN	0
12696	A	G	NaN	0
12714	G	A	NaN	0
12729	T	C	NaN	0
12738	G	A	NaN	0
12749	A	G	NaN	0
12750	G	A	2.99574	2
12752	T	C	NaN	0
12758	C	A	NaN	0
12766	G	C	NaN	0
12774	T	A	0.564972	1
12774	T	C	4.62963	1
12782	T	C	0.706215	1
12792	G	A	2.57353	1
12795	G	A	NaN	0
12797	C	T	1.45985	1
12798	G	A	NaN	0
12804	G	A	NaN	0
12805	A	T	NaN	0
12808	T	C	NaN	0
12811	G	A	1.32955	2
12835	T	C	1.11359	1
12856	G	A	NaN	0
12857	C	T	NaN	0
12861	G	A	NaN	0
12865	T	G	NaN	0
12867	G	A	1.23153	1
12876	G	A	NaN	0
12885	G	A	0.944949	2
12893	A	C	NaN	0
12893	A	G	0.728155	1
12894	T	C	0.640342	1
12895	T	A	NaN	0
12903	G	A	NaN	0
12905	G	A	3.11042	1
12933	G	A	NaN	0
12945	T	C	NaN	0
12946	G	A	NaN	0
12957	G	A	NaN	0
12958	C	A	NaN	0
12960	T	C	0.590319	1
12963	G	A	0.557414	1
12973	T	C	NaN	0
12980	A	G	2.7933	1
12984	G	A	NaN	0
12984	G	C	NaN	0
12988	CT	C	NaN	0
13005	T	C	NaN	0
13009	G	A	1.09356	1
13015	G	A	NaN	0
13046	G	A	2.55319	1
13048	G	A	NaN	0
13049	T	C	NaN	0
13052	T	C	0.787402	1
13052	T	TC	2.34101	60
13052	TC	T	2.43989	16
13059	CT	C	2.25448	39
13060	T	C	NaN	0
13060	TA	T	2.00194	4
13066	C	T	NaN	0
13067	C	T	NaN	0
13073	C	T	3.31492	1
13086	G	A	2.23048	1
13090	T	C	0.865052	1
13097	C	T	1.50943	1
13106	A	G	0.531915	1
13107	C	T	NaN	0
13108	G	A	0.691563	1
13113	G	T	NaN	0
13120	G	A	NaN	0
13123	G	A	NaN	0
13126	T	C	NaN	0
13128	T	C	2.65152	1
13134	G	A	2.86396	1
13135	G	A	3.2491	1
13138	T	C	0.740741	1
13141	T	C	NaN	0
13143	A	G	NaN	0
13147	CATATA	C	1.23457	1
13168	G	A	4.91803	1
13169	C	T	2.58621	1
13171	T	C	NaN	0
13173	C	A	2.80374	1
13176	G	A	3.04353	2
13186	T	G	NaN	0
13198	T	C	NaN	0
13198	TA	T	NaN	0
13209	G	A	0.910273	1
13213	T	C	NaN	0
13262	A	G	NaN	0
13275	T	C	NaN	0
13293	C	T	1.35135	1
13320	G	A	1.66667	1
13321	G	A	1.11111	1
13323	T	G	1.14723	1
13334	T	C	5.71429	1
13339	T	C	NaN	0
13345	G	A	2.32706	2
13356	A	T	NaN	0
13366	T	C	4.2735	1
13375	G	A	NaN	0
13378	TA	T	NaN	0
13408	T	C	NaN	0
13416	G	A	1.4965	2
13417	A	G	NaN	0
13426	T	C	NaN	0
13492	T	C	NaN	0
13589	G	A	NaN	0
13607	G	A	NaN	0
13623	A	G	1.80505	1
13639	T	C	NaN	0
13643	G	A	NaN	0
13646	G	A	1.34771	1
13659	C	A	NaN	0
13660	T	C	NaN	0
13661	C	A	NaN	0
13674	C	T	NaN	0
13678	A	T	NaN	0
13698	T	C	2.23214	1
13714	AC	A	2.0938	2
13728	T	C	1.10132	1
13748	T	C	NaN	0
13757	A	G	NaN	0
13765	TA	T	3.24186	3
13801	A	C	NaN	0
13816	G	A	NaN	0
13820	G	A	2.5	1
13836	G	A	NaN	0
13837	A	G	4.6875	1
13840	T	C	2.58117	2
13852	T	C	NaN	0
13861	C	A	2.21519	1
13862	G	A	3.01724	1
13884	T	TC	5	1
13884	TC	T	NaN	0
13890	CT	C	NaN	0
13900	T	TA	2.1148	1
13900	TAAAA	T	3.31492	1
13908	CTA	C	NaN	0
13928	C	T	NaN	0
13937	C	T	NaN	0
13981	T	C	NaN	0
13997	GGT	G	1.0101	1
14000	G	A	2.31481	1
14003	G	A	12.5	1
14009	A	T	2.15517	1
14047	TAA	T	8.88889	1
14083	G	A	14.6454	5
14095	G	A	1.30841	1
14117	C	A	NaN	0
14118	G	A	2.60586	1
14119	T	C	NaN	0
14121	G	A	NaN	0
14125	T	G	NaN	0
14146	T	C	1.98413	1
14185	T	C	2.63158	1
14198	C	A	NaN	0
14203	A	G	1.47929	1
14210	T	C	0.683995	1
14211	G	A	NaN	0
14221	A	G	NaN	0
14236	G	A	NaN	0
14243	T	C	NaN	0
14245	G	A	1.11901	2
14246	G	A	2.59067	1
14256	G	A	3.93519	1
14257	G	A	NaN	0
14259	G	A	1.5873	1
14263	G	A	NaN	0
14266	T	C	NaN	0
14267	A	G	NaN	0
14271	G	A	NaN	0
14289	C	T	2.3833	2
14291	T	C	0.738916	1
14340	G	A	NaN	0
14353	G	A	1.99709	2
14358	G	A	1.71821	1
14365	A	G	NaN	0
14370	G	A	1.44509	1
14372	G	A	3.74332	1
14374	G	A	3.52113	1
14383	G	A	1.60772	1
14394	G	A	NaN	0
14403	G	A	NaN	0
14414	T	C	NaN	0
14419	T	C	NaN	0
14421	T	C	0.894454	1
14427	T	C	NaN	0
14432	T	C	NaN	0
14443	G	A	NaN	0
14446	G	A	NaN	0
14448	T	G	NaN	0
14481	T	C	NaN	0
14482	G	A	1.9337	1
14484	A	G	NaN	0
14493	G	A	NaN	0
14497	T	A	1.07948	2
14503	T	C	2.62709	2
14506	T	C	NaN	0
14510	A	G	0.722892	1
14511	G	A	NaN	0
14512	T	C	NaN	0
14513	C	T	2.9703	1
14517	G	A	1.31926	1
14522	A	G	NaN	0
14528	T	C	1.85185	1
14530	T	C	NaN	0
14533	G	A	0.571429	1
14535	T	C	NaN	0
14538	G	A	2.14425	1
14539	T	C	0.814332	1
14540	C	A	NaN	0
14551	G	A	2.27273	1
14560	C	T	1.4652	1
14566	G	A	NaN	0
14568	G	A	NaN	0
14571	G	A	1.23916	1
14572	CCA	C	NaN	0
14577	G	A	NaN	0
14577	G	C	NaN	0
14578	T	C	NaN	0
14595	T	C	NaN	0
14598	G	A	NaN	0
14609	T	C	4.0724	1
14613	G	A	NaN	0
14618	A	T	NaN	0
14619	A	G	NaN	0
14620	C	T	NaN	0
14625	G	A	1.12108	1
14626	T	C	NaN	0
14627	C	CT	NaN	0
14638	G	A	NaN	0
14639	AG	A	NaN	0
14640	G	A	NaN	0
14643	G	A	NaN	0
14644	G	A	NaN	0
14645	C	A	NaN	0
14650	C	T	0.639386	1
14651	A	G	NaN	0
14652	G	A	NaN	0
14653	T	C	NaN	0
14655	G	A	NaN	0
14661	G	A	1.56364	2
14666	C	T	1.45833	1
14667	T	C	1.68067	1
14670	A	C	2.77778	1
14674	G	A	NaN	0
14682	G	A	1.32979	1
14683	C	A	NaN	0
14689	A	G	NaN	0
14691	T	C	0.625	1
14692	T	C	1.94553	1
14703	T	C	NaN	0
14711	C	T	NaN	0
14715	G	A	NaN	0
14724	A	G	NaN	0
14725	T	C	2.85714	1
14727	G	A	2.589	1
14731	AC	A	NaN	0
14734	T	C	NaN	0
14739	T	C	NaN	0
14748	G	A	2.48963	1
14752	C	T	NaN	0
14757	T	G	NaN	0
14758	C	A	NaN	0
14764	A	G	NaN	0
14772	G	A	NaN	0
14773	G	A	2.08333	1
14776	T	C	NaN	0
14783	A	C	1.27551	1
14784	G	A	1.54639	1
14786	T	C	NaN	0
14790	G	A	2.85714	1
14795	A	T	0.947867	1
14804	T	C	NaN	0
14810	CT	C	3.19747	3
14818	C	T	1.10865	1
14835	G	A	NaN	0
14878	T	C	1.83824	1
14882	C	T	NaN	0
14886	G	A	1.65017	1
14898	G	A	2.7027	1
14899	AC	A	NaN	0
14904	G	A	NaN	0
14914	T	C	NaN	0
14921	T	C	2.7933	1
14925	C	A	NaN	0
14932	A	G	NaN	0
14937	C	A	NaN	0
14939	A	AC	NaN	0
14939	AC	A	NaN	0
14942	C	A	0.674157	1
14948	T	C	NaN	0
14955	G	A	NaN	0
14959	G	A	NaN	0
14971	T	C	1.1655	1
14973	G	A	3.58974	1
14979	G	A	2.0103	4
14982	A	G	NaN	0
14989	G	A	0.598086	1
14991	T	C	NaN	0
15002	T	C	NaN	0
15004	A	T	NaN	0
15009	G	A	NaN	0
15012	G	A	NaN	0
15027	A	G	NaN	0
15031	T	C	NaN	0
15033	T	C	1.5444	1
15040	T	C	3.9548	1
15048	G	A	4.65116	1
15049	C	T	1.67866	1
15068	T	C	1.76991	1
15077	G	A	NaN	0
15085	G	A	2.75344	1
15090	A	G	NaN	0
15097	G	A	3.35004	2
15097	G	C	NaN	0
15103	TCA	T	NaN	0
15124	T	C	NaN	0
15129	G	A	0.890208	1
15135	A	T	NaN	0
15139	T	C	NaN	0
15143	T	C	1.96078	1
15150	A	C	NaN	0
15159	G	A	1.11465	1
15160	G	A	NaN	0
15161	G	A	NaN	0
15162	G	A	NaN	0
15163	G	A	1.75032	3
15164	C	T	NaN	0
15169	C	T	1.89274	1
15174	G	A	1.89274	1
15176	A	G	0.93633	1
15188	T	C	0.638298	1
15196	G	A	2.49673	4
15197	C	T	NaN	0
15204	G	A	NaN	0
15205	C	T	2.13675	1
15214	C	T	NaN	0
15216	T	C	NaN	0
15226	T	C	4.09357	1
15243	C	T	NaN	0
15256	T	A	NaN	0
15266	C	CA	NaN	0
15274	T	C	NaN	0
15324	A	G	NaN	0
15327	T	C	1.80505	1
15336	G	A	NaN	0
15348	T	C	NaN	0
15356	T	C	NaN	0
15357	C	T	NaN	0
15360	G	A	5.08475	1
15362	A	AT	NaN	0
15363	G	A	1.26582	1
15364	AAGG	A	NaN	0
15366	G	A	6.6892	4
15367	G	A	1.2837	2
15367	G	T	2.60586	1
15369	G	A	NaN	0
15371	T	C	NaN	0
15374	T	C	1.81269	1
15374	T	TC	NaN	0
15374	TC	T	1.67866	1
15376	CCCA	C	3.29861	2
15380	CCACCAG	C	4.34331	3
15382	AC	A	1.49254	1
15383	CCAG	C	NaN	0
15385	A	C	NaN	0
15385	AGCACCC	A	10.0509	3
15386	G	A	2.08306	2
15386	G	T	NaN	0
15387	C	T	4.51977	1
15389	C	T	NaN	0
15397	T	C	1.94805	1
15397	T	G	NaN	0
15397	TG	T	NaN	0
15399	G	A	NaN	0
15408	T	C	2.12121	1
15416	C	T	NaN	0
15422	G	A	14.1611	7
15423	A	G	NaN	0
15447	C	T	5.74786	2
15468	A	G	40.3927	2
15473	A	G	NaN	0
15508	A	T	NaN	0
15529	A	G	NaN	0
15579	C	T	4.62963	1
15588	C	T	4.11194	2
15597	T	C	NaN	0
15600	G	A	NaN	0
15632	C	T	NaN	0
15654	A	G	NaN	0
15657	T	C	2.16216	1
15668	T	C	NaN	0
15672	C	T	1.82803	2
15673	C	T	NaN	0
15686	A	C	1.13636	1
15706	A	G	NaN	0
15707	C	T	NaN	0
15717	G	A	0.689655	1
15723	C	T	NaN	0
15726	T	C	NaN	0
15738	C	T	3.6	1
15741	T	C	0.613472	2
15757	T	C	NaN	0
15760	G	A	0.880282	1
15766	G	A	1.23712	2
15787	A	G	0.788436	1
15798	T	C	1.72414	1
15806	G	A	NaN	0
15808	G	A	2.82829	2
15822	T	C	NaN	0
15866	G	A	1.61663	1
15869	T	C	1.0661	1
15876	A	G	0.765655	2
15877	G	A	1.0846	1
15899	G	A	1.63934	1
15903	C	T	1.40515	1
15906	G	A	1.50161	3
15919	T	C	2.66667	1
15920	T	C	NaN	0
15922	T	C	10.6732	5
15928	G	A	2.95726	2
15930	C	T	11.5594	14
15935	T	C	NaN	0
15942	A	G	0.855016	2
15943	A	G	NaN	0
15947	A	G	NaN	0
15952	T	C	NaN	0
15965	G	A	NaN	0
15969	A	G	NaN	0
15970	G	A	NaN	0
15984	C	T	1.63532	3
15987	A	G	NaN	0
16012	G	A	19.3291	37
16012	G	C	NaN	0
16013	CA	C	2.7668	1
16017	A	C	NaN	0
16092	A	AC	5.93704	10
16100	C	A	1.98413	1
16107	C	T	4.25532	1
16124	C	CA	NaN	0
16227	TA	T	NaN	0
16232	AT	A	NaN	0
16238	CA	C	31.8556	2
16238	CAA	C	NaN	0
16243	TCA	T	NaN	0
16251	CGT	C	NaN	0
16252	G	A	NaN	0
16253	TGA	T	NaN	0
16254	G	A	NaN	0
16261	AACTCT	A	39.4958	1
16262	ACT	A	NaN	0
16263	C	T	NaN	0
16265	CTA	C	43.5484	1
16268	A	G	NaN	0
16270	CAT	C	14.9425	1
16276	CTA	C	36.2738	5
16281	A	G	NaN	0
16282	C	A	NaN	0
16283	G	A	NaN	0
16286	A	G	53.0769	1
16293	T	C	NaN	0

[truncated: 1 more sheets: 24mo WT Fig. 3a mouse #8]
