# Supplementary material for: Selfish mutations promote age-associated erosion of mtDNA integrity in mammals
Source: Nat Commun. 2025 Jul 1;16:5435. doi: 10.1038/s41467-025-60477-y (PMC12216451; doi:10.1038/s41467-025-60477-y)
Supplement: Supplementary file 5 — Supplementary Data 3 [file 41467_2025_60477_MOESM5_ESM.xlsx]

## Sheet: Description
Selfish mutations promote age-associated erosion of mtDNA integrity in mammals
Ekaterina Korotkevich1,*, Daniel N. Conrad2, Zev J. Gartner2, Patrick H. O’Farrell1,*
1Department of Biochemistry and Biophysics, University of California, San Francisco, San Francisco, California, USA
2Department of Pharmaceutical Chemistry, University of California, San Francisco, San Francisco, California, USA
*Correspondence: ekaterina.korotkevich@ucsf.edu, ofarrell@cgl.ucsf.edu
Tab	Description
ddPCR oligos	Sequences of primers and probes used for ddPCR assays
plate-based mtATAC indexes	Sequences of index primers used in plate-based mtATAC protocol
MULTI-ATAC oligos	Sequences of primers and barcodes used for MULTI-ATAC barcoding

## Sheet: ddPCR oligos
ddPCR oligo sequences
15468A>G assay:
forward primer	cacccaaagctggtat
reverse primer	gcttatatgcttgggga
WT probe	5’-/5HEX/ tatatcg+t+A+ca+t+taaac /3IABkFQ/-3’
Mutant probe	5’-/56-FAM/ tatatcg+t+G+cattaaac /3IABkFQ/-3’
16012G>A assay:
forward primer	cgcacctacggtgaa
reverse primer	tggcattaagaggaggg
WT probe	5’-/5HEX/attagtc+c+G+caaaac/3IABkFQ/-3’
Mutant probe	5’-/56-FAM/attagt+c+c+A+ca+aaac/3IABkFQ/-3’
mouse mtDNA copy number assay:
forward primer	CCAAACTGGGATTAGATAC
reverse primer	GTAGTTCTCTGGCAAATAG
probe	5’-/5HEX/CCCACTATG/ZEN/CTTAGCCATAA/3IABkFQ/-3’
human mtDNA copy number assay:
forward primer	GCCTTCCCCCGTAAATGATA
reverse primer	TTATGCGATTACCGGGCTCT
probe	5’-/5HEX/CCCACACCC/ZEN/ACCCAAGAACA/3IABkFQ/-3’

## Sheet: plate-based mtATAC indexes
plate-based mtATAC indexes
i5 index ID	i5 index sequence	i7 index ID	i7 index sequence
CZB-NXT-i5-00001	AATGATACGGCGACCACCGAGATCTACACTTTAGTCATTGATCGTCGGCAGCGTC	CZB-NXT-i7-00001	CAAGCAGAAGACGGCATACGAGATTTTAGTCATTGAGTCTCGTGGGCTCGG
CZB-NXT-i5-00002	AATGATACGGCGACCACCGAGATCTACACGCGTCTATCACCTCGTCGGCAGCGTC	CZB-NXT-i7-00002	CAAGCAGAAGACGGCATACGAGATGCGTCTATCACCGTCTCGTGGGCTCGG
CZB-NXT-i5-00003	AATGATACGGCGACCACCGAGATCTACACAAGATACAAGAGTCGTCGGCAGCGTC	CZB-NXT-i7-00003	CAAGCAGAAGACGGCATACGAGATAAGATACAAGAGGTCTCGTGGGCTCGG
CZB-NXT-i5-00004	AATGATACGGCGACCACCGAGATCTACACTGCTGTTATTTGTCGTCGGCAGCGTC	CZB-NXT-i7-00004	CAAGCAGAAGACGGCATACGAGATTGCTGTTATTTGGTCTCGTGGGCTCGG
CZB-NXT-i5-00005	AATGATACGGCGACCACCGAGATCTACACGAGGATACACATTCGTCGGCAGCGTC	CZB-NXT-i7-00005	CAAGCAGAAGACGGCATACGAGATGAGGATACACATGTCTCGTGGGCTCGG
CZB-NXT-i5-00006	AATGATACGGCGACCACCGAGATCTACACTATGACTCGGAATCGTCGGCAGCGTC	CZB-NXT-i7-00006	CAAGCAGAAGACGGCATACGAGATTATGACTCGGAAGTCTCGTGGGCTCGG
CZB-NXT-i5-00007	AATGATACGGCGACCACCGAGATCTACACCCGCCCGCTCTATCGTCGGCAGCGTC	CZB-NXT-i7-00007	CAAGCAGAAGACGGCATACGAGATCCGCCCGCTCTAGTCTCGTGGGCTCGG
CZB-NXT-i5-00008	AATGATACGGCGACCACCGAGATCTACACCGCTGCGGTTCCTCGTCGGCAGCGTC	CZB-NXT-i7-00008	CAAGCAGAAGACGGCATACGAGATCGCTGCGGTTCCGTCTCGTGGGCTCGG
CZB-NXT-i5-00009	AATGATACGGCGACCACCGAGATCTACACTCCGCTCGGTAATCGTCGGCAGCGTC	CZB-NXT-i7-00009	CAAGCAGAAGACGGCATACGAGATTCCGCTCGGTAAGTCTCGTGGGCTCGG
CZB-NXT-i5-00010	AATGATACGGCGACCACCGAGATCTACACCCCGCTTCGGTGTCGTCGGCAGCGTC	CZB-NXT-i7-00010	CAAGCAGAAGACGGCATACGAGATCCCGCTTCGGTGGTCTCGTGGGCTCGG
CZB-NXT-i5-00011	AATGATACGGCGACCACCGAGATCTACACCCTCACGCATCGTCGTCGGCAGCGTC	CZB-NXT-i7-00011	CAAGCAGAAGACGGCATACGAGATCCTCACGCATCGGTCTCGTGGGCTCGG
CZB-NXT-i5-00012	AATGATACGGCGACCACCGAGATCTACACCAACTGATACAGTCGTCGGCAGCGTC	CZB-NXT-i7-00012	CAAGCAGAAGACGGCATACGAGATCAACTGATACAGGTCTCGTGGGCTCGG
CZB-NXT-i5-00013	AATGATACGGCGACCACCGAGATCTACACTCGGACTCCTCGTCGTCGGCAGCGTC	CZB-NXT-i7-00013	CAAGCAGAAGACGGCATACGAGATTCGGACTCCTCGGTCTCGTGGGCTCGG
CZB-NXT-i5-00014	AATGATACGGCGACCACCGAGATCTACACGGGCGGTTATGGTCGTCGGCAGCGTC	CZB-NXT-i7-00014	CAAGCAGAAGACGGCATACGAGATGGGCGGTTATGGGTCTCGTGGGCTCGG
CZB-NXT-i5-00015	AATGATACGGCGACCACCGAGATCTACACCCAGCCATCCCGTCGTCGGCAGCGTC	CZB-NXT-i7-00015	CAAGCAGAAGACGGCATACGAGATCCAGCCATCCCGGTCTCGTGGGCTCGG
CZB-NXT-i5-00016	AATGATACGGCGACCACCGAGATCTACACGGTCCAAGTCGGTCGTCGGCAGCGTC	CZB-NXT-i7-00016	CAAGCAGAAGACGGCATACGAGATGGTCCAAGTCGGGTCTCGTGGGCTCGG
CZB-NXT-i5-00017	AATGATACGGCGACCACCGAGATCTACACCGAGTAGCCCGCTCGTCGGCAGCGTC	CZB-NXT-i7-00017	CAAGCAGAAGACGGCATACGAGATCGAGTAGCCCGCGTCTCGTGGGCTCGG
CZB-NXT-i5-00018	AATGATACGGCGACCACCGAGATCTACACCGAAACTCACTATCGTCGGCAGCGTC	CZB-NXT-i7-00018	CAAGCAGAAGACGGCATACGAGATCGAAACTCACTAGTCTCGTGGGCTCGG
CZB-NXT-i5-00019	AATGATACGGCGACCACCGAGATCTACACATGAGGCGGAGGTCGTCGGCAGCGTC	CZB-NXT-i7-00019	CAAGCAGAAGACGGCATACGAGATATGAGGCGGAGGGTCTCGTGGGCTCGG
CZB-NXT-i5-00020	AATGATACGGCGACCACCGAGATCTACACACTGGCTAAAGCTCGTCGGCAGCGTC	CZB-NXT-i7-00020	CAAGCAGAAGACGGCATACGAGATACTGGCTAAAGCGTCTCGTGGGCTCGG
CZB-NXT-i5-00021	AATGATACGGCGACCACCGAGATCTACACGGGTGTCCTCCATCGTCGGCAGCGTC	CZB-NXT-i7-00021	CAAGCAGAAGACGGCATACGAGATGGGTGTCCTCCAGTCTCGTGGGCTCGG
CZB-NXT-i5-00022	AATGATACGGCGACCACCGAGATCTACACCCAGTTTCCTAATCGTCGGCAGCGTC	CZB-NXT-i7-00022	CAAGCAGAAGACGGCATACGAGATCCAGTTTCCTAAGTCTCGTGGGCTCGG
CZB-NXT-i5-00023	AATGATACGGCGACCACCGAGATCTACACACACCAGCAAGTTCGTCGGCAGCGTC	CZB-NXT-i7-00023	CAAGCAGAAGACGGCATACGAGATACACCAGCAAGTGTCTCGTGGGCTCGG
CZB-NXT-i5-00024	AATGATACGGCGACCACCGAGATCTACACACTTAGCGTCGGTCGTCGGCAGCGTC	CZB-NXT-i7-00024	CAAGCAGAAGACGGCATACGAGATACTTAGCGTCGGGTCTCGTGGGCTCGG
CZB-NXT-i5-00025	AATGATACGGCGACCACCGAGATCTACACAAGTGCTTTAGATCGTCGGCAGCGTC	CZB-NXT-i7-00025	CAAGCAGAAGACGGCATACGAGATAAGTGCTTTAGAGTCTCGTGGGCTCGG
CZB-NXT-i5-00026	AATGATACGGCGACCACCGAGATCTACACGCGATACTAATATCGTCGGCAGCGTC	CZB-NXT-i7-00026	CAAGCAGAAGACGGCATACGAGATGCGATACTAATAGTCTCGTGGGCTCGG
CZB-NXT-i5-00027	AATGATACGGCGACCACCGAGATCTACACGGGTAGTATCCATCGTCGGCAGCGTC	CZB-NXT-i7-00027	CAAGCAGAAGACGGCATACGAGATGGGTAGTATCCAGTCTCGTGGGCTCGG
CZB-NXT-i5-00028	AATGATACGGCGACCACCGAGATCTACACACAGTGTAGTCGTCGTCGGCAGCGTC	CZB-NXT-i7-00028	CAAGCAGAAGACGGCATACGAGATACAGTGTAGTCGGTCTCGTGGGCTCGG
CZB-NXT-i5-00029	AATGATACGGCGACCACCGAGATCTACACGTGCCGCAATCGTCGTCGGCAGCGTC	CZB-NXT-i7-00029	CAAGCAGAAGACGGCATACGAGATGTGCCGCAATCGGTCTCGTGGGCTCGG
CZB-NXT-i5-00030	AATGATACGGCGACCACCGAGATCTACACCCTGGTGCGGGTTCGTCGGCAGCGTC	CZB-NXT-i7-00030	CAAGCAGAAGACGGCATACGAGATCCTGGTGCGGGTGTCTCGTGGGCTCGG
CZB-NXT-i5-00031	AATGATACGGCGACCACCGAGATCTACACACGGCTATCCCATCGTCGGCAGCGTC	CZB-NXT-i7-00031	CAAGCAGAAGACGGCATACGAGATACGGCTATCCCAGTCTCGTGGGCTCGG
CZB-NXT-i5-00032	AATGATACGGCGACCACCGAGATCTACACATGGTCATAGAATCGTCGGCAGCGTC	CZB-NXT-i7-00032	CAAGCAGAAGACGGCATACGAGATATGGTCATAGAAGTCTCGTGGGCTCGG
CZB-NXT-i5-00033	AATGATACGGCGACCACCGAGATCTACACCGAGCACCTTGATCGTCGGCAGCGTC	CZB-NXT-i7-00033	CAAGCAGAAGACGGCATACGAGATCGAGCACCTTGAGTCTCGTGGGCTCGG
CZB-NXT-i5-00034	AATGATACGGCGACCACCGAGATCTACACTCATTCACTAAATCGTCGGCAGCGTC	CZB-NXT-i7-00034	CAAGCAGAAGACGGCATACGAGATTCATTCACTAAAGTCTCGTGGGCTCGG
CZB-NXT-i5-00035	AATGATACGGCGACCACCGAGATCTACACCACTTATGCTGATCGTCGGCAGCGTC	CZB-NXT-i7-00035	CAAGCAGAAGACGGCATACGAGATCACTTATGCTGAGTCTCGTGGGCTCGG
CZB-NXT-i5-00036	AATGATACGGCGACCACCGAGATCTACACGTCAGCGGTAAATCGTCGGCAGCGTC	CZB-NXT-i7-00036	CAAGCAGAAGACGGCATACGAGATGTCAGCGGTAAAGTCTCGTGGGCTCGG
CZB-NXT-i5-00037	AATGATACGGCGACCACCGAGATCTACACCGTATTATGTGCTCGTCGGCAGCGTC	CZB-NXT-i7-00037	CAAGCAGAAGACGGCATACGAGATCGTATTATGTGCGTCTCGTGGGCTCGG
CZB-NXT-i5-00038	AATGATACGGCGACCACCGAGATCTACACTCACATTCCAGGTCGTCGGCAGCGTC	CZB-NXT-i7-00038	CAAGCAGAAGACGGCATACGAGATTCACATTCCAGGGTCTCGTGGGCTCGG
CZB-NXT-i5-00039	AATGATACGGCGACCACCGAGATCTACACCACTATTAGCAATCGTCGGCAGCGTC	CZB-NXT-i7-00039	CAAGCAGAAGACGGCATACGAGATCACTATTAGCAAGTCTCGTGGGCTCGG
CZB-NXT-i5-00040	AATGATACGGCGACCACCGAGATCTACACTCGCACTGGTTGTCGTCGGCAGCGTC	CZB-NXT-i7-00040	CAAGCAGAAGACGGCATACGAGATTCGCACTGGTTGGTCTCGTGGGCTCGG
CZB-NXT-i5-00041	AATGATACGGCGACCACCGAGATCTACACCAGACTAAGCCCTCGTCGGCAGCGTC	CZB-NXT-i7-00041	CAAGCAGAAGACGGCATACGAGATCAGACTAAGCCCGTCTCGTGGGCTCGG
CZB-NXT-i5-00042	AATGATACGGCGACCACCGAGATCTACACAACGCTCATCACTCGTCGGCAGCGTC	CZB-NXT-i7-00042	CAAGCAGAAGACGGCATACGAGATAACGCTCATCACGTCTCGTGGGCTCGG
CZB-NXT-i5-00043	AATGATACGGCGACCACCGAGATCTACACTCACACGGGAAATCGTCGGCAGCGTC	CZB-NXT-i7-00043	CAAGCAGAAGACGGCATACGAGATTCACACGGGAAAGTCTCGTGGGCTCGG
CZB-NXT-i5-00044	AATGATACGGCGACCACCGAGATCTACACTCAGGGCGGAGGTCGTCGGCAGCGTC	CZB-NXT-i7-00044	CAAGCAGAAGACGGCATACGAGATTCAGGGCGGAGGGTCTCGTGGGCTCGG
CZB-NXT-i5-00045	AATGATACGGCGACCACCGAGATCTACACCCGAGTATGACCTCGTCGGCAGCGTC	CZB-NXT-i7-00045	CAAGCAGAAGACGGCATACGAGATCCGAGTATGACCGTCTCGTGGGCTCGG
CZB-NXT-i5-00046	AATGATACGGCGACCACCGAGATCTACACCACAGTGCGTGATCGTCGGCAGCGTC	CZB-NXT-i7-00046	CAAGCAGAAGACGGCATACGAGATCACAGTGCGTGAGTCTCGTGGGCTCGG
CZB-NXT-i5-00047	AATGATACGGCGACCACCGAGATCTACACCTGGACTACAAATCGTCGGCAGCGTC	CZB-NXT-i7-00047	CAAGCAGAAGACGGCATACGAGATCTGGACTACAAAGTCTCGTGGGCTCGG
CZB-NXT-i5-00048	AATGATACGGCGACCACCGAGATCTACACACCTTCAAATACTCGTCGGCAGCGTC	CZB-NXT-i7-00048	CAAGCAGAAGACGGCATACGAGATACCTTCAAATACGTCTCGTGGGCTCGG
CZB-NXT-i5-00049	AATGATACGGCGACCACCGAGATCTACACCACCAACCGCTATCGTCGGCAGCGTC	CZB-NXT-i7-00049	CAAGCAGAAGACGGCATACGAGATCACCAACCGCTAGTCTCGTGGGCTCGG
CZB-NXT-i5-00050	AATGATACGGCGACCACCGAGATCTACACGAAGTAACGCTGTCGTCGGCAGCGTC	CZB-NXT-i7-00050	CAAGCAGAAGACGGCATACGAGATGAAGTAACGCTGGTCTCGTGGGCTCGG
CZB-NXT-i5-00051	AATGATACGGCGACCACCGAGATCTACACGGAAGTGCTTGATCGTCGGCAGCGTC	CZB-NXT-i7-00051	CAAGCAGAAGACGGCATACGAGATGGAAGTGCTTGAGTCTCGTGGGCTCGG
CZB-NXT-i5-00052	AATGATACGGCGACCACCGAGATCTACACCGGAAGGACGGATCGTCGGCAGCGTC	CZB-NXT-i7-00052	CAAGCAGAAGACGGCATACGAGATCGGAAGGACGGAGTCTCGTGGGCTCGG
CZB-NXT-i5-00053	AATGATACGGCGACCACCGAGATCTACACGGAGTATTTACATCGTCGGCAGCGTC	CZB-NXT-i7-00053	CAAGCAGAAGACGGCATACGAGATGGAGTATTTACAGTCTCGTGGGCTCGG
CZB-NXT-i5-00054	AATGATACGGCGACCACCGAGATCTACACTCGGGCGTCTAATCGTCGGCAGCGTC	CZB-NXT-i7-00054	CAAGCAGAAGACGGCATACGAGATTCGGGCGTCTAAGTCTCGTGGGCTCGG
CZB-NXT-i5-00055	AATGATACGGCGACCACCGAGATCTACACAGACATCGGTCATCGTCGGCAGCGTC	CZB-NXT-i7-00055	CAAGCAGAAGACGGCATACGAGATAGACATCGGTCAGTCTCGTGGGCTCGG
CZB-NXT-i5-00056	AATGATACGGCGACCACCGAGATCTACACCGATAAATCTTATCGTCGGCAGCGTC	CZB-NXT-i7-00056	CAAGCAGAAGACGGCATACGAGATCGATAAATCTTAGTCTCGTGGGCTCGG
CZB-NXT-i5-00057	AATGATACGGCGACCACCGAGATCTACACCAAACTCTGTGATCGTCGGCAGCGTC	CZB-NXT-i7-00057	CAAGCAGAAGACGGCATACGAGATCAAACTCTGTGAGTCTCGTGGGCTCGG
CZB-NXT-i5-00058	AATGATACGGCGACCACCGAGATCTACACCGCTATCCCTCCTCGTCGGCAGCGTC	CZB-NXT-i7-00058	CAAGCAGAAGACGGCATACGAGATCGCTATCCCTCCGTCTCGTGGGCTCGG
CZB-NXT-i5-00059	AATGATACGGCGACCACCGAGATCTACACTTTAGATAGAAGTCGTCGGCAGCGTC	CZB-NXT-i7-00059	CAAGCAGAAGACGGCATACGAGATTTTAGATAGAAGGTCTCGTGGGCTCGG
CZB-NXT-i5-00060	AATGATACGGCGACCACCGAGATCTACACCCAAGATTATGCTCGTCGGCAGCGTC	CZB-NXT-i7-00060	CAAGCAGAAGACGGCATACGAGATCCAAGATTATGCGTCTCGTGGGCTCGG
CZB-NXT-i5-00061	AATGATACGGCGACCACCGAGATCTACACTTGGCTTCATACTCGTCGGCAGCGTC	CZB-NXT-i7-00061	CAAGCAGAAGACGGCATACGAGATTTGGCTTCATACGTCTCGTGGGCTCGG
CZB-NXT-i5-00062	AATGATACGGCGACCACCGAGATCTACACGAAGCATTTCTTTCGTCGGCAGCGTC	CZB-NXT-i7-00062	CAAGCAGAAGACGGCATACGAGATGAAGCATTTCTTGTCTCGTGGGCTCGG
CZB-NXT-i5-00063	AATGATACGGCGACCACCGAGATCTACACTAAAGATACGAATCGTCGGCAGCGTC	CZB-NXT-i7-00063	CAAGCAGAAGACGGCATACGAGATTAAAGATACGAAGTCTCGTGGGCTCGG
CZB-NXT-i5-00064	AATGATACGGCGACCACCGAGATCTACACAAAGGCGTAATATCGTCGGCAGCGTC	CZB-NXT-i7-00064	CAAGCAGAAGACGGCATACGAGATAAAGGCGTAATAGTCTCGTGGGCTCGG
CZB-NXT-i5-00065	AATGATACGGCGACCACCGAGATCTACACCCATACAGGCAATCGTCGGCAGCGTC	CZB-NXT-i7-00065	CAAGCAGAAGACGGCATACGAGATCCATACAGGCAAGTCTCGTGGGCTCGG
CZB-NXT-i5-00066	AATGATACGGCGACCACCGAGATCTACACAGGATAGCGGTCTCGTCGGCAGCGTC	CZB-NXT-i7-00066	CAAGCAGAAGACGGCATACGAGATAGGATAGCGGTCGTCTCGTGGGCTCGG
CZB-NXT-i5-00067	AATGATACGGCGACCACCGAGATCTACACAGAATACTCCAATCGTCGGCAGCGTC	CZB-NXT-i7-00067	CAAGCAGAAGACGGCATACGAGATAGAATACTCCAAGTCTCGTGGGCTCGG
CZB-NXT-i5-00068	AATGATACGGCGACCACCGAGATCTACACAGACCTTTAGTTTCGTCGGCAGCGTC	CZB-NXT-i7-00068	CAAGCAGAAGACGGCATACGAGATAGACCTTTAGTTGTCTCGTGGGCTCGG
CZB-NXT-i5-00069	AATGATACGGCGACCACCGAGATCTACACACGGAGTCGCTGTCGTCGGCAGCGTC	CZB-NXT-i7-00069	CAAGCAGAAGACGGCATACGAGATACGGAGTCGCTGGTCTCGTGGGCTCGG
CZB-NXT-i5-00070	AATGATACGGCGACCACCGAGATCTACACCCGATGCCCACTTCGTCGGCAGCGTC	CZB-NXT-i7-00070	CAAGCAGAAGACGGCATACGAGATCCGATGCCCACTGTCTCGTGGGCTCGG
CZB-NXT-i5-00071	AATGATACGGCGACCACCGAGATCTACACAGAGGTGAATGATCGTCGGCAGCGTC	CZB-NXT-i7-00071	CAAGCAGAAGACGGCATACGAGATAGAGGTGAATGAGTCTCGTGGGCTCGG
CZB-NXT-i5-00072	AATGATACGGCGACCACCGAGATCTACACGTCTTTGACCTCTCGTCGGCAGCGTC	CZB-NXT-i7-00072	CAAGCAGAAGACGGCATACGAGATGTCTTTGACCTCGTCTCGTGGGCTCGG
CZB-NXT-i5-00073	AATGATACGGCGACCACCGAGATCTACACCTGCGGCTCAAATCGTCGGCAGCGTC	CZB-NXT-i7-00073	CAAGCAGAAGACGGCATACGAGATCTGCGGCTCAAAGTCTCGTGGGCTCGG
CZB-NXT-i5-00074	AATGATACGGCGACCACCGAGATCTACACTTCTGGTTACAATCGTCGGCAGCGTC	CZB-NXT-i7-00074	CAAGCAGAAGACGGCATACGAGATTTCTGGTTACAAGTCTCGTGGGCTCGG
CZB-NXT-i5-00075	AATGATACGGCGACCACCGAGATCTACACCAGACCTGTTCCTCGTCGGCAGCGTC	CZB-NXT-i7-00075	CAAGCAGAAGACGGCATACGAGATCAGACCTGTTCCGTCTCGTGGGCTCGG
CZB-NXT-i5-00076	AATGATACGGCGACCACCGAGATCTACACCTGGGCGTATCGTCGTCGGCAGCGTC	CZB-NXT-i7-00076	CAAGCAGAAGACGGCATACGAGATCTGGGCGTATCGGTCTCGTGGGCTCGG
CZB-NXT-i5-00077	AATGATACGGCGACCACCGAGATCTACACAAGTTATGCCGTTCGTCGGCAGCGTC	CZB-NXT-i7-00077	CAAGCAGAAGACGGCATACGAGATAAGTTATGCCGTGTCTCGTGGGCTCGG
CZB-NXT-i5-00078	AATGATACGGCGACCACCGAGATCTACACCCGTTCCAAACATCGTCGGCAGCGTC	CZB-NXT-i7-00078	CAAGCAGAAGACGGCATACGAGATCCGTTCCAAACAGTCTCGTGGGCTCGG
CZB-NXT-i5-00079	AATGATACGGCGACCACCGAGATCTACACGCTATTTGCGGATCGTCGGCAGCGTC	CZB-NXT-i7-00079	CAAGCAGAAGACGGCATACGAGATGCTATTTGCGGAGTCTCGTGGGCTCGG
CZB-NXT-i5-00080	AATGATACGGCGACCACCGAGATCTACACCTTATTTACACATCGTCGGCAGCGTC	CZB-NXT-i7-00080	CAAGCAGAAGACGGCATACGAGATCTTATTTACACAGTCTCGTGGGCTCGG
CZB-NXT-i5-00081	AATGATACGGCGACCACCGAGATCTACACAAATAGTATGGCTCGTCGGCAGCGTC	CZB-NXT-i7-00081	CAAGCAGAAGACGGCATACGAGATAAATAGTATGGCGTCTCGTGGGCTCGG
CZB-NXT-i5-00082	AATGATACGGCGACCACCGAGATCTACACCATAGGCGGGTATCGTCGGCAGCGTC	CZB-NXT-i7-00082	CAAGCAGAAGACGGCATACGAGATCATAGGCGGGTAGTCTCGTGGGCTCGG
CZB-NXT-i5-00083	AATGATACGGCGACCACCGAGATCTACACAAATCGGGCTTGTCGTCGGCAGCGTC	CZB-NXT-i7-00083	CAAGCAGAAGACGGCATACGAGATAAATCGGGCTTGGTCTCGTGGGCTCGG
CZB-NXT-i5-00084	AATGATACGGCGACCACCGAGATCTACACTAGAGTTATGGATCGTCGGCAGCGTC	CZB-NXT-i7-00084	CAAGCAGAAGACGGCATACGAGATTAGAGTTATGGAGTCTCGTGGGCTCGG
CZB-NXT-i5-00085	AATGATACGGCGACCACCGAGATCTACACTGGGTATCCTTATCGTCGGCAGCGTC	CZB-NXT-i7-00085	CAAGCAGAAGACGGCATACGAGATTGGGTATCCTTAGTCTCGTGGGCTCGG
CZB-NXT-i5-00086	AATGATACGGCGACCACCGAGATCTACACAACGGGTTGATATCGTCGGCAGCGTC	CZB-NXT-i7-00086	CAAGCAGAAGACGGCATACGAGATAACGGGTTGATAGTCTCGTGGGCTCGG
CZB-NXT-i5-00087	AATGATACGGCGACCACCGAGATCTACACAACGGCTTCCCTTCGTCGGCAGCGTC	CZB-NXT-i7-00087	CAAGCAGAAGACGGCATACGAGATAACGGCTTCCCTGTCTCGTGGGCTCGG
CZB-NXT-i5-00088	AATGATACGGCGACCACCGAGATCTACACCTGTAGCAACTCTCGTCGGCAGCGTC	CZB-NXT-i7-00088	CAAGCAGAAGACGGCATACGAGATCTGTAGCAACTCGTCTCGTGGGCTCGG
CZB-NXT-i5-00089	AATGATACGGCGACCACCGAGATCTACACTGTTAGCGTAAATCGTCGGCAGCGTC	CZB-NXT-i7-00089	CAAGCAGAAGACGGCATACGAGATTGTTAGCGTAAAGTCTCGTGGGCTCGG
CZB-NXT-i5-00090	AATGATACGGCGACCACCGAGATCTACACCGGATAACCCTCTCGTCGGCAGCGTC	CZB-NXT-i7-00090	CAAGCAGAAGACGGCATACGAGATCGGATAACCCTCGTCTCGTGGGCTCGG
CZB-NXT-i5-00091	AATGATACGGCGACCACCGAGATCTACACTAAATAAGCCAATCGTCGGCAGCGTC	CZB-NXT-i7-00091	CAAGCAGAAGACGGCATACGAGATTAAATAAGCCAAGTCTCGTGGGCTCGG
CZB-NXT-i5-00092	AATGATACGGCGACCACCGAGATCTACACCTTGGTCCTCGTTCGTCGGCAGCGTC	CZB-NXT-i7-00092	CAAGCAGAAGACGGCATACGAGATCTTGGTCCTCGTGTCTCGTGGGCTCGG
CZB-NXT-i5-00093	AATGATACGGCGACCACCGAGATCTACACGACGCATCTAAATCGTCGGCAGCGTC	CZB-NXT-i7-00093	CAAGCAGAAGACGGCATACGAGATGACGCATCTAAAGTCTCGTGGGCTCGG
CZB-NXT-i5-00094	AATGATACGGCGACCACCGAGATCTACACTAGCCCTTGGCATCGTCGGCAGCGTC	CZB-NXT-i7-00094	CAAGCAGAAGACGGCATACGAGATTAGCCCTTGGCAGTCTCGTGGGCTCGG
CZB-NXT-i5-00095	AATGATACGGCGACCACCGAGATCTACACCGGATTCAACCATCGTCGGCAGCGTC	CZB-NXT-i7-00095	CAAGCAGAAGACGGCATACGAGATCGGATTCAACCAGTCTCGTGGGCTCGG
CZB-NXT-i5-00096	AATGATACGGCGACCACCGAGATCTACACACGGACCAAGACTCGTCGGCAGCGTC	CZB-NXT-i7-00096	CAAGCAGAAGACGGCATACGAGATACGGACCAAGACGTCTCGTGGGCTCGG
CZB-NXT-i5-00097	AATGATACGGCGACCACCGAGATCTACACCCGATAGGGATATCGTCGGCAGCGTC	CZB-NXT-i7-00097	CAAGCAGAAGACGGCATACGAGATCCGATAGGGATAGTCTCGTGGGCTCGG
CZB-NXT-i5-00098	AATGATACGGCGACCACCGAGATCTACACCCAAACTTTAGATCGTCGGCAGCGTC	CZB-NXT-i7-00098	CAAGCAGAAGACGGCATACGAGATCCAAACTTTAGAGTCTCGTGGGCTCGG
CZB-NXT-i5-00099	AATGATACGGCGACCACCGAGATCTACACTGGTGGACTAAATCGTCGGCAGCGTC	CZB-NXT-i7-00099	CAAGCAGAAGACGGCATACGAGATTGGTGGACTAAAGTCTCGTGGGCTCGG
CZB-NXT-i5-00100	AATGATACGGCGACCACCGAGATCTACACGTTGAAGTTTAGTCGTCGGCAGCGTC	CZB-NXT-i7-00100	CAAGCAGAAGACGGCATACGAGATGTTGAAGTTTAGGTCTCGTGGGCTCGG
CZB-NXT-i5-00101	AATGATACGGCGACCACCGAGATCTACACAGTGCGTCATCATCGTCGGCAGCGTC	CZB-NXT-i7-00101	CAAGCAGAAGACGGCATACGAGATAGTGCGTCATCAGTCTCGTGGGCTCGG
CZB-NXT-i5-00102	AATGATACGGCGACCACCGAGATCTACACTCAAATGTCATATCGTCGGCAGCGTC	CZB-NXT-i7-00102	CAAGCAGAAGACGGCATACGAGATTCAAATGTCATAGTCTCGTGGGCTCGG
CZB-NXT-i5-00103	AATGATACGGCGACCACCGAGATCTACACGTGCCCGTATTGTCGTCGGCAGCGTC	CZB-NXT-i7-00103	CAAGCAGAAGACGGCATACGAGATGTGCCCGTATTGGTCTCGTGGGCTCGG
CZB-NXT-i5-00104	AATGATACGGCGACCACCGAGATCTACACCCCTGGTCATCGTCGTCGGCAGCGTC	CZB-NXT-i7-00104	CAAGCAGAAGACGGCATACGAGATCCCTGGTCATCGGTCTCGTGGGCTCGG
CZB-NXT-i5-00105	AATGATACGGCGACCACCGAGATCTACACGAACCAGACAAATCGTCGGCAGCGTC	CZB-NXT-i7-00105	CAAGCAGAAGACGGCATACGAGATGAACCAGACAAAGTCTCGTGGGCTCGG
CZB-NXT-i5-00106	AATGATACGGCGACCACCGAGATCTACACACGGGCTGTTGATCGTCGGCAGCGTC	CZB-NXT-i7-00106	CAAGCAGAAGACGGCATACGAGATACGGGCTGTTGAGTCTCGTGGGCTCGG
CZB-NXT-i5-00107	AATGATACGGCGACCACCGAGATCTACACCACGGTGTTACATCGTCGGCAGCGTC	CZB-NXT-i7-00107	CAAGCAGAAGACGGCATACGAGATCACGGTGTTACAGTCTCGTGGGCTCGG
CZB-NXT-i5-00108	AATGATACGGCGACCACCGAGATCTACACGACAGGCAGCAATCGTCGGCAGCGTC	CZB-NXT-i7-00108	CAAGCAGAAGACGGCATACGAGATGACAGGCAGCAAGTCTCGTGGGCTCGG
CZB-NXT-i5-00109	AATGATACGGCGACCACCGAGATCTACACGATTGGGTGTCGTCGTCGGCAGCGTC	CZB-NXT-i7-00109	CAAGCAGAAGACGGCATACGAGATGATTGGGTGTCGGTCTCGTGGGCTCGG
CZB-NXT-i5-00110	AATGATACGGCGACCACCGAGATCTACACCTCATTGACCAATCGTCGGCAGCGTC	CZB-NXT-i7-00110	CAAGCAGAAGACGGCATACGAGATCTCATTGACCAAGTCTCGTGGGCTCGG
CZB-NXT-i5-00111	AATGATACGGCGACCACCGAGATCTACACGACGAGAACTTCTCGTCGGCAGCGTC	CZB-NXT-i7-00111	CAAGCAGAAGACGGCATACGAGATGACGAGAACTTCGTCTCGTGGGCTCGG
CZB-NXT-i5-00112	AATGATACGGCGACCACCGAGATCTACACAGTCAAAGGTCGTCGTCGGCAGCGTC	CZB-NXT-i7-00112	CAAGCAGAAGACGGCATACGAGATAGTCAAAGGTCGGTCTCGTGGGCTCGG
CZB-NXT-i5-00113	AATGATACGGCGACCACCGAGATCTACACGTGAAACTATGATCGTCGGCAGCGTC	CZB-NXT-i7-00113	CAAGCAGAAGACGGCATACGAGATGTGAAACTATGAGTCTCGTGGGCTCGG
CZB-NXT-i5-00114	AATGATACGGCGACCACCGAGATCTACACCATAGTTAGGCGTCGTCGGCAGCGTC	CZB-NXT-i7-00114	CAAGCAGAAGACGGCATACGAGATCATAGTTAGGCGGTCTCGTGGGCTCGG
CZB-NXT-i5-00115	AATGATACGGCGACCACCGAGATCTACACTAGGTAACTAAATCGTCGGCAGCGTC	CZB-NXT-i7-00115	CAAGCAGAAGACGGCATACGAGATTAGGTAACTAAAGTCTCGTGGGCTCGG
CZB-NXT-i5-00116	AATGATACGGCGACCACCGAGATCTACACAGTTTACGGTCATCGTCGGCAGCGTC	CZB-NXT-i7-00116	CAAGCAGAAGACGGCATACGAGATAGTTTACGGTCAGTCTCGTGGGCTCGG
CZB-NXT-i5-00117	AATGATACGGCGACCACCGAGATCTACACTGCTGGAAGTTTTCGTCGGCAGCGTC	CZB-NXT-i7-00117	CAAGCAGAAGACGGCATACGAGATTGCTGGAAGTTTGTCTCGTGGGCTCGG
CZB-NXT-i5-00118	AATGATACGGCGACCACCGAGATCTACACCACCTCGGCTAATCGTCGGCAGCGTC	CZB-NXT-i7-00118	CAAGCAGAAGACGGCATACGAGATCACCTCGGCTAAGTCTCGTGGGCTCGG
CZB-NXT-i5-00119	AATGATACGGCGACCACCGAGATCTACACCTAAGAGAAGTCTCGTCGGCAGCGTC	CZB-NXT-i7-00119	CAAGCAGAAGACGGCATACGAGATCTAAGAGAAGTCGTCTCGTGGGCTCGG
CZB-NXT-i5-00120	AATGATACGGCGACCACCGAGATCTACACAATCTCGGGTGCTCGTCGGCAGCGTC	CZB-NXT-i7-00120	CAAGCAGAAGACGGCATACGAGATAATCTCGGGTGCGTCTCGTGGGCTCGG
CZB-NXT-i5-00121	AATGATACGGCGACCACCGAGATCTACACGTTCAGGCTATGTCGTCGGCAGCGTC	CZB-NXT-i7-00121	CAAGCAGAAGACGGCATACGAGATGTTCAGGCTATGGTCTCGTGGGCTCGG
CZB-NXT-i5-00122	AATGATACGGCGACCACCGAGATCTACACTATGACCAGCGGTCGTCGGCAGCGTC	CZB-NXT-i7-00122	CAAGCAGAAGACGGCATACGAGATTATGACCAGCGGGTCTCGTGGGCTCGG
CZB-NXT-i5-00123	AATGATACGGCGACCACCGAGATCTACACATCGGCTTACGATCGTCGGCAGCGTC	CZB-NXT-i7-00123	CAAGCAGAAGACGGCATACGAGATATCGGCTTACGAGTCTCGTGGGCTCGG
CZB-NXT-i5-00124	AATGATACGGCGACCACCGAGATCTACACTGCCTCCCAACATCGTCGGCAGCGTC	CZB-NXT-i7-00124	CAAGCAGAAGACGGCATACGAGATTGCCTCCCAACAGTCTCGTGGGCTCGG
CZB-NXT-i5-00125	AATGATACGGCGACCACCGAGATCTACACTATCTTTGAGGGTCGTCGGCAGCGTC	CZB-NXT-i7-00125	CAAGCAGAAGACGGCATACGAGATTATCTTTGAGGGGTCTCGTGGGCTCGG
CZB-NXT-i5-00126	AATGATACGGCGACCACCGAGATCTACACCTATCCTATCGCTCGTCGGCAGCGTC	CZB-NXT-i7-00126	CAAGCAGAAGACGGCATACGAGATCTATCCTATCGCGTCTCGTGGGCTCGG
CZB-NXT-i5-00127	AATGATACGGCGACCACCGAGATCTACACCCGTGTGTAGGGTCGTCGGCAGCGTC	CZB-NXT-i7-00127	CAAGCAGAAGACGGCATACGAGATCCGTGTGTAGGGGTCTCGTGGGCTCGG
CZB-NXT-i5-00128	AATGATACGGCGACCACCGAGATCTACACAGAGGAATACCGTCGTCGGCAGCGTC	CZB-NXT-i7-00128	CAAGCAGAAGACGGCATACGAGATAGAGGAATACCGGTCTCGTGGGCTCGG
CZB-NXT-i5-00129	AATGATACGGCGACCACCGAGATCTACACAACCAGAAGCGATCGTCGGCAGCGTC	CZB-NXT-i7-00129	CAAGCAGAAGACGGCATACGAGATAACCAGAAGCGAGTCTCGTGGGCTCGG
CZB-NXT-i5-00130	AATGATACGGCGACCACCGAGATCTACACTGTAGACACAAATCGTCGGCAGCGTC	CZB-NXT-i7-00130	CAAGCAGAAGACGGCATACGAGATTGTAGACACAAAGTCTCGTGGGCTCGG
CZB-NXT-i5-00131	AATGATACGGCGACCACCGAGATCTACACTCAAACAGGGCTTCGTCGGCAGCGTC	CZB-NXT-i7-00131	CAAGCAGAAGACGGCATACGAGATTCAAACAGGGCTGTCTCGTGGGCTCGG
CZB-NXT-i5-00132	AATGATACGGCGACCACCGAGATCTACACTAGAGAAGATTTTCGTCGGCAGCGTC	CZB-NXT-i7-00132	CAAGCAGAAGACGGCATACGAGATTAGAGAAGATTTGTCTCGTGGGCTCGG
CZB-NXT-i5-00133	AATGATACGGCGACCACCGAGATCTACACAACAAACAAGTTTCGTCGGCAGCGTC	CZB-NXT-i7-00133	CAAGCAGAAGACGGCATACGAGATAACAAACAAGTTGTCTCGTGGGCTCGG
CZB-NXT-i5-00134	AATGATACGGCGACCACCGAGATCTACACTGCCCTACAGCCTCGTCGGCAGCGTC	CZB-NXT-i7-00134	CAAGCAGAAGACGGCATACGAGATTGCCCTACAGCCGTCTCGTGGGCTCGG
CZB-NXT-i5-00135	AATGATACGGCGACCACCGAGATCTACACTATCTGTGCTGATCGTCGGCAGCGTC	CZB-NXT-i7-00135	CAAGCAGAAGACGGCATACGAGATTATCTGTGCTGAGTCTCGTGGGCTCGG
CZB-NXT-i5-00136	AATGATACGGCGACCACCGAGATCTACACGGCTTGATTACATCGTCGGCAGCGTC	CZB-NXT-i7-00136	CAAGCAGAAGACGGCATACGAGATGGCTTGATTACAGTCTCGTGGGCTCGG
CZB-NXT-i5-00137	AATGATACGGCGACCACCGAGATCTACACCCTGGTAAGTGGTCGTCGGCAGCGTC	CZB-NXT-i7-00137	CAAGCAGAAGACGGCATACGAGATCCTGGTAAGTGGGTCTCGTGGGCTCGG
CZB-NXT-i5-00138	AATGATACGGCGACCACCGAGATCTACACCTACGCAACCCGTCGTCGGCAGCGTC	CZB-NXT-i7-00138	CAAGCAGAAGACGGCATACGAGATCTACGCAACCCGGTCTCGTGGGCTCGG
CZB-NXT-i5-00139	AATGATACGGCGACCACCGAGATCTACACCTGCCATCCTTGTCGTCGGCAGCGTC	CZB-NXT-i7-00139	CAAGCAGAAGACGGCATACGAGATCTGCCATCCTTGGTCTCGTGGGCTCGG
CZB-NXT-i5-00140	AATGATACGGCGACCACCGAGATCTACACTTGCGGGCGGGATCGTCGGCAGCGTC	CZB-NXT-i7-00140	CAAGCAGAAGACGGCATACGAGATTTGCGGGCGGGAGTCTCGTGGGCTCGG
CZB-NXT-i5-00141	AATGATACGGCGACCACCGAGATCTACACTGTGGAATCTTCTCGTCGGCAGCGTC	CZB-NXT-i7-00141	CAAGCAGAAGACGGCATACGAGATTGTGGAATCTTCGTCTCGTGGGCTCGG
CZB-NXT-i5-00142	AATGATACGGCGACCACCGAGATCTACACCTGTGGTCTTCATCGTCGGCAGCGTC	CZB-NXT-i7-00142	CAAGCAGAAGACGGCATACGAGATCTGTGGTCTTCAGTCTCGTGGGCTCGG
CZB-NXT-i5-00143	AATGATACGGCGACCACCGAGATCTACACCTCGTATGAATATCGTCGGCAGCGTC	CZB-NXT-i7-00143	CAAGCAGAAGACGGCATACGAGATCTCGTATGAATAGTCTCGTGGGCTCGG
CZB-NXT-i5-00144	AATGATACGGCGACCACCGAGATCTACACAAGCGAGGAGGTTCGTCGGCAGCGTC	CZB-NXT-i7-00144	CAAGCAGAAGACGGCATACGAGATAAGCGAGGAGGTGTCTCGTGGGCTCGG
CZB-NXT-i5-00145	AATGATACGGCGACCACCGAGATCTACACATCATTTGCTGGTCGTCGGCAGCGTC	CZB-NXT-i7-00145	CAAGCAGAAGACGGCATACGAGATATCATTTGCTGGGTCTCGTGGGCTCGG
CZB-NXT-i5-00146	AATGATACGGCGACCACCGAGATCTACACAGCCGTTCAGGGTCGTCGGCAGCGTC	CZB-NXT-i7-00146	CAAGCAGAAGACGGCATACGAGATAGCCGTTCAGGGGTCTCGTGGGCTCGG
CZB-NXT-i5-00147	AATGATACGGCGACCACCGAGATCTACACCACCAGTTCCAATCGTCGGCAGCGTC	CZB-NXT-i7-00147	CAAGCAGAAGACGGCATACGAGATCACCAGTTCCAAGTCTCGTGGGCTCGG
CZB-NXT-i5-00148	AATGATACGGCGACCACCGAGATCTACACCGGAAACAGCAATCGTCGGCAGCGTC	CZB-NXT-i7-00148	CAAGCAGAAGACGGCATACGAGATCGGAAACAGCAAGTCTCGTGGGCTCGG
CZB-NXT-i5-00149	AATGATACGGCGACCACCGAGATCTACACCGGCGATTCGGCTCGTCGGCAGCGTC	CZB-NXT-i7-00149	CAAGCAGAAGACGGCATACGAGATCGGCGATTCGGCGTCTCGTGGGCTCGG
CZB-NXT-i5-00150	AATGATACGGCGACCACCGAGATCTACACCCTCCCTTCTGCTCGTCGGCAGCGTC	CZB-NXT-i7-00150	CAAGCAGAAGACGGCATACGAGATCCTCCCTTCTGCGTCTCGTGGGCTCGG
CZB-NXT-i5-00151	AATGATACGGCGACCACCGAGATCTACACGCAAAGATGTTCTCGTCGGCAGCGTC	CZB-NXT-i7-00151	CAAGCAGAAGACGGCATACGAGATGCAAAGATGTTCGTCTCGTGGGCTCGG
CZB-NXT-i5-00152	AATGATACGGCGACCACCGAGATCTACACTTCTGTTGCGAATCGTCGGCAGCGTC	CZB-NXT-i7-00152	CAAGCAGAAGACGGCATACGAGATTTCTGTTGCGAAGTCTCGTGGGCTCGG
CZB-NXT-i5-00153	AATGATACGGCGACCACCGAGATCTACACAAATGTGTTCGGTCGTCGGCAGCGTC	CZB-NXT-i7-00153	CAAGCAGAAGACGGCATACGAGATAAATGTGTTCGGGTCTCGTGGGCTCGG
CZB-NXT-i5-00154	AATGATACGGCGACCACCGAGATCTACACAGAAGTCGGTGCTCGTCGGCAGCGTC	CZB-NXT-i7-00154	CAAGCAGAAGACGGCATACGAGATAGAAGTCGGTGCGTCTCGTGGGCTCGG
CZB-NXT-i5-00155	AATGATACGGCGACCACCGAGATCTACACGGGACTTGGACCTCGTCGGCAGCGTC	CZB-NXT-i7-00155	CAAGCAGAAGACGGCATACGAGATGGGACTTGGACCGTCTCGTGGGCTCGG
CZB-NXT-i5-00156	AATGATACGGCGACCACCGAGATCTACACATCGGAAACCTGTCGTCGGCAGCGTC	CZB-NXT-i7-00156	CAAGCAGAAGACGGCATACGAGATATCGGAAACCTGGTCTCGTGGGCTCGG
CZB-NXT-i5-00157	AATGATACGGCGACCACCGAGATCTACACTCTGTATCCGTGTCGTCGGCAGCGTC	CZB-NXT-i7-00157	CAAGCAGAAGACGGCATACGAGATTCTGTATCCGTGGTCTCGTGGGCTCGG
CZB-NXT-i5-00158	AATGATACGGCGACCACCGAGATCTACACCGTAGATGGGAATCGTCGGCAGCGTC	CZB-NXT-i7-00158	CAAGCAGAAGACGGCATACGAGATCGTAGATGGGAAGTCTCGTGGGCTCGG
CZB-NXT-i5-00159	AATGATACGGCGACCACCGAGATCTACACTCTATCCTTCTGTCGTCGGCAGCGTC	CZB-NXT-i7-00159	CAAGCAGAAGACGGCATACGAGATTCTATCCTTCTGGTCTCGTGGGCTCGG
CZB-NXT-i5-00160	AATGATACGGCGACCACCGAGATCTACACTCCTCGGATGGATCGTCGGCAGCGTC	CZB-NXT-i7-00160	CAAGCAGAAGACGGCATACGAGATTCCTCGGATGGAGTCTCGTGGGCTCGG
CZB-NXT-i5-00161	AATGATACGGCGACCACCGAGATCTACACCGGGCAAATCAATCGTCGGCAGCGTC	CZB-NXT-i7-00161	CAAGCAGAAGACGGCATACGAGATCGGGCAAATCAAGTCTCGTGGGCTCGG
CZB-NXT-i5-00162	AATGATACGGCGACCACCGAGATCTACACTTTCGTTACACGTCGTCGGCAGCGTC	CZB-NXT-i7-00162	CAAGCAGAAGACGGCATACGAGATTTTCGTTACACGGTCTCGTGGGCTCGG
CZB-NXT-i5-00163	AATGATACGGCGACCACCGAGATCTACACACATTCTGGAAATCGTCGGCAGCGTC	CZB-NXT-i7-00163	CAAGCAGAAGACGGCATACGAGATACATTCTGGAAAGTCTCGTGGGCTCGG
CZB-NXT-i5-00164	AATGATACGGCGACCACCGAGATCTACACCGGGCAAGTGCTTCGTCGGCAGCGTC	CZB-NXT-i7-00164	CAAGCAGAAGACGGCATACGAGATCGGGCAAGTGCTGTCTCGTGGGCTCGG
CZB-NXT-i5-00165	AATGATACGGCGACCACCGAGATCTACACCCACTTGCTGGATCGTCGGCAGCGTC	CZB-NXT-i7-00165	CAAGCAGAAGACGGCATACGAGATCCACTTGCTGGAGTCTCGTGGGCTCGG
CZB-NXT-i5-00166	AATGATACGGCGACCACCGAGATCTACACGCTTCACTCCATTCGTCGGCAGCGTC	CZB-NXT-i7-00166	CAAGCAGAAGACGGCATACGAGATGCTTCACTCCATGTCTCGTGGGCTCGG
CZB-NXT-i5-00167	AATGATACGGCGACCACCGAGATCTACACCCTTGCTGCTGATCGTCGGCAGCGTC	CZB-NXT-i7-00167	CAAGCAGAAGACGGCATACGAGATCCTTGCTGCTGAGTCTCGTGGGCTCGG
CZB-NXT-i5-00168	AATGATACGGCGACCACCGAGATCTACACAAATAACGAAGTTCGTCGGCAGCGTC	CZB-NXT-i7-00168	CAAGCAGAAGACGGCATACGAGATAAATAACGAAGTGTCTCGTGGGCTCGG
CZB-NXT-i5-00169	AATGATACGGCGACCACCGAGATCTACACGCAGAGAACCCATCGTCGGCAGCGTC	CZB-NXT-i7-00169	CAAGCAGAAGACGGCATACGAGATGCAGAGAACCCAGTCTCGTGGGCTCGG
CZB-NXT-i5-00170	AATGATACGGCGACCACCGAGATCTACACAGGCGACCGTGGTCGTCGGCAGCGTC	CZB-NXT-i7-00170	CAAGCAGAAGACGGCATACGAGATAGGCGACCGTGGGTCTCGTGGGCTCGG
CZB-NXT-i5-00171	AATGATACGGCGACCACCGAGATCTACACACTGCTCGCACATCGTCGGCAGCGTC	CZB-NXT-i7-00171	CAAGCAGAAGACGGCATACGAGATACTGCTCGCACAGTCTCGTGGGCTCGG
CZB-NXT-i5-00172	AATGATACGGCGACCACCGAGATCTACACGCACTGATGGAATCGTCGGCAGCGTC	CZB-NXT-i7-00172	CAAGCAGAAGACGGCATACGAGATGCACTGATGGAAGTCTCGTGGGCTCGG
CZB-NXT-i5-00173	AATGATACGGCGACCACCGAGATCTACACAACTTGCTGTGCTCGTCGGCAGCGTC	CZB-NXT-i7-00173	CAAGCAGAAGACGGCATACGAGATAACTTGCTGTGCGTCTCGTGGGCTCGG
CZB-NXT-i5-00174	AATGATACGGCGACCACCGAGATCTACACGTGGTATGGAGCTCGTCGGCAGCGTC	CZB-NXT-i7-00174	CAAGCAGAAGACGGCATACGAGATGTGGTATGGAGCGTCTCGTGGGCTCGG
CZB-NXT-i5-00175	AATGATACGGCGACCACCGAGATCTACACGCAAAGTTACGCTCGTCGGCAGCGTC	CZB-NXT-i7-00175	CAAGCAGAAGACGGCATACGAGATGCAAAGTTACGCGTCTCGTGGGCTCGG
CZB-NXT-i5-00176	AATGATACGGCGACCACCGAGATCTACACTTGAGGATTTCATCGTCGGCAGCGTC	CZB-NXT-i7-00176	CAAGCAGAAGACGGCATACGAGATTTGAGGATTTCAGTCTCGTGGGCTCGG
CZB-NXT-i5-00177	AATGATACGGCGACCACCGAGATCTACACTGAAGGCTTGGGTCGTCGGCAGCGTC	CZB-NXT-i7-00177	CAAGCAGAAGACGGCATACGAGATTGAAGGCTTGGGGTCTCGTGGGCTCGG
CZB-NXT-i5-00178	AATGATACGGCGACCACCGAGATCTACACAACTGCGTCGGATCGTCGGCAGCGTC	CZB-NXT-i7-00178	CAAGCAGAAGACGGCATACGAGATAACTGCGTCGGAGTCTCGTGGGCTCGG
CZB-NXT-i5-00179	AATGATACGGCGACCACCGAGATCTACACCCAAAGTGGTGTTCGTCGGCAGCGTC	CZB-NXT-i7-00179	CAAGCAGAAGACGGCATACGAGATCCAAAGTGGTGTGTCTCGTGGGCTCGG
CZB-NXT-i5-00180	AATGATACGGCGACCACCGAGATCTACACGCACCGTTATTTTCGTCGGCAGCGTC	CZB-NXT-i7-00180	CAAGCAGAAGACGGCATACGAGATGCACCGTTATTTGTCTCGTGGGCTCGG
CZB-NXT-i5-00181	AATGATACGGCGACCACCGAGATCTACACGATAGATACTTATCGTCGGCAGCGTC	CZB-NXT-i7-00181	CAAGCAGAAGACGGCATACGAGATGATAGATACTTAGTCTCGTGGGCTCGG
CZB-NXT-i5-00182	AATGATACGGCGACCACCGAGATCTACACTGGAAACAATCATCGTCGGCAGCGTC	CZB-NXT-i7-00182	CAAGCAGAAGACGGCATACGAGATTGGAAACAATCAGTCTCGTGGGCTCGG
CZB-NXT-i5-00183	AATGATACGGCGACCACCGAGATCTACACTCACCCATTGAATCGTCGGCAGCGTC	CZB-NXT-i7-00183	CAAGCAGAAGACGGCATACGAGATTCACCCATTGAAGTCTCGTGGGCTCGG
CZB-NXT-i5-00184	AATGATACGGCGACCACCGAGATCTACACAATGTATCGCAGTCGTCGGCAGCGTC	CZB-NXT-i7-00184	CAAGCAGAAGACGGCATACGAGATAATGTATCGCAGGTCTCGTGGGCTCGG
CZB-NXT-i5-00185	AATGATACGGCGACCACCGAGATCTACACGGGTAGGGACGGTCGTCGGCAGCGTC	CZB-NXT-i7-00185	CAAGCAGAAGACGGCATACGAGATGGGTAGGGACGGGTCTCGTGGGCTCGG
CZB-NXT-i5-00186	AATGATACGGCGACCACCGAGATCTACACGACTTTGGCGTGTCGTCGGCAGCGTC	CZB-NXT-i7-00186	CAAGCAGAAGACGGCATACGAGATGACTTTGGCGTGGTCTCGTGGGCTCGG
CZB-NXT-i5-00187	AATGATACGGCGACCACCGAGATCTACACTCTCAGGCTAAATCGTCGGCAGCGTC	CZB-NXT-i7-00187	CAAGCAGAAGACGGCATACGAGATTCTCAGGCTAAAGTCTCGTGGGCTCGG
CZB-NXT-i5-00188	AATGATACGGCGACCACCGAGATCTACACGCACCAGACTCGTCGTCGGCAGCGTC	CZB-NXT-i7-00188	CAAGCAGAAGACGGCATACGAGATGCACCAGACTCGGTCTCGTGGGCTCGG
CZB-NXT-i5-00189	AATGATACGGCGACCACCGAGATCTACACGCTTAGTTGATGTCGTCGGCAGCGTC	CZB-NXT-i7-00189	CAAGCAGAAGACGGCATACGAGATGCTTAGTTGATGGTCTCGTGGGCTCGG
CZB-NXT-i5-00190	AATGATACGGCGACCACCGAGATCTACACAACCCATTGAGATCGTCGGCAGCGTC	CZB-NXT-i7-00190	CAAGCAGAAGACGGCATACGAGATAACCCATTGAGAGTCTCGTGGGCTCGG
CZB-NXT-i5-00191	AATGATACGGCGACCACCGAGATCTACACGCCAACTCCTGATCGTCGGCAGCGTC	CZB-NXT-i7-00191	CAAGCAGAAGACGGCATACGAGATGCCAACTCCTGAGTCTCGTGGGCTCGG
CZB-NXT-i5-00192	AATGATACGGCGACCACCGAGATCTACACCTCAACTCGCAATCGTCGGCAGCGTC	CZB-NXT-i7-00192	CAAGCAGAAGACGGCATACGAGATCTCAACTCGCAAGTCTCGTGGGCTCGG
CZB-NXT-i5-00193	AATGATACGGCGACCACCGAGATCTACACTTGCCCGTTATCTCGTCGGCAGCGTC	CZB-NXT-i7-00193	CAAGCAGAAGACGGCATACGAGATTTGCCCGTTATCGTCTCGTGGGCTCGG
CZB-NXT-i5-00194	AATGATACGGCGACCACCGAGATCTACACTTCGCTGGGATGTCGTCGGCAGCGTC	CZB-NXT-i7-00194	CAAGCAGAAGACGGCATACGAGATTTCGCTGGGATGGTCTCGTGGGCTCGG
CZB-NXT-i5-00195	AATGATACGGCGACCACCGAGATCTACACTCGCTGCGGAAATCGTCGGCAGCGTC	CZB-NXT-i7-00195	CAAGCAGAAGACGGCATACGAGATTCGCTGCGGAAAGTCTCGTGGGCTCGG
CZB-NXT-i5-00196	AATGATACGGCGACCACCGAGATCTACACTCACTCGTATTGTCGTCGGCAGCGTC	CZB-NXT-i7-00196	CAAGCAGAAGACGGCATACGAGATTCACTCGTATTGGTCTCGTGGGCTCGG
CZB-NXT-i5-00197	AATGATACGGCGACCACCGAGATCTACACGCTGGGAATGGGTCGTCGGCAGCGTC	CZB-NXT-i7-00197	CAAGCAGAAGACGGCATACGAGATGCTGGGAATGGGGTCTCGTGGGCTCGG
CZB-NXT-i5-00198	AATGATACGGCGACCACCGAGATCTACACTATCCGAGACGGTCGTCGGCAGCGTC	CZB-NXT-i7-00198	CAAGCAGAAGACGGCATACGAGATTATCCGAGACGGGTCTCGTGGGCTCGG
CZB-NXT-i5-00199	AATGATACGGCGACCACCGAGATCTACACTAGTAGACCTGATCGTCGGCAGCGTC	CZB-NXT-i7-00199	CAAGCAGAAGACGGCATACGAGATTAGTAGACCTGAGTCTCGTGGGCTCGG
CZB-NXT-i5-00200	AATGATACGGCGACCACCGAGATCTACACCCTAACCTATGATCGTCGGCAGCGTC	CZB-NXT-i7-00200	CAAGCAGAAGACGGCATACGAGATCCTAACCTATGAGTCTCGTGGGCTCGG
CZB-NXT-i5-00201	AATGATACGGCGACCACCGAGATCTACACGAATGATACAACTCGTCGGCAGCGTC	CZB-NXT-i7-00201	CAAGCAGAAGACGGCATACGAGATGAATGATACAACGTCTCGTGGGCTCGG
CZB-NXT-i5-00202	AATGATACGGCGACCACCGAGATCTACACTTAGAGTCGCCATCGTCGGCAGCGTC	CZB-NXT-i7-00202	CAAGCAGAAGACGGCATACGAGATTTAGAGTCGCCAGTCTCGTGGGCTCGG
CZB-NXT-i5-00203	AATGATACGGCGACCACCGAGATCTACACCCTAAATCGCCTTCGTCGGCAGCGTC	CZB-NXT-i7-00203	CAAGCAGAAGACGGCATACGAGATCCTAAATCGCCTGTCTCGTGGGCTCGG
CZB-NXT-i5-00204	AATGATACGGCGACCACCGAGATCTACACCTACCCGTCCCATCGTCGGCAGCGTC	CZB-NXT-i7-00204	CAAGCAGAAGACGGCATACGAGATCTACCCGTCCCAGTCTCGTGGGCTCGG
CZB-NXT-i5-00205	AATGATACGGCGACCACCGAGATCTACACCTCAGCCAAGACTCGTCGGCAGCGTC	CZB-NXT-i7-00205	CAAGCAGAAGACGGCATACGAGATCTCAGCCAAGACGTCTCGTGGGCTCGG
CZB-NXT-i5-00206	AATGATACGGCGACCACCGAGATCTACACTCGTGCCACCAATCGTCGGCAGCGTC	CZB-NXT-i7-00206	CAAGCAGAAGACGGCATACGAGATTCGTGCCACCAAGTCTCGTGGGCTCGG
CZB-NXT-i5-00207	AATGATACGGCGACCACCGAGATCTACACTTATCAGTGTGCTCGTCGGCAGCGTC	CZB-NXT-i7-00207	CAAGCAGAAGACGGCATACGAGATTTATCAGTGTGCGTCTCGTGGGCTCGG
CZB-NXT-i5-00208	AATGATACGGCGACCACCGAGATCTACACATACCTGAAGAATCGTCGGCAGCGTC	CZB-NXT-i7-00208	CAAGCAGAAGACGGCATACGAGATATACCTGAAGAAGTCTCGTGGGCTCGG
CZB-NXT-i5-00209	AATGATACGGCGACCACCGAGATCTACACAAAGTTCGCTGATCGTCGGCAGCGTC	CZB-NXT-i7-00209	CAAGCAGAAGACGGCATACGAGATAAAGTTCGCTGAGTCTCGTGGGCTCGG
CZB-NXT-i5-00210	AATGATACGGCGACCACCGAGATCTACACCACCCGTGCGTTTCGTCGGCAGCGTC	CZB-NXT-i7-00210	CAAGCAGAAGACGGCATACGAGATCACCCGTGCGTTGTCTCGTGGGCTCGG
CZB-NXT-i5-00211	AATGATACGGCGACCACCGAGATCTACACTGGAATCCTCAATCGTCGGCAGCGTC	CZB-NXT-i7-00211	CAAGCAGAAGACGGCATACGAGATTGGAATCCTCAAGTCTCGTGGGCTCGG
CZB-NXT-i5-00212	AATGATACGGCGACCACCGAGATCTACACCACATACCATTCTCGTCGGCAGCGTC	CZB-NXT-i7-00212	CAAGCAGAAGACGGCATACGAGATCACATACCATTCGTCTCGTGGGCTCGG
CZB-NXT-i5-00213	AATGATACGGCGACCACCGAGATCTACACACCGTTGAAGGATCGTCGGCAGCGTC	CZB-NXT-i7-00213	CAAGCAGAAGACGGCATACGAGATACCGTTGAAGGAGTCTCGTGGGCTCGG
CZB-NXT-i5-00214	AATGATACGGCGACCACCGAGATCTACACAATCTTGACCGATCGTCGGCAGCGTC	CZB-NXT-i7-00214	CAAGCAGAAGACGGCATACGAGATAATCTTGACCGAGTCTCGTGGGCTCGG
CZB-NXT-i5-00215	AATGATACGGCGACCACCGAGATCTACACGATGTATTGCGATCGTCGGCAGCGTC	CZB-NXT-i7-00215	CAAGCAGAAGACGGCATACGAGATGATGTATTGCGAGTCTCGTGGGCTCGG
CZB-NXT-i5-00216	AATGATACGGCGACCACCGAGATCTACACAAACTTCCTGGGTCGTCGGCAGCGTC	CZB-NXT-i7-00216	CAAGCAGAAGACGGCATACGAGATAAACTTCCTGGGGTCTCGTGGGCTCGG
CZB-NXT-i5-00217	AATGATACGGCGACCACCGAGATCTACACATGGTCCTGATGTCGTCGGCAGCGTC	CZB-NXT-i7-00217	CAAGCAGAAGACGGCATACGAGATATGGTCCTGATGGTCTCGTGGGCTCGG
CZB-NXT-i5-00218	AATGATACGGCGACCACCGAGATCTACACTGAATAACAGAATCGTCGGCAGCGTC	CZB-NXT-i7-00218	CAAGCAGAAGACGGCATACGAGATTGAATAACAGAAGTCTCGTGGGCTCGG
CZB-NXT-i5-00219	AATGATACGGCGACCACCGAGATCTACACATAAATCCTCAGTCGTCGGCAGCGTC	CZB-NXT-i7-00219	CAAGCAGAAGACGGCATACGAGATATAAATCCTCAGGTCTCGTGGGCTCGG
CZB-NXT-i5-00220	AATGATACGGCGACCACCGAGATCTACACTGCTACAACTTCTCGTCGGCAGCGTC	CZB-NXT-i7-00220	CAAGCAGAAGACGGCATACGAGATTGCTACAACTTCGTCTCGTGGGCTCGG
CZB-NXT-i5-00221	AATGATACGGCGACCACCGAGATCTACACCGGGCAGTAGCATCGTCGGCAGCGTC	CZB-NXT-i7-00221	CAAGCAGAAGACGGCATACGAGATCGGGCAGTAGCAGTCTCGTGGGCTCGG
CZB-NXT-i5-00222	AATGATACGGCGACCACCGAGATCTACACGCTCGGGAGTTCTCGTCGGCAGCGTC	CZB-NXT-i7-00222	CAAGCAGAAGACGGCATACGAGATGCTCGGGAGTTCGTCTCGTGGGCTCGG
CZB-NXT-i5-00223	AATGATACGGCGACCACCGAGATCTACACTCATTACATCATTCGTCGGCAGCGTC	CZB-NXT-i7-00223	CAAGCAGAAGACGGCATACGAGATTCATTACATCATGTCTCGTGGGCTCGG
CZB-NXT-i5-00224	AATGATACGGCGACCACCGAGATCTACACCCGAATGCGTCCTCGTCGGCAGCGTC	CZB-NXT-i7-00224	CAAGCAGAAGACGGCATACGAGATCCGAATGCGTCCGTCTCGTGGGCTCGG
CZB-NXT-i5-00225	AATGATACGGCGACCACCGAGATCTACACAAAGGCAAAGAATCGTCGGCAGCGTC	CZB-NXT-i7-00225	CAAGCAGAAGACGGCATACGAGATAAAGGCAAAGAAGTCTCGTGGGCTCGG
CZB-NXT-i5-00226	AATGATACGGCGACCACCGAGATCTACACTAGAGTTCATTCTCGTCGGCAGCGTC	CZB-NXT-i7-00226	CAAGCAGAAGACGGCATACGAGATTAGAGTTCATTCGTCTCGTGGGCTCGG
CZB-NXT-i5-00227	AATGATACGGCGACCACCGAGATCTACACCCTCGCAGTGGGTCGTCGGCAGCGTC	CZB-NXT-i7-00227	CAAGCAGAAGACGGCATACGAGATCCTCGCAGTGGGGTCTCGTGGGCTCGG
CZB-NXT-i5-00228	AATGATACGGCGACCACCGAGATCTACACAGAATCACTCGGTCGTCGGCAGCGTC	CZB-NXT-i7-00228	CAAGCAGAAGACGGCATACGAGATAGAATCACTCGGGTCTCGTGGGCTCGG
CZB-NXT-i5-00229	AATGATACGGCGACCACCGAGATCTACACGACTCCTACAAATCGTCGGCAGCGTC	CZB-NXT-i7-00229	CAAGCAGAAGACGGCATACGAGATGACTCCTACAAAGTCTCGTGGGCTCGG
CZB-NXT-i5-00230	AATGATACGGCGACCACCGAGATCTACACGCCGCTCGTAGATCGTCGGCAGCGTC	CZB-NXT-i7-00230	CAAGCAGAAGACGGCATACGAGATGCCGCTCGTAGAGTCTCGTGGGCTCGG
CZB-NXT-i5-00231	AATGATACGGCGACCACCGAGATCTACACCAAGATTACCCGTCGTCGGCAGCGTC	CZB-NXT-i7-00231	CAAGCAGAAGACGGCATACGAGATCAAGATTACCCGGTCTCGTGGGCTCGG
CZB-NXT-i5-00232	AATGATACGGCGACCACCGAGATCTACACGCGGTCCGTGCTTCGTCGGCAGCGTC	CZB-NXT-i7-00232	CAAGCAGAAGACGGCATACGAGATGCGGTCCGTGCTGTCTCGTGGGCTCGG
CZB-NXT-i5-00233	AATGATACGGCGACCACCGAGATCTACACGGCACTGAGCGGTCGTCGGCAGCGTC	CZB-NXT-i7-00233	CAAGCAGAAGACGGCATACGAGATGGCACTGAGCGGGTCTCGTGGGCTCGG
CZB-NXT-i5-00234	AATGATACGGCGACCACCGAGATCTACACCGCTCGCACCTATCGTCGGCAGCGTC	CZB-NXT-i7-00234	CAAGCAGAAGACGGCATACGAGATCGCTCGCACCTAGTCTCGTGGGCTCGG
CZB-NXT-i5-00235	AATGATACGGCGACCACCGAGATCTACACGCTGGGATGACGTCGTCGGCAGCGTC	CZB-NXT-i7-00235	CAAGCAGAAGACGGCATACGAGATGCTGGGATGACGGTCTCGTGGGCTCGG
CZB-NXT-i5-00236	AATGATACGGCGACCACCGAGATCTACACATAAACCGAGGATCGTCGGCAGCGTC	CZB-NXT-i7-00236	CAAGCAGAAGACGGCATACGAGATATAAACCGAGGAGTCTCGTGGGCTCGG
CZB-NXT-i5-00237	AATGATACGGCGACCACCGAGATCTACACCCCACTTGGTCCTCGTCGGCAGCGTC	CZB-NXT-i7-00237	CAAGCAGAAGACGGCATACGAGATCCCACTTGGTCCGTCTCGTGGGCTCGG
CZB-NXT-i5-00238	AATGATACGGCGACCACCGAGATCTACACGTATTGTCTGCGTCGTCGGCAGCGTC	CZB-NXT-i7-00238	CAAGCAGAAGACGGCATACGAGATGTATTGTCTGCGGTCTCGTGGGCTCGG
CZB-NXT-i5-00239	AATGATACGGCGACCACCGAGATCTACACCGTGTCGCAAGTTCGTCGGCAGCGTC	CZB-NXT-i7-00239	CAAGCAGAAGACGGCATACGAGATCGTGTCGCAAGTGTCTCGTGGGCTCGG
CZB-NXT-i5-00240	AATGATACGGCGACCACCGAGATCTACACCAGATACCGTGGTCGTCGGCAGCGTC	CZB-NXT-i7-00240	CAAGCAGAAGACGGCATACGAGATCAGATACCGTGGGTCTCGTGGGCTCGG
CZB-NXT-i5-00241	AATGATACGGCGACCACCGAGATCTACACATGTAGAGATGTTCGTCGGCAGCGTC	CZB-NXT-i7-00241	CAAGCAGAAGACGGCATACGAGATATGTAGAGATGTGTCTCGTGGGCTCGG
CZB-NXT-i5-00242	AATGATACGGCGACCACCGAGATCTACACACACCCGAAACATCGTCGGCAGCGTC	CZB-NXT-i7-00242	CAAGCAGAAGACGGCATACGAGATACACCCGAAACAGTCTCGTGGGCTCGG
CZB-NXT-i5-00243	AATGATACGGCGACCACCGAGATCTACACCTACTGGTTGGCTCGTCGGCAGCGTC	CZB-NXT-i7-00243	CAAGCAGAAGACGGCATACGAGATCTACTGGTTGGCGTCTCGTGGGCTCGG
CZB-NXT-i5-00244	AATGATACGGCGACCACCGAGATCTACACTCACGGGTATCATCGTCGGCAGCGTC	CZB-NXT-i7-00244	CAAGCAGAAGACGGCATACGAGATTCACGGGTATCAGTCTCGTGGGCTCGG
CZB-NXT-i5-00245	AATGATACGGCGACCACCGAGATCTACACCCTATGCCGCAATCGTCGGCAGCGTC	CZB-NXT-i7-00245	CAAGCAGAAGACGGCATACGAGATCCTATGCCGCAAGTCTCGTGGGCTCGG
CZB-NXT-i5-00246	AATGATACGGCGACCACCGAGATCTACACAGAACATAACAATCGTCGGCAGCGTC	CZB-NXT-i7-00246	CAAGCAGAAGACGGCATACGAGATAGAACATAACAAGTCTCGTGGGCTCGG
CZB-NXT-i5-00247	AATGATACGGCGACCACCGAGATCTACACAGCATTGACAGGTCGTCGGCAGCGTC	CZB-NXT-i7-00247	CAAGCAGAAGACGGCATACGAGATAGCATTGACAGGGTCTCGTGGGCTCGG
CZB-NXT-i5-00248	AATGATACGGCGACCACCGAGATCTACACTAGCGATTGGTCTCGTCGGCAGCGTC	CZB-NXT-i7-00248	CAAGCAGAAGACGGCATACGAGATTAGCGATTGGTCGTCTCGTGGGCTCGG
CZB-NXT-i5-00249	AATGATACGGCGACCACCGAGATCTACACGTAACTTCTTCGTCGTCGGCAGCGTC	CZB-NXT-i7-00249	CAAGCAGAAGACGGCATACGAGATGTAACTTCTTCGGTCTCGTGGGCTCGG
CZB-NXT-i5-00250	AATGATACGGCGACCACCGAGATCTACACCCACGAACGGAATCGTCGGCAGCGTC	CZB-NXT-i7-00250	CAAGCAGAAGACGGCATACGAGATCCACGAACGGAAGTCTCGTGGGCTCGG
CZB-NXT-i5-00251	AATGATACGGCGACCACCGAGATCTACACTACTGTAGCGGGTCGTCGGCAGCGTC	CZB-NXT-i7-00251	CAAGCAGAAGACGGCATACGAGATTACTGTAGCGGGGTCTCGTGGGCTCGG
CZB-NXT-i5-00252	AATGATACGGCGACCACCGAGATCTACACGGGCAGCAGGGATCGTCGGCAGCGTC	CZB-NXT-i7-00252	CAAGCAGAAGACGGCATACGAGATGGGCAGCAGGGAGTCTCGTGGGCTCGG
CZB-NXT-i5-00253	AATGATACGGCGACCACCGAGATCTACACAGATGACAGTCGTCGTCGGCAGCGTC	CZB-NXT-i7-00253	CAAGCAGAAGACGGCATACGAGATAGATGACAGTCGGTCTCGTGGGCTCGG
CZB-NXT-i5-00254	AATGATACGGCGACCACCGAGATCTACACGGATGTGACTCATCGTCGGCAGCGTC	CZB-NXT-i7-00254	CAAGCAGAAGACGGCATACGAGATGGATGTGACTCAGTCTCGTGGGCTCGG
CZB-NXT-i5-00255	AATGATACGGCGACCACCGAGATCTACACGTTCCAGTAGCATCGTCGGCAGCGTC	CZB-NXT-i7-00255	CAAGCAGAAGACGGCATACGAGATGTTCCAGTAGCAGTCTCGTGGGCTCGG
CZB-NXT-i5-00256	AATGATACGGCGACCACCGAGATCTACACATCTAACGAGCCTCGTCGGCAGCGTC	CZB-NXT-i7-00256	CAAGCAGAAGACGGCATACGAGATATCTAACGAGCCGTCTCGTGGGCTCGG
CZB-NXT-i5-00257	AATGATACGGCGACCACCGAGATCTACACTGTATCAAGCGGTCGTCGGCAGCGTC	CZB-NXT-i7-00257	CAAGCAGAAGACGGCATACGAGATTGTATCAAGCGGGTCTCGTGGGCTCGG
CZB-NXT-i5-00258	AATGATACGGCGACCACCGAGATCTACACCGATAGGTAGACTCGTCGGCAGCGTC	CZB-NXT-i7-00258	CAAGCAGAAGACGGCATACGAGATCGATAGGTAGACGTCTCGTGGGCTCGG
CZB-NXT-i5-00259	AATGATACGGCGACCACCGAGATCTACACGCTTTAGTGTTATCGTCGGCAGCGTC	CZB-NXT-i7-00259	CAAGCAGAAGACGGCATACGAGATGCTTTAGTGTTAGTCTCGTGGGCTCGG
CZB-NXT-i5-00260	AATGATACGGCGACCACCGAGATCTACACGAGTTCAGTTCCTCGTCGGCAGCGTC	CZB-NXT-i7-00260	CAAGCAGAAGACGGCATACGAGATGAGTTCAGTTCCGTCTCGTGGGCTCGG
CZB-NXT-i5-00261	AATGATACGGCGACCACCGAGATCTACACAAATGCTTTCATTCGTCGGCAGCGTC	CZB-NXT-i7-00261	CAAGCAGAAGACGGCATACGAGATAAATGCTTTCATGTCTCGTGGGCTCGG
CZB-NXT-i5-00262	AATGATACGGCGACCACCGAGATCTACACCCCAACTGTCGCTCGTCGGCAGCGTC	CZB-NXT-i7-00262	CAAGCAGAAGACGGCATACGAGATCCCAACTGTCGCGTCTCGTGGGCTCGG
CZB-NXT-i5-00263	AATGATACGGCGACCACCGAGATCTACACTCTGAAGAATACTCGTCGGCAGCGTC	CZB-NXT-i7-00263	CAAGCAGAAGACGGCATACGAGATTCTGAAGAATACGTCTCGTGGGCTCGG
CZB-NXT-i5-00264	AATGATACGGCGACCACCGAGATCTACACGGACGGGACAGCTCGTCGGCAGCGTC	CZB-NXT-i7-00264	CAAGCAGAAGACGGCATACGAGATGGACGGGACAGCGTCTCGTGGGCTCGG
CZB-NXT-i5-00265	AATGATACGGCGACCACCGAGATCTACACCGCATAGCCTGTTCGTCGGCAGCGTC	CZB-NXT-i7-00265	CAAGCAGAAGACGGCATACGAGATCGCATAGCCTGTGTCTCGTGGGCTCGG
CZB-NXT-i5-00266	AATGATACGGCGACCACCGAGATCTACACGCACAAATCTAATCGTCGGCAGCGTC	CZB-NXT-i7-00266	CAAGCAGAAGACGGCATACGAGATGCACAAATCTAAGTCTCGTGGGCTCGG
CZB-NXT-i5-00267	AATGATACGGCGACCACCGAGATCTACACGACAGGTAAATCTCGTCGGCAGCGTC	CZB-NXT-i7-00267	CAAGCAGAAGACGGCATACGAGATGACAGGTAAATCGTCTCGTGGGCTCGG
CZB-NXT-i5-00268	AATGATACGGCGACCACCGAGATCTACACACCCTGTATGTATCGTCGGCAGCGTC	CZB-NXT-i7-00268	CAAGCAGAAGACGGCATACGAGATACCCTGTATGTAGTCTCGTGGGCTCGG
CZB-NXT-i5-00269	AATGATACGGCGACCACCGAGATCTACACAGTCCTGCGAAATCGTCGGCAGCGTC	CZB-NXT-i7-00269	CAAGCAGAAGACGGCATACGAGATAGTCCTGCGAAAGTCTCGTGGGCTCGG
CZB-NXT-i5-00270	AATGATACGGCGACCACCGAGATCTACACGTTTCTATTCAATCGTCGGCAGCGTC	CZB-NXT-i7-00270	CAAGCAGAAGACGGCATACGAGATGTTTCTATTCAAGTCTCGTGGGCTCGG
CZB-NXT-i5-00271	AATGATACGGCGACCACCGAGATCTACACCGGAGTGATACATCGTCGGCAGCGTC	CZB-NXT-i7-00271	CAAGCAGAAGACGGCATACGAGATCGGAGTGATACAGTCTCGTGGGCTCGG
CZB-NXT-i5-00272	AATGATACGGCGACCACCGAGATCTACACGCCCTCGTTTGCTCGTCGGCAGCGTC	CZB-NXT-i7-00272	CAAGCAGAAGACGGCATACGAGATGCCCTCGTTTGCGTCTCGTGGGCTCGG
CZB-NXT-i5-00273	AATGATACGGCGACCACCGAGATCTACACCTGGTGCTGGAGTCGTCGGCAGCGTC	CZB-NXT-i7-00273	CAAGCAGAAGACGGCATACGAGATCTGGTGCTGGAGGTCTCGTGGGCTCGG
CZB-NXT-i5-00274	AATGATACGGCGACCACCGAGATCTACACGGAACATCGGAATCGTCGGCAGCGTC	CZB-NXT-i7-00274	CAAGCAGAAGACGGCATACGAGATGGAACATCGGAAGTCTCGTGGGCTCGG
CZB-NXT-i5-00275	AATGATACGGCGACCACCGAGATCTACACGGAGAGCCGTAATCGTCGGCAGCGTC	CZB-NXT-i7-00275	CAAGCAGAAGACGGCATACGAGATGGAGAGCCGTAAGTCTCGTGGGCTCGG
CZB-NXT-i5-00276	AATGATACGGCGACCACCGAGATCTACACCCCAACCTCGGGTCGTCGGCAGCGTC	CZB-NXT-i7-00276	CAAGCAGAAGACGGCATACGAGATCCCAACCTCGGGGTCTCGTGGGCTCGG
CZB-NXT-i5-00277	AATGATACGGCGACCACCGAGATCTACACTGTTGCGGAATCTCGTCGGCAGCGTC	CZB-NXT-i7-00277	CAAGCAGAAGACGGCATACGAGATTGTTGCGGAATCGTCTCGTGGGCTCGG
CZB-NXT-i5-00278	AATGATACGGCGACCACCGAGATCTACACGATAATGGTAACTCGTCGGCAGCGTC	CZB-NXT-i7-00278	CAAGCAGAAGACGGCATACGAGATGATAATGGTAACGTCTCGTGGGCTCGG
CZB-NXT-i5-00279	AATGATACGGCGACCACCGAGATCTACACGCACTATTGTGGTCGTCGGCAGCGTC	CZB-NXT-i7-00279	CAAGCAGAAGACGGCATACGAGATGCACTATTGTGGGTCTCGTGGGCTCGG
CZB-NXT-i5-00280	AATGATACGGCGACCACCGAGATCTACACGTAACGCCAAGTTCGTCGGCAGCGTC	CZB-NXT-i7-00280	CAAGCAGAAGACGGCATACGAGATGTAACGCCAAGTGTCTCGTGGGCTCGG
CZB-NXT-i5-00281	AATGATACGGCGACCACCGAGATCTACACACAAACCACGCATCGTCGGCAGCGTC	CZB-NXT-i7-00281	CAAGCAGAAGACGGCATACGAGATACAAACCACGCAGTCTCGTGGGCTCGG
CZB-NXT-i5-00282	AATGATACGGCGACCACCGAGATCTACACCTCTATCGTATCTCGTCGGCAGCGTC	CZB-NXT-i7-00282	CAAGCAGAAGACGGCATACGAGATCTCTATCGTATCGTCTCGTGGGCTCGG
CZB-NXT-i5-00283	AATGATACGGCGACCACCGAGATCTACACGTTGCGTGTTTGTCGTCGGCAGCGTC	CZB-NXT-i7-00283	CAAGCAGAAGACGGCATACGAGATGTTGCGTGTTTGGTCTCGTGGGCTCGG
CZB-NXT-i5-00284	AATGATACGGCGACCACCGAGATCTACACCCGATTGTTAGATCGTCGGCAGCGTC	CZB-NXT-i7-00284	CAAGCAGAAGACGGCATACGAGATCCGATTGTTAGAGTCTCGTGGGCTCGG
CZB-NXT-i5-00285	AATGATACGGCGACCACCGAGATCTACACTTAGATGCGAGATCGTCGGCAGCGTC	CZB-NXT-i7-00285	CAAGCAGAAGACGGCATACGAGATTTAGATGCGAGAGTCTCGTGGGCTCGG
CZB-NXT-i5-00286	AATGATACGGCGACCACCGAGATCTACACTGGCATCAGCCGTCGTCGGCAGCGTC	CZB-NXT-i7-00286	CAAGCAGAAGACGGCATACGAGATTGGCATCAGCCGGTCTCGTGGGCTCGG
CZB-NXT-i5-00287	AATGATACGGCGACCACCGAGATCTACACGCCCACCAAGAATCGTCGGCAGCGTC	CZB-NXT-i7-00287	CAAGCAGAAGACGGCATACGAGATGCCCACCAAGAAGTCTCGTGGGCTCGG
CZB-NXT-i5-00288	AATGATACGGCGACCACCGAGATCTACACGTCATCGCTGCGTCGTCGGCAGCGTC	CZB-NXT-i7-00288	CAAGCAGAAGACGGCATACGAGATGTCATCGCTGCGGTCTCGTGGGCTCGG
CZB-NXT-i5-00289	AATGATACGGCGACCACCGAGATCTACACGAACCGAGTTAGTCGTCGGCAGCGTC	CZB-NXT-i7-00289	CAAGCAGAAGACGGCATACGAGATGAACCGAGTTAGGTCTCGTGGGCTCGG
CZB-NXT-i5-00290	AATGATACGGCGACCACCGAGATCTACACTGGAATGTAACGTCGTCGGCAGCGTC	CZB-NXT-i7-00290	CAAGCAGAAGACGGCATACGAGATTGGAATGTAACGGTCTCGTGGGCTCGG
CZB-NXT-i5-00291	AATGATACGGCGACCACCGAGATCTACACTTGAACGAGGATTCGTCGGCAGCGTC	CZB-NXT-i7-00291	CAAGCAGAAGACGGCATACGAGATTTGAACGAGGATGTCTCGTGGGCTCGG
CZB-NXT-i5-00292	AATGATACGGCGACCACCGAGATCTACACATACGGAGAACGTCGTCGGCAGCGTC	CZB-NXT-i7-00292	CAAGCAGAAGACGGCATACGAGATATACGGAGAACGGTCTCGTGGGCTCGG
CZB-NXT-i5-00293	AATGATACGGCGACCACCGAGATCTACACAACGCCCTCCTCTCGTCGGCAGCGTC	CZB-NXT-i7-00293	CAAGCAGAAGACGGCATACGAGATAACGCCCTCCTCGTCTCGTGGGCTCGG
CZB-NXT-i5-00294	AATGATACGGCGACCACCGAGATCTACACAACAGGAACGGATCGTCGGCAGCGTC	CZB-NXT-i7-00294	CAAGCAGAAGACGGCATACGAGATAACAGGAACGGAGTCTCGTGGGCTCGG
CZB-NXT-i5-00295	AATGATACGGCGACCACCGAGATCTACACGTCCTACTAAGATCGTCGGCAGCGTC	CZB-NXT-i7-00295	CAAGCAGAAGACGGCATACGAGATGTCCTACTAAGAGTCTCGTGGGCTCGG
CZB-NXT-i5-00296	AATGATACGGCGACCACCGAGATCTACACTCAGGATTCAGATCGTCGGCAGCGTC	CZB-NXT-i7-00296	CAAGCAGAAGACGGCATACGAGATTCAGGATTCAGAGTCTCGTGGGCTCGG
CZB-NXT-i5-00297	AATGATACGGCGACCACCGAGATCTACACGAACAAATAGTGTCGTCGGCAGCGTC	CZB-NXT-i7-00297	CAAGCAGAAGACGGCATACGAGATGAACAAATAGTGGTCTCGTGGGCTCGG
CZB-NXT-i5-00298	AATGATACGGCGACCACCGAGATCTACACAGGTTGTGTCGCTCGTCGGCAGCGTC	CZB-NXT-i7-00298	CAAGCAGAAGACGGCATACGAGATAGGTTGTGTCGCGTCTCGTGGGCTCGG
CZB-NXT-i5-00299	AATGATACGGCGACCACCGAGATCTACACTTGCGATTTATGTCGTCGGCAGCGTC	CZB-NXT-i7-00299	CAAGCAGAAGACGGCATACGAGATTTGCGATTTATGGTCTCGTGGGCTCGG
CZB-NXT-i5-00300	AATGATACGGCGACCACCGAGATCTACACGTAGAGGACGCTTCGTCGGCAGCGTC	CZB-NXT-i7-00300	CAAGCAGAAGACGGCATACGAGATGTAGAGGACGCTGTCTCGTGGGCTCGG
CZB-NXT-i5-00301	AATGATACGGCGACCACCGAGATCTACACCTCACATCGGTATCGTCGGCAGCGTC	CZB-NXT-i7-00301	CAAGCAGAAGACGGCATACGAGATCTCACATCGGTAGTCTCGTGGGCTCGG
CZB-NXT-i5-00302	AATGATACGGCGACCACCGAGATCTACACTCACGCCGCTCGTCGTCGGCAGCGTC	CZB-NXT-i7-00302	CAAGCAGAAGACGGCATACGAGATTCACGCCGCTCGGTCTCGTGGGCTCGG
CZB-NXT-i5-00303	AATGATACGGCGACCACCGAGATCTACACTAGCCTAATGGGTCGTCGGCAGCGTC	CZB-NXT-i7-00303	CAAGCAGAAGACGGCATACGAGATTAGCCTAATGGGGTCTCGTGGGCTCGG
CZB-NXT-i5-00304	AATGATACGGCGACCACCGAGATCTACACATAGCGAGTAGCTCGTCGGCAGCGTC	CZB-NXT-i7-00304	CAAGCAGAAGACGGCATACGAGATATAGCGAGTAGCGTCTCGTGGGCTCGG
CZB-NXT-i5-00305	AATGATACGGCGACCACCGAGATCTACACAATACGGGCGGTTCGTCGGCAGCGTC	CZB-NXT-i7-00305	CAAGCAGAAGACGGCATACGAGATAATACGGGCGGTGTCTCGTGGGCTCGG
CZB-NXT-i5-00306	AATGATACGGCGACCACCGAGATCTACACCATCGTTGTTTCTCGTCGGCAGCGTC	CZB-NXT-i7-00306	CAAGCAGAAGACGGCATACGAGATCATCGTTGTTTCGTCTCGTGGGCTCGG
CZB-NXT-i5-00307	AATGATACGGCGACCACCGAGATCTACACCAACAAGTCATATCGTCGGCAGCGTC	CZB-NXT-i7-00307	CAAGCAGAAGACGGCATACGAGATCAACAAGTCATAGTCTCGTGGGCTCGG
CZB-NXT-i5-00308	AATGATACGGCGACCACCGAGATCTACACGGTCGCAGGTCTTCGTCGGCAGCGTC	CZB-NXT-i7-00308	CAAGCAGAAGACGGCATACGAGATGGTCGCAGGTCTGTCTCGTGGGCTCGG
CZB-NXT-i5-00309	AATGATACGGCGACCACCGAGATCTACACTAGTTTCGGCAATCGTCGGCAGCGTC	CZB-NXT-i7-00309	CAAGCAGAAGACGGCATACGAGATTAGTTTCGGCAAGTCTCGTGGGCTCGG
CZB-NXT-i5-00310	AATGATACGGCGACCACCGAGATCTACACTCCCTAAACAAGTCGTCGGCAGCGTC	CZB-NXT-i7-00310	CAAGCAGAAGACGGCATACGAGATTCCCTAAACAAGGTCTCGTGGGCTCGG
CZB-NXT-i5-00311	AATGATACGGCGACCACCGAGATCTACACCTGTAAACCAAATCGTCGGCAGCGTC	CZB-NXT-i7-00311	CAAGCAGAAGACGGCATACGAGATCTGTAAACCAAAGTCTCGTGGGCTCGG
CZB-NXT-i5-00312	AATGATACGGCGACCACCGAGATCTACACTGCCCGAGACCATCGTCGGCAGCGTC	CZB-NXT-i7-00312	CAAGCAGAAGACGGCATACGAGATTGCCCGAGACCAGTCTCGTGGGCTCGG
CZB-NXT-i5-00313	AATGATACGGCGACCACCGAGATCTACACGTTGTATCTTCATCGTCGGCAGCGTC	CZB-NXT-i7-00313	CAAGCAGAAGACGGCATACGAGATGTTGTATCTTCAGTCTCGTGGGCTCGG
CZB-NXT-i5-00314	AATGATACGGCGACCACCGAGATCTACACGCACGGTTGAGATCGTCGGCAGCGTC	CZB-NXT-i7-00314	CAAGCAGAAGACGGCATACGAGATGCACGGTTGAGAGTCTCGTGGGCTCGG
CZB-NXT-i5-00315	AATGATACGGCGACCACCGAGATCTACACTTACGCCACCTATCGTCGGCAGCGTC	CZB-NXT-i7-00315	CAAGCAGAAGACGGCATACGAGATTTACGCCACCTAGTCTCGTGGGCTCGG
CZB-NXT-i5-00316	AATGATACGGCGACCACCGAGATCTACACTTCATTCATCGTTCGTCGGCAGCGTC	CZB-NXT-i7-00316	CAAGCAGAAGACGGCATACGAGATTTCATTCATCGTGTCTCGTGGGCTCGG
CZB-NXT-i5-00317	AATGATACGGCGACCACCGAGATCTACACGAGGTCAATAGATCGTCGGCAGCGTC	CZB-NXT-i7-00317	CAAGCAGAAGACGGCATACGAGATGAGGTCAATAGAGTCTCGTGGGCTCGG
CZB-NXT-i5-00318	AATGATACGGCGACCACCGAGATCTACACTTTAGCCTGATATCGTCGGCAGCGTC	CZB-NXT-i7-00318	CAAGCAGAAGACGGCATACGAGATTTTAGCCTGATAGTCTCGTGGGCTCGG
CZB-NXT-i5-00319	AATGATACGGCGACCACCGAGATCTACACTCCGCCAAACCATCGTCGGCAGCGTC	CZB-NXT-i7-00319	CAAGCAGAAGACGGCATACGAGATTCCGCCAAACCAGTCTCGTGGGCTCGG
CZB-NXT-i5-00320	AATGATACGGCGACCACCGAGATCTACACTCGCTTCACATATCGTCGGCAGCGTC	CZB-NXT-i7-00320	CAAGCAGAAGACGGCATACGAGATTCGCTTCACATAGTCTCGTGGGCTCGG
CZB-NXT-i5-00321	AATGATACGGCGACCACCGAGATCTACACCGTGTTCAAACCTCGTCGGCAGCGTC	CZB-NXT-i7-00321	CAAGCAGAAGACGGCATACGAGATCGTGTTCAAACCGTCTCGTGGGCTCGG
CZB-NXT-i5-00322	AATGATACGGCGACCACCGAGATCTACACCATTGTCACTGATCGTCGGCAGCGTC	CZB-NXT-i7-00322	CAAGCAGAAGACGGCATACGAGATCATTGTCACTGAGTCTCGTGGGCTCGG
CZB-NXT-i5-00323	AATGATACGGCGACCACCGAGATCTACACCCAGGTTCGTTCTCGTCGGCAGCGTC	CZB-NXT-i7-00323	CAAGCAGAAGACGGCATACGAGATCCAGGTTCGTTCGTCTCGTGGGCTCGG
CZB-NXT-i5-00324	AATGATACGGCGACCACCGAGATCTACACTCATAAATGTTGTCGTCGGCAGCGTC	CZB-NXT-i7-00324	CAAGCAGAAGACGGCATACGAGATTCATAAATGTTGGTCTCGTGGGCTCGG
CZB-NXT-i5-00325	AATGATACGGCGACCACCGAGATCTACACGGGATAACAACATCGTCGGCAGCGTC	CZB-NXT-i7-00325	CAAGCAGAAGACGGCATACGAGATGGGATAACAACAGTCTCGTGGGCTCGG
CZB-NXT-i5-00326	AATGATACGGCGACCACCGAGATCTACACACCAATCAGGTATCGTCGGCAGCGTC	CZB-NXT-i7-00326	CAAGCAGAAGACGGCATACGAGATACCAATCAGGTAGTCTCGTGGGCTCGG
CZB-NXT-i5-00327	AATGATACGGCGACCACCGAGATCTACACCTGTCACGCTGGTCGTCGGCAGCGTC	CZB-NXT-i7-00327	CAAGCAGAAGACGGCATACGAGATCTGTCACGCTGGGTCTCGTGGGCTCGG
CZB-NXT-i5-00328	AATGATACGGCGACCACCGAGATCTACACGAGTGTATCCCATCGTCGGCAGCGTC	CZB-NXT-i7-00328	CAAGCAGAAGACGGCATACGAGATGAGTGTATCCCAGTCTCGTGGGCTCGG
CZB-NXT-i5-00329	AATGATACGGCGACCACCGAGATCTACACGTAGTAGAAGGATCGTCGGCAGCGTC	CZB-NXT-i7-00329	CAAGCAGAAGACGGCATACGAGATGTAGTAGAAGGAGTCTCGTGGGCTCGG
CZB-NXT-i5-00330	AATGATACGGCGACCACCGAGATCTACACAGCAAGAGTTTATCGTCGGCAGCGTC	CZB-NXT-i7-00330	CAAGCAGAAGACGGCATACGAGATAGCAAGAGTTTAGTCTCGTGGGCTCGG
CZB-NXT-i5-00331	AATGATACGGCGACCACCGAGATCTACACTACGGTCACGGATCGTCGGCAGCGTC	CZB-NXT-i7-00331	CAAGCAGAAGACGGCATACGAGATTACGGTCACGGAGTCTCGTGGGCTCGG
CZB-NXT-i5-00332	AATGATACGGCGACCACCGAGATCTACACATAAGATGCGGATCGTCGGCAGCGTC	CZB-NXT-i7-00332	CAAGCAGAAGACGGCATACGAGATATAAGATGCGGAGTCTCGTGGGCTCGG
CZB-NXT-i5-00333	AATGATACGGCGACCACCGAGATCTACACAACAATCGCCCGTCGTCGGCAGCGTC	CZB-NXT-i7-00333	CAAGCAGAAGACGGCATACGAGATAACAATCGCCCGGTCTCGTGGGCTCGG
CZB-NXT-i5-00334	AATGATACGGCGACCACCGAGATCTACACTTCCGTGACTATTCGTCGGCAGCGTC	CZB-NXT-i7-00334	CAAGCAGAAGACGGCATACGAGATTTCCGTGACTATGTCTCGTGGGCTCGG
CZB-NXT-i5-00335	AATGATACGGCGACCACCGAGATCTACACGAAGACTGCGTATCGTCGGCAGCGTC	CZB-NXT-i7-00335	CAAGCAGAAGACGGCATACGAGATGAAGACTGCGTAGTCTCGTGGGCTCGG
CZB-NXT-i5-00336	AATGATACGGCGACCACCGAGATCTACACGAGCGACTCCCGTCGTCGGCAGCGTC	CZB-NXT-i7-00336	CAAGCAGAAGACGGCATACGAGATGAGCGACTCCCGGTCTCGTGGGCTCGG
CZB-NXT-i5-00337	AATGATACGGCGACCACCGAGATCTACACGTCAACTACTTGTCGTCGGCAGCGTC	CZB-NXT-i7-00337	CAAGCAGAAGACGGCATACGAGATGTCAACTACTTGGTCTCGTGGGCTCGG
CZB-NXT-i5-00338	AATGATACGGCGACCACCGAGATCTACACAACTTCCAAGAATCGTCGGCAGCGTC	CZB-NXT-i7-00338	CAAGCAGAAGACGGCATACGAGATAACTTCCAAGAAGTCTCGTGGGCTCGG
CZB-NXT-i5-00339	AATGATACGGCGACCACCGAGATCTACACGGAAATAGTTCATCGTCGGCAGCGTC	CZB-NXT-i7-00339	CAAGCAGAAGACGGCATACGAGATGGAAATAGTTCAGTCTCGTGGGCTCGG
CZB-NXT-i5-00340	AATGATACGGCGACCACCGAGATCTACACTGTGTTCACTAATCGTCGGCAGCGTC	CZB-NXT-i7-00340	CAAGCAGAAGACGGCATACGAGATTGTGTTCACTAAGTCTCGTGGGCTCGG
CZB-NXT-i5-00341	AATGATACGGCGACCACCGAGATCTACACGCACCTATCCTATCGTCGGCAGCGTC	CZB-NXT-i7-00341	CAAGCAGAAGACGGCATACGAGATGCACCTATCCTAGTCTCGTGGGCTCGG
CZB-NXT-i5-00342	AATGATACGGCGACCACCGAGATCTACACTGGAGTTTACCCTCGTCGGCAGCGTC	CZB-NXT-i7-00342	CAAGCAGAAGACGGCATACGAGATTGGAGTTTACCCGTCTCGTGGGCTCGG
CZB-NXT-i5-00343	AATGATACGGCGACCACCGAGATCTACACCACGGACGCAGTTCGTCGGCAGCGTC	CZB-NXT-i7-00343	CAAGCAGAAGACGGCATACGAGATCACGGACGCAGTGTCTCGTGGGCTCGG
CZB-NXT-i5-00344	AATGATACGGCGACCACCGAGATCTACACTCACGGCGATGCTCGTCGGCAGCGTC	CZB-NXT-i7-00344	CAAGCAGAAGACGGCATACGAGATTCACGGCGATGCGTCTCGTGGGCTCGG
CZB-NXT-i5-00345	AATGATACGGCGACCACCGAGATCTACACGTTTGATGTCTGTCGTCGGCAGCGTC	CZB-NXT-i7-00345	CAAGCAGAAGACGGCATACGAGATGTTTGATGTCTGGTCTCGTGGGCTCGG
CZB-NXT-i5-00346	AATGATACGGCGACCACCGAGATCTACACTGTCCGTGGCTGTCGTCGGCAGCGTC	CZB-NXT-i7-00346	CAAGCAGAAGACGGCATACGAGATTGTCCGTGGCTGGTCTCGTGGGCTCGG
CZB-NXT-i5-00347	AATGATACGGCGACCACCGAGATCTACACCAAAGTCGCCCTTCGTCGGCAGCGTC	CZB-NXT-i7-00347	CAAGCAGAAGACGGCATACGAGATCAAAGTCGCCCTGTCTCGTGGGCTCGG
CZB-NXT-i5-00348	AATGATACGGCGACCACCGAGATCTACACCCATTGTGACGCTCGTCGGCAGCGTC	CZB-NXT-i7-00348	CAAGCAGAAGACGGCATACGAGATCCATTGTGACGCGTCTCGTGGGCTCGG
CZB-NXT-i5-00349	AATGATACGGCGACCACCGAGATCTACACAACTCACCACCTTCGTCGGCAGCGTC	CZB-NXT-i7-00349	CAAGCAGAAGACGGCATACGAGATAACTCACCACCTGTCTCGTGGGCTCGG
CZB-NXT-i5-00350	AATGATACGGCGACCACCGAGATCTACACCGGTGAAGGCTTTCGTCGGCAGCGTC	CZB-NXT-i7-00350	CAAGCAGAAGACGGCATACGAGATCGGTGAAGGCTTGTCTCGTGGGCTCGG
CZB-NXT-i5-00351	AATGATACGGCGACCACCGAGATCTACACATTGGTGAGCCATCGTCGGCAGCGTC	CZB-NXT-i7-00351	CAAGCAGAAGACGGCATACGAGATATTGGTGAGCCAGTCTCGTGGGCTCGG
CZB-NXT-i5-00352	AATGATACGGCGACCACCGAGATCTACACGGCAATGGACTCTCGTCGGCAGCGTC	CZB-NXT-i7-00352	CAAGCAGAAGACGGCATACGAGATGGCAATGGACTCGTCTCGTGGGCTCGG
CZB-NXT-i5-00353	AATGATACGGCGACCACCGAGATCTACACAGGGATAAGAGATCGTCGGCAGCGTC	CZB-NXT-i7-00353	CAAGCAGAAGACGGCATACGAGATAGGGATAAGAGAGTCTCGTGGGCTCGG
CZB-NXT-i5-00354	AATGATACGGCGACCACCGAGATCTACACAGCATAGAATAGTCGTCGGCAGCGTC	CZB-NXT-i7-00354	CAAGCAGAAGACGGCATACGAGATAGCATAGAATAGGTCTCGTGGGCTCGG
CZB-NXT-i5-00355	AATGATACGGCGACCACCGAGATCTACACATTCGGTGACTTTCGTCGGCAGCGTC	CZB-NXT-i7-00355	CAAGCAGAAGACGGCATACGAGATATTCGGTGACTTGTCTCGTGGGCTCGG
CZB-NXT-i5-00356	AATGATACGGCGACCACCGAGATCTACACTAATACACGGGATCGTCGGCAGCGTC	CZB-NXT-i7-00356	CAAGCAGAAGACGGCATACGAGATTAATACACGGGAGTCTCGTGGGCTCGG
CZB-NXT-i5-00357	AATGATACGGCGACCACCGAGATCTACACCGTTGTCAAGCATCGTCGGCAGCGTC	CZB-NXT-i7-00357	CAAGCAGAAGACGGCATACGAGATCGTTGTCAAGCAGTCTCGTGGGCTCGG
CZB-NXT-i5-00358	AATGATACGGCGACCACCGAGATCTACACCGCCAGAAGTTATCGTCGGCAGCGTC	CZB-NXT-i7-00358	CAAGCAGAAGACGGCATACGAGATCGCCAGAAGTTAGTCTCGTGGGCTCGG
CZB-NXT-i5-00359	AATGATACGGCGACCACCGAGATCTACACTGTCAATCACCCTCGTCGGCAGCGTC	CZB-NXT-i7-00359	CAAGCAGAAGACGGCATACGAGATTGTCAATCACCCGTCTCGTGGGCTCGG
CZB-NXT-i5-00360	AATGATACGGCGACCACCGAGATCTACACGATAAGTGCTTTTCGTCGGCAGCGTC	CZB-NXT-i7-00360	CAAGCAGAAGACGGCATACGAGATGATAAGTGCTTTGTCTCGTGGGCTCGG
CZB-NXT-i5-00361	AATGATACGGCGACCACCGAGATCTACACAGGCTGAAATCTTCGTCGGCAGCGTC	CZB-NXT-i7-00361	CAAGCAGAAGACGGCATACGAGATAGGCTGAAATCTGTCTCGTGGGCTCGG
CZB-NXT-i5-00362	AATGATACGGCGACCACCGAGATCTACACTTGAGCACAGTATCGTCGGCAGCGTC	CZB-NXT-i7-00362	CAAGCAGAAGACGGCATACGAGATTTGAGCACAGTAGTCTCGTGGGCTCGG
CZB-NXT-i5-00363	AATGATACGGCGACCACCGAGATCTACACACTGGAACTCGGTCGTCGGCAGCGTC	CZB-NXT-i7-00363	CAAGCAGAAGACGGCATACGAGATACTGGAACTCGGGTCTCGTGGGCTCGG
CZB-NXT-i5-00364	AATGATACGGCGACCACCGAGATCTACACAGGACCCAGAGTTCGTCGGCAGCGTC	CZB-NXT-i7-00364	CAAGCAGAAGACGGCATACGAGATAGGACCCAGAGTGTCTCGTGGGCTCGG
CZB-NXT-i5-00365	AATGATACGGCGACCACCGAGATCTACACCGTGACCCGAGGTCGTCGGCAGCGTC	CZB-NXT-i7-00365	CAAGCAGAAGACGGCATACGAGATCGTGACCCGAGGGTCTCGTGGGCTCGG
CZB-NXT-i5-00366	AATGATACGGCGACCACCGAGATCTACACGCCAACCGAGGCTCGTCGGCAGCGTC	CZB-NXT-i7-00366	CAAGCAGAAGACGGCATACGAGATGCCAACCGAGGCGTCTCGTGGGCTCGG
CZB-NXT-i5-00367	AATGATACGGCGACCACCGAGATCTACACGGCTAACGAGGGTCGTCGGCAGCGTC	CZB-NXT-i7-00367	CAAGCAGAAGACGGCATACGAGATGGCTAACGAGGGGTCTCGTGGGCTCGG
CZB-NXT-i5-00368	AATGATACGGCGACCACCGAGATCTACACACAAATGGTATCTCGTCGGCAGCGTC	CZB-NXT-i7-00368	CAAGCAGAAGACGGCATACGAGATACAAATGGTATCGTCTCGTGGGCTCGG
CZB-NXT-i5-00369	AATGATACGGCGACCACCGAGATCTACACTCTGTAGTGGCATCGTCGGCAGCGTC	CZB-NXT-i7-00369	CAAGCAGAAGACGGCATACGAGATTCTGTAGTGGCAGTCTCGTGGGCTCGG
CZB-NXT-i5-00370	AATGATACGGCGACCACCGAGATCTACACGCTTACCCAACGTCGTCGGCAGCGTC	CZB-NXT-i7-00370	CAAGCAGAAGACGGCATACGAGATGCTTACCCAACGGTCTCGTGGGCTCGG
CZB-NXT-i5-00371	AATGATACGGCGACCACCGAGATCTACACCTGCCTTGATGATCGTCGGCAGCGTC	CZB-NXT-i7-00371	CAAGCAGAAGACGGCATACGAGATCTGCCTTGATGAGTCTCGTGGGCTCGG
CZB-NXT-i5-00372	AATGATACGGCGACCACCGAGATCTACACGCAAACCTGAAATCGTCGGCAGCGTC	CZB-NXT-i7-00372	CAAGCAGAAGACGGCATACGAGATGCAAACCTGAAAGTCTCGTGGGCTCGG
CZB-NXT-i5-00373	AATGATACGGCGACCACCGAGATCTACACCACTGGAACTTATCGTCGGCAGCGTC	CZB-NXT-i7-00373	CAAGCAGAAGACGGCATACGAGATCACTGGAACTTAGTCTCGTGGGCTCGG
CZB-NXT-i5-00374	AATGATACGGCGACCACCGAGATCTACACTAGTGTCTTGCCTCGTCGGCAGCGTC	CZB-NXT-i7-00374	CAAGCAGAAGACGGCATACGAGATTAGTGTCTTGCCGTCTCGTGGGCTCGG
CZB-NXT-i5-00375	AATGATACGGCGACCACCGAGATCTACACTGAGACCGCCCATCGTCGGCAGCGTC	CZB-NXT-i7-00375	CAAGCAGAAGACGGCATACGAGATTGAGACCGCCCAGTCTCGTGGGCTCGG
CZB-NXT-i5-00376	AATGATACGGCGACCACCGAGATCTACACCCAGGGAACAAATCGTCGGCAGCGTC	CZB-NXT-i7-00376	CAAGCAGAAGACGGCATACGAGATCCAGGGAACAAAGTCTCGTGGGCTCGG
CZB-NXT-i5-00377	AATGATACGGCGACCACCGAGATCTACACCGTCCGTAGCAATCGTCGGCAGCGTC	CZB-NXT-i7-00377	CAAGCAGAAGACGGCATACGAGATCGTCCGTAGCAAGTCTCGTGGGCTCGG
CZB-NXT-i5-00378	AATGATACGGCGACCACCGAGATCTACACGTAAGCAGAAGATCGTCGGCAGCGTC	CZB-NXT-i7-00378	CAAGCAGAAGACGGCATACGAGATGTAAGCAGAAGAGTCTCGTGGGCTCGG
CZB-NXT-i5-00379	AATGATACGGCGACCACCGAGATCTACACAAACAATGAAACTCGTCGGCAGCGTC	CZB-NXT-i7-00379	CAAGCAGAAGACGGCATACGAGATAAACAATGAAACGTCTCGTGGGCTCGG
CZB-NXT-i5-00380	AATGATACGGCGACCACCGAGATCTACACGTGCCGCAGAAATCGTCGGCAGCGTC	CZB-NXT-i7-00380	CAAGCAGAAGACGGCATACGAGATGTGCCGCAGAAAGTCTCGTGGGCTCGG
CZB-NXT-i5-00381	AATGATACGGCGACCACCGAGATCTACACTGTGTATGTCCATCGTCGGCAGCGTC	CZB-NXT-i7-00381	CAAGCAGAAGACGGCATACGAGATTGTGTATGTCCAGTCTCGTGGGCTCGG
CZB-NXT-i5-00382	AATGATACGGCGACCACCGAGATCTACACCCTGAGACAGTCTCGTCGGCAGCGTC	CZB-NXT-i7-00382	CAAGCAGAAGACGGCATACGAGATCCTGAGACAGTCGTCTCGTGGGCTCGG
CZB-NXT-i5-00383	AATGATACGGCGACCACCGAGATCTACACACACAACCGCAATCGTCGGCAGCGTC	CZB-NXT-i7-00383	CAAGCAGAAGACGGCATACGAGATACACAACCGCAAGTCTCGTGGGCTCGG
CZB-NXT-i5-00384	AATGATACGGCGACCACCGAGATCTACACGCCTCGCATAGCTCGTCGGCAGCGTC	CZB-NXT-i7-00384	CAAGCAGAAGACGGCATACGAGATGCCTCGCATAGCGTCTCGTGGGCTCGG
CZB-NXT-i5-00385	AATGATACGGCGACCACCGAGATCTACACCCACACAAGAGATCGTCGGCAGCGTC	CZB-NXT-i7-00385	CAAGCAGAAGACGGCATACGAGATCCACACAAGAGAGTCTCGTGGGCTCGG
CZB-NXT-i5-00386	AATGATACGGCGACCACCGAGATCTACACAGCCAATGTGGGTCGTCGGCAGCGTC	CZB-NXT-i7-00386	CAAGCAGAAGACGGCATACGAGATAGCCAATGTGGGGTCTCGTGGGCTCGG
CZB-NXT-i5-00387	AATGATACGGCGACCACCGAGATCTACACGTCAGATACCACTCGTCGGCAGCGTC	CZB-NXT-i7-00387	CAAGCAGAAGACGGCATACGAGATGTCAGATACCACGTCTCGTGGGCTCGG
CZB-NXT-i5-00388	AATGATACGGCGACCACCGAGATCTACACTTAGAGGGATGGTCGTCGGCAGCGTC	CZB-NXT-i7-00388	CAAGCAGAAGACGGCATACGAGATTTAGAGGGATGGGTCTCGTGGGCTCGG
CZB-NXT-i5-00389	AATGATACGGCGACCACCGAGATCTACACATAAGCCTTCTGTCGTCGGCAGCGTC	CZB-NXT-i7-00389	CAAGCAGAAGACGGCATACGAGATATAAGCCTTCTGGTCTCGTGGGCTCGG
CZB-NXT-i5-00390	AATGATACGGCGACCACCGAGATCTACACGACCTCACGCCTTCGTCGGCAGCGTC	CZB-NXT-i7-00390	CAAGCAGAAGACGGCATACGAGATGACCTCACGCCTGTCTCGTGGGCTCGG
CZB-NXT-i5-00391	AATGATACGGCGACCACCGAGATCTACACTGCTGGTGGCTATCGTCGGCAGCGTC	CZB-NXT-i7-00391	CAAGCAGAAGACGGCATACGAGATTGCTGGTGGCTAGTCTCGTGGGCTCGG
CZB-NXT-i5-00392	AATGATACGGCGACCACCGAGATCTACACGAACACCGAAGATCGTCGGCAGCGTC	CZB-NXT-i7-00392	CAAGCAGAAGACGGCATACGAGATGAACACCGAAGAGTCTCGTGGGCTCGG
CZB-NXT-i5-00393	AATGATACGGCGACCACCGAGATCTACACAGAGGACGAGGATCGTCGGCAGCGTC	CZB-NXT-i7-00393	CAAGCAGAAGACGGCATACGAGATAGAGGACGAGGAGTCTCGTGGGCTCGG
CZB-NXT-i5-00394	AATGATACGGCGACCACCGAGATCTACACGCGACCCAGCAATCGTCGGCAGCGTC	CZB-NXT-i7-00394	CAAGCAGAAGACGGCATACGAGATGCGACCCAGCAAGTCTCGTGGGCTCGG
CZB-NXT-i5-00395	AATGATACGGCGACCACCGAGATCTACACTGGGCATTGTCCTCGTCGGCAGCGTC	CZB-NXT-i7-00395	CAAGCAGAAGACGGCATACGAGATTGGGCATTGTCCGTCTCGTGGGCTCGG
CZB-NXT-i5-00396	AATGATACGGCGACCACCGAGATCTACACTCCCGCTTAGGATCGTCGGCAGCGTC	CZB-NXT-i7-00396	CAAGCAGAAGACGGCATACGAGATTCCCGCTTAGGAGTCTCGTGGGCTCGG
CZB-NXT-i5-00397	AATGATACGGCGACCACCGAGATCTACACTGGATTGTGATATCGTCGGCAGCGTC	CZB-NXT-i7-00397	CAAGCAGAAGACGGCATACGAGATTGGATTGTGATAGTCTCGTGGGCTCGG
CZB-NXT-i5-00398	AATGATACGGCGACCACCGAGATCTACACACGGAAGTTCGGTCGTCGGCAGCGTC	CZB-NXT-i7-00398	CAAGCAGAAGACGGCATACGAGATACGGAAGTTCGGGTCTCGTGGGCTCGG
CZB-NXT-i5-00399	AATGATACGGCGACCACCGAGATCTACACGAAGTTACCACGTCGTCGGCAGCGTC	CZB-NXT-i7-00399	CAAGCAGAAGACGGCATACGAGATGAAGTTACCACGGTCTCGTGGGCTCGG
CZB-NXT-i5-00400	AATGATACGGCGACCACCGAGATCTACACAGCATTCCTCTCTCGTCGGCAGCGTC	CZB-NXT-i7-00400	CAAGCAGAAGACGGCATACGAGATAGCATTCCTCTCGTCTCGTGGGCTCGG
CZB-NXT-i5-00401	AATGATACGGCGACCACCGAGATCTACACAAAGAACTTAGATCGTCGGCAGCGTC	CZB-NXT-i7-00401	CAAGCAGAAGACGGCATACGAGATAAAGAACTTAGAGTCTCGTGGGCTCGG
CZB-NXT-i5-00402	AATGATACGGCGACCACCGAGATCTACACTTCTCTTGGTTATCGTCGGCAGCGTC	CZB-NXT-i7-00402	CAAGCAGAAGACGGCATACGAGATTTCTCTTGGTTAGTCTCGTGGGCTCGG
CZB-NXT-i5-00403	AATGATACGGCGACCACCGAGATCTACACCTGGGTCACCAATCGTCGGCAGCGTC	CZB-NXT-i7-00403	CAAGCAGAAGACGGCATACGAGATCTGGGTCACCAAGTCTCGTGGGCTCGG
CZB-NXT-i5-00404	AATGATACGGCGACCACCGAGATCTACACAACAGCCTCTATTCGTCGGCAGCGTC	CZB-NXT-i7-00404	CAAGCAGAAGACGGCATACGAGATAACAGCCTCTATGTCTCGTGGGCTCGG
CZB-NXT-i5-00405	AATGATACGGCGACCACCGAGATCTACACTAAACGATGTATTCGTCGGCAGCGTC	CZB-NXT-i7-00405	CAAGCAGAAGACGGCATACGAGATTAAACGATGTATGTCTCGTGGGCTCGG
CZB-NXT-i5-00406	AATGATACGGCGACCACCGAGATCTACACTAGGATGTCTGATCGTCGGCAGCGTC	CZB-NXT-i7-00406	CAAGCAGAAGACGGCATACGAGATTAGGATGTCTGAGTCTCGTGGGCTCGG
CZB-NXT-i5-00407	AATGATACGGCGACCACCGAGATCTACACTTTACGGTAGGATCGTCGGCAGCGTC	CZB-NXT-i7-00407	CAAGCAGAAGACGGCATACGAGATTTTACGGTAGGAGTCTCGTGGGCTCGG
CZB-NXT-i5-00408	AATGATACGGCGACCACCGAGATCTACACTTTGGCGGAACGTCGTCGGCAGCGTC	CZB-NXT-i7-00408	CAAGCAGAAGACGGCATACGAGATTTTGGCGGAACGGTCTCGTGGGCTCGG
CZB-NXT-i5-00409	AATGATACGGCGACCACCGAGATCTACACGCAAGGGCAAGCTCGTCGGCAGCGTC	CZB-NXT-i7-00409	CAAGCAGAAGACGGCATACGAGATGCAAGGGCAAGCGTCTCGTGGGCTCGG
CZB-NXT-i5-00410	AATGATACGGCGACCACCGAGATCTACACCTATGCCGTAGATCGTCGGCAGCGTC	CZB-NXT-i7-00410	CAAGCAGAAGACGGCATACGAGATCTATGCCGTAGAGTCTCGTGGGCTCGG
CZB-NXT-i5-00411	AATGATACGGCGACCACCGAGATCTACACGGTGCTGGATTGTCGTCGGCAGCGTC	CZB-NXT-i7-00411	CAAGCAGAAGACGGCATACGAGATGGTGCTGGATTGGTCTCGTGGGCTCGG
CZB-NXT-i5-00412	AATGATACGGCGACCACCGAGATCTACACATACATAACTGTTCGTCGGCAGCGTC	CZB-NXT-i7-00412	CAAGCAGAAGACGGCATACGAGATATACATAACTGTGTCTCGTGGGCTCGG
CZB-NXT-i5-00413	AATGATACGGCGACCACCGAGATCTACACTACACACATAAATCGTCGGCAGCGTC	CZB-NXT-i7-00413	CAAGCAGAAGACGGCATACGAGATTACACACATAAAGTCTCGTGGGCTCGG
CZB-NXT-i5-00414	AATGATACGGCGACCACCGAGATCTACACCGTTGGGCTCCCTCGTCGGCAGCGTC	CZB-NXT-i7-00414	CAAGCAGAAGACGGCATACGAGATCGTTGGGCTCCCGTCTCGTGGGCTCGG
CZB-NXT-i5-00415	AATGATACGGCGACCACCGAGATCTACACATCATCGTGCCATCGTCGGCAGCGTC	CZB-NXT-i7-00415	CAAGCAGAAGACGGCATACGAGATATCATCGTGCCAGTCTCGTGGGCTCGG
CZB-NXT-i5-00416	AATGATACGGCGACCACCGAGATCTACACTTTGGTATTTCCTCGTCGGCAGCGTC	CZB-NXT-i7-00416	CAAGCAGAAGACGGCATACGAGATTTTGGTATTTCCGTCTCGTGGGCTCGG
CZB-NXT-i5-00417	AATGATACGGCGACCACCGAGATCTACACAACGAGACTGTATCGTCGGCAGCGTC	CZB-NXT-i7-00417	CAAGCAGAAGACGGCATACGAGATAACGAGACTGTAGTCTCGTGGGCTCGG
CZB-NXT-i5-00418	AATGATACGGCGACCACCGAGATCTACACTATTTACTGGGATCGTCGGCAGCGTC	CZB-NXT-i7-00418	CAAGCAGAAGACGGCATACGAGATTATTTACTGGGAGTCTCGTGGGCTCGG
CZB-NXT-i5-00419	AATGATACGGCGACCACCGAGATCTACACCACCTAAGAACCTCGTCGGCAGCGTC	CZB-NXT-i7-00419	CAAGCAGAAGACGGCATACGAGATCACCTAAGAACCGTCTCGTGGGCTCGG
CZB-NXT-i5-00420	AATGATACGGCGACCACCGAGATCTACACTCGGGTCTTCGGTCGTCGGCAGCGTC	CZB-NXT-i7-00420	CAAGCAGAAGACGGCATACGAGATTCGGGTCTTCGGGTCTCGTGGGCTCGG
CZB-NXT-i5-00421	AATGATACGGCGACCACCGAGATCTACACGTGAGTTACCGATCGTCGGCAGCGTC	CZB-NXT-i7-00421	CAAGCAGAAGACGGCATACGAGATGTGAGTTACCGAGTCTCGTGGGCTCGG
CZB-NXT-i5-00422	AATGATACGGCGACCACCGAGATCTACACGTTTCCGTCCTATCGTCGGCAGCGTC	CZB-NXT-i7-00422	CAAGCAGAAGACGGCATACGAGATGTTTCCGTCCTAGTCTCGTGGGCTCGG
CZB-NXT-i5-00423	AATGATACGGCGACCACCGAGATCTACACCATCCTAAACAATCGTCGGCAGCGTC	CZB-NXT-i7-00423	CAAGCAGAAGACGGCATACGAGATCATCCTAAACAAGTCTCGTGGGCTCGG
CZB-NXT-i5-00424	AATGATACGGCGACCACCGAGATCTACACCTTGCGGACCGTTCGTCGGCAGCGTC	CZB-NXT-i7-00424	CAAGCAGAAGACGGCATACGAGATCTTGCGGACCGTGTCTCGTGGGCTCGG
CZB-NXT-i5-00425	AATGATACGGCGACCACCGAGATCTACACACTCCGCTTGAATCGTCGGCAGCGTC	CZB-NXT-i7-00425	CAAGCAGAAGACGGCATACGAGATACTCCGCTTGAAGTCTCGTGGGCTCGG
CZB-NXT-i5-00426	AATGATACGGCGACCACCGAGATCTACACTCAGGAGTATGGTCGTCGGCAGCGTC	CZB-NXT-i7-00426	CAAGCAGAAGACGGCATACGAGATTCAGGAGTATGGGTCTCGTGGGCTCGG
CZB-NXT-i5-00427	AATGATACGGCGACCACCGAGATCTACACCGTGATAGAACGTCGTCGGCAGCGTC	CZB-NXT-i7-00427	CAAGCAGAAGACGGCATACGAGATCGTGATAGAACGGTCTCGTGGGCTCGG
CZB-NXT-i5-00428	AATGATACGGCGACCACCGAGATCTACACTTTGCGTAGGTATCGTCGGCAGCGTC	CZB-NXT-i7-00428	CAAGCAGAAGACGGCATACGAGATTTTGCGTAGGTAGTCTCGTGGGCTCGG
CZB-NXT-i5-00429	AATGATACGGCGACCACCGAGATCTACACTCACCAAAGGCATCGTCGGCAGCGTC	CZB-NXT-i7-00429	CAAGCAGAAGACGGCATACGAGATTCACCAAAGGCAGTCTCGTGGGCTCGG
CZB-NXT-i5-00430	AATGATACGGCGACCACCGAGATCTACACTAAGGCAGGGTATCGTCGGCAGCGTC	CZB-NXT-i7-00430	CAAGCAGAAGACGGCATACGAGATTAAGGCAGGGTAGTCTCGTGGGCTCGG
CZB-NXT-i5-00431	AATGATACGGCGACCACCGAGATCTACACGGGCACGGTATTTCGTCGGCAGCGTC	CZB-NXT-i7-00431	CAAGCAGAAGACGGCATACGAGATGGGCACGGTATTGTCTCGTGGGCTCGG
CZB-NXT-i5-00432	AATGATACGGCGACCACCGAGATCTACACTGTAGGCGAGGATCGTCGGCAGCGTC	CZB-NXT-i7-00432	CAAGCAGAAGACGGCATACGAGATTGTAGGCGAGGAGTCTCGTGGGCTCGG
CZB-NXT-i5-00433	AATGATACGGCGACCACCGAGATCTACACCACACCTATGGCTCGTCGGCAGCGTC	CZB-NXT-i7-00433	CAAGCAGAAGACGGCATACGAGATCACACCTATGGCGTCTCGTGGGCTCGG
CZB-NXT-i5-00434	AATGATACGGCGACCACCGAGATCTACACGAATAAACGGCGTCGTCGGCAGCGTC	CZB-NXT-i7-00434	CAAGCAGAAGACGGCATACGAGATGAATAAACGGCGGTCTCGTGGGCTCGG
CZB-NXT-i5-00435	AATGATACGGCGACCACCGAGATCTACACCCTATGGAACGCTCGTCGGCAGCGTC	CZB-NXT-i7-00435	CAAGCAGAAGACGGCATACGAGATCCTATGGAACGCGTCTCGTGGGCTCGG
CZB-NXT-i5-00436	AATGATACGGCGACCACCGAGATCTACACGTAATCTTTGAATCGTCGGCAGCGTC	CZB-NXT-i7-00436	CAAGCAGAAGACGGCATACGAGATGTAATCTTTGAAGTCTCGTGGGCTCGG
CZB-NXT-i5-00437	AATGATACGGCGACCACCGAGATCTACACGAGTCGCTGCGTTCGTCGGCAGCGTC	CZB-NXT-i7-00437	CAAGCAGAAGACGGCATACGAGATGAGTCGCTGCGTGTCTCGTGGGCTCGG
CZB-NXT-i5-00438	AATGATACGGCGACCACCGAGATCTACACTAGAGAGCCCAATCGTCGGCAGCGTC	CZB-NXT-i7-00438	CAAGCAGAAGACGGCATACGAGATTAGAGAGCCCAAGTCTCGTGGGCTCGG
CZB-NXT-i5-00439	AATGATACGGCGACCACCGAGATCTACACGCTGGTCGTGTATCGTCGGCAGCGTC	CZB-NXT-i7-00439	CAAGCAGAAGACGGCATACGAGATGCTGGTCGTGTAGTCTCGTGGGCTCGG
CZB-NXT-i5-00440	AATGATACGGCGACCACCGAGATCTACACTGAACATAGTCATCGTCGGCAGCGTC	CZB-NXT-i7-00440	CAAGCAGAAGACGGCATACGAGATTGAACATAGTCAGTCTCGTGGGCTCGG
CZB-NXT-i5-00441	AATGATACGGCGACCACCGAGATCTACACGACGCTTCTCGGTCGTCGGCAGCGTC	CZB-NXT-i7-00441	CAAGCAGAAGACGGCATACGAGATGACGCTTCTCGGGTCTCGTGGGCTCGG
CZB-NXT-i5-00442	AATGATACGGCGACCACCGAGATCTACACCAGTCTTATGCCTCGTCGGCAGCGTC	CZB-NXT-i7-00442	CAAGCAGAAGACGGCATACGAGATCAGTCTTATGCCGTCTCGTGGGCTCGG
CZB-NXT-i5-00443	AATGATACGGCGACCACCGAGATCTACACGGACGACTCAAATCGTCGGCAGCGTC	CZB-NXT-i7-00443	CAAGCAGAAGACGGCATACGAGATGGACGACTCAAAGTCTCGTGGGCTCGG
CZB-NXT-i5-00444	AATGATACGGCGACCACCGAGATCTACACAACCACATCGCTTCGTCGGCAGCGTC	CZB-NXT-i7-00444	CAAGCAGAAGACGGCATACGAGATAACCACATCGCTGTCTCGTGGGCTCGG
CZB-NXT-i5-00445	AATGATACGGCGACCACCGAGATCTACACTATGGTAGACTCTCGTCGGCAGCGTC	CZB-NXT-i7-00445	CAAGCAGAAGACGGCATACGAGATTATGGTAGACTCGTCTCGTGGGCTCGG
CZB-NXT-i5-00446	AATGATACGGCGACCACCGAGATCTACACACTCTTCACCCGTCGTCGGCAGCGTC	CZB-NXT-i7-00446	CAAGCAGAAGACGGCATACGAGATACTCTTCACCCGGTCTCGTGGGCTCGG
CZB-NXT-i5-00447	AATGATACGGCGACCACCGAGATCTACACCGGATGGGAGCATCGTCGGCAGCGTC	CZB-NXT-i7-00447	CAAGCAGAAGACGGCATACGAGATCGGATGGGAGCAGTCTCGTGGGCTCGG
CZB-NXT-i5-00448	AATGATACGGCGACCACCGAGATCTACACTAAATCTTGAGATCGTCGGCAGCGTC	CZB-NXT-i7-00448	CAAGCAGAAGACGGCATACGAGATTAAATCTTGAGAGTCTCGTGGGCTCGG
CZB-NXT-i5-00449	AATGATACGGCGACCACCGAGATCTACACACGGTAATCAGATCGTCGGCAGCGTC	CZB-NXT-i7-00449	CAAGCAGAAGACGGCATACGAGATACGGTAATCAGAGTCTCGTGGGCTCGG
CZB-NXT-i5-00450	AATGATACGGCGACCACCGAGATCTACACGTGGGACAACGCTCGTCGGCAGCGTC	CZB-NXT-i7-00450	CAAGCAGAAGACGGCATACGAGATGTGGGACAACGCGTCTCGTGGGCTCGG
CZB-NXT-i5-00451	AATGATACGGCGACCACCGAGATCTACACTACTATTGGACGTCGTCGGCAGCGTC	CZB-NXT-i7-00451	CAAGCAGAAGACGGCATACGAGATTACTATTGGACGGTCTCGTGGGCTCGG
CZB-NXT-i5-00452	AATGATACGGCGACCACCGAGATCTACACTTAGTTCGCAAATCGTCGGCAGCGTC	CZB-NXT-i7-00452	CAAGCAGAAGACGGCATACGAGATTTAGTTCGCAAAGTCTCGTGGGCTCGG
CZB-NXT-i5-00453	AATGATACGGCGACCACCGAGATCTACACAACCCATACTTTTCGTCGGCAGCGTC	CZB-NXT-i7-00453	CAAGCAGAAGACGGCATACGAGATAACCCATACTTTGTCTCGTGGGCTCGG
CZB-NXT-i5-00454	AATGATACGGCGACCACCGAGATCTACACTAAACACACCTCTCGTCGGCAGCGTC	CZB-NXT-i7-00454	CAAGCAGAAGACGGCATACGAGATTAAACACACCTCGTCTCGTGGGCTCGG
CZB-NXT-i5-00455	AATGATACGGCGACCACCGAGATCTACACTGGAATCTGTCTTCGTCGGCAGCGTC	CZB-NXT-i7-00455	CAAGCAGAAGACGGCATACGAGATTGGAATCTGTCTGTCTCGTGGGCTCGG
CZB-NXT-i5-00456	AATGATACGGCGACCACCGAGATCTACACTCCAGCAAATGATCGTCGGCAGCGTC	CZB-NXT-i7-00456	CAAGCAGAAGACGGCATACGAGATTCCAGCAAATGAGTCTCGTGGGCTCGG
CZB-NXT-i5-00457	AATGATACGGCGACCACCGAGATCTACACAAACCACAAGGGTCGTCGGCAGCGTC	CZB-NXT-i7-00457	CAAGCAGAAGACGGCATACGAGATAAACCACAAGGGGTCTCGTGGGCTCGG
CZB-NXT-i5-00458	AATGATACGGCGACCACCGAGATCTACACTTCCAATCGTGGTCGTCGGCAGCGTC	CZB-NXT-i7-00458	CAAGCAGAAGACGGCATACGAGATTTCCAATCGTGGGTCTCGTGGGCTCGG
CZB-NXT-i5-00459	AATGATACGGCGACCACCGAGATCTACACGCATCAATGTGATCGTCGGCAGCGTC	CZB-NXT-i7-00459	CAAGCAGAAGACGGCATACGAGATGCATCAATGTGAGTCTCGTGGGCTCGG
CZB-NXT-i5-00460	AATGATACGGCGACCACCGAGATCTACACTCAGAGCCTTGCTCGTCGGCAGCGTC	CZB-NXT-i7-00460	CAAGCAGAAGACGGCATACGAGATTCAGAGCCTTGCGTCTCGTGGGCTCGG
CZB-NXT-i5-00461	AATGATACGGCGACCACCGAGATCTACACAATCCAATCGGATCGTCGGCAGCGTC	CZB-NXT-i7-00461	CAAGCAGAAGACGGCATACGAGATAATCCAATCGGAGTCTCGTGGGCTCGG
CZB-NXT-i5-00462	AATGATACGGCGACCACCGAGATCTACACCTTATTTCGCTATCGTCGGCAGCGTC	CZB-NXT-i7-00462	CAAGCAGAAGACGGCATACGAGATCTTATTTCGCTAGTCTCGTGGGCTCGG
CZB-NXT-i5-00463	AATGATACGGCGACCACCGAGATCTACACCTGTAAAGACTGTCGTCGGCAGCGTC	CZB-NXT-i7-00463	CAAGCAGAAGACGGCATACGAGATCTGTAAAGACTGGTCTCGTGGGCTCGG
CZB-NXT-i5-00464	AATGATACGGCGACCACCGAGATCTACACAACCGTAAGTCATCGTCGGCAGCGTC	CZB-NXT-i7-00464	CAAGCAGAAGACGGCATACGAGATAACCGTAAGTCAGTCTCGTGGGCTCGG
CZB-NXT-i5-00465	AATGATACGGCGACCACCGAGATCTACACCGAGACCCTTCGTCGTCGGCAGCGTC	CZB-NXT-i7-00465	CAAGCAGAAGACGGCATACGAGATCGAGACCCTTCGGTCTCGTGGGCTCGG
CZB-NXT-i5-00466	AATGATACGGCGACCACCGAGATCTACACCGTTTATTATCATCGTCGGCAGCGTC	CZB-NXT-i7-00466	CAAGCAGAAGACGGCATACGAGATCGTTTATTATCAGTCTCGTGGGCTCGG
CZB-NXT-i5-00467	AATGATACGGCGACCACCGAGATCTACACGGTGGGACACTTTCGTCGGCAGCGTC	CZB-NXT-i7-00467	CAAGCAGAAGACGGCATACGAGATGGTGGGACACTTGTCTCGTGGGCTCGG
CZB-NXT-i5-00468	AATGATACGGCGACCACCGAGATCTACACCAAGAACCATTATCGTCGGCAGCGTC	CZB-NXT-i7-00468	CAAGCAGAAGACGGCATACGAGATCAAGAACCATTAGTCTCGTGGGCTCGG
CZB-NXT-i5-00469	AATGATACGGCGACCACCGAGATCTACACCAAGGGTGGGAATCGTCGGCAGCGTC	CZB-NXT-i7-00469	CAAGCAGAAGACGGCATACGAGATCAAGGGTGGGAAGTCTCGTGGGCTCGG
CZB-NXT-i5-00470	AATGATACGGCGACCACCGAGATCTACACAAATGGGATTCATCGTCGGCAGCGTC	CZB-NXT-i7-00470	CAAGCAGAAGACGGCATACGAGATAAATGGGATTCAGTCTCGTGGGCTCGG
CZB-NXT-i5-00471	AATGATACGGCGACCACCGAGATCTACACGGGATGATAGAATCGTCGGCAGCGTC	CZB-NXT-i7-00471	CAAGCAGAAGACGGCATACGAGATGGGATGATAGAAGTCTCGTGGGCTCGG
CZB-NXT-i5-00472	AATGATACGGCGACCACCGAGATCTACACCCCTTCTTGCCCTCGTCGGCAGCGTC	CZB-NXT-i7-00472	CAAGCAGAAGACGGCATACGAGATCCCTTCTTGCCCGTCTCGTGGGCTCGG
CZB-NXT-i5-00473	AATGATACGGCGACCACCGAGATCTACACTTTGGCTATCTATCGTCGGCAGCGTC	CZB-NXT-i7-00473	CAAGCAGAAGACGGCATACGAGATTTTGGCTATCTAGTCTCGTGGGCTCGG
CZB-NXT-i5-00474	AATGATACGGCGACCACCGAGATCTACACTACATTGTCGTATCGTCGGCAGCGTC	CZB-NXT-i7-00474	CAAGCAGAAGACGGCATACGAGATTACATTGTCGTAGTCTCGTGGGCTCGG
CZB-NXT-i5-00475	AATGATACGGCGACCACCGAGATCTACACGTAATAGACTACTCGTCGGCAGCGTC	CZB-NXT-i7-00475	CAAGCAGAAGACGGCATACGAGATGTAATAGACTACGTCTCGTGGGCTCGG
CZB-NXT-i5-00476	AATGATACGGCGACCACCGAGATCTACACCGCCGTTATCAATCGTCGGCAGCGTC	CZB-NXT-i7-00476	CAAGCAGAAGACGGCATACGAGATCGCCGTTATCAAGTCTCGTGGGCTCGG
CZB-NXT-i5-00477	AATGATACGGCGACCACCGAGATCTACACACGCTGCCCGAATCGTCGGCAGCGTC	CZB-NXT-i7-00477	CAAGCAGAAGACGGCATACGAGATACGCTGCCCGAAGTCTCGTGGGCTCGG
CZB-NXT-i5-00478	AATGATACGGCGACCACCGAGATCTACACATCGCTAATCTATCGTCGGCAGCGTC	CZB-NXT-i7-00478	CAAGCAGAAGACGGCATACGAGATATCGCTAATCTAGTCTCGTGGGCTCGG
CZB-NXT-i5-00479	AATGATACGGCGACCACCGAGATCTACACCTTGACTTAGTATCGTCGGCAGCGTC	CZB-NXT-i7-00479	CAAGCAGAAGACGGCATACGAGATCTTGACTTAGTAGTCTCGTGGGCTCGG
CZB-NXT-i5-00480	AATGATACGGCGACCACCGAGATCTACACGAGTTACTTAGATCGTCGGCAGCGTC	CZB-NXT-i7-00480	CAAGCAGAAGACGGCATACGAGATGAGTTACTTAGAGTCTCGTGGGCTCGG
CZB-NXT-i5-00481	AATGATACGGCGACCACCGAGATCTACACTCAGACTTGTGCTCGTCGGCAGCGTC	CZB-NXT-i7-00481	CAAGCAGAAGACGGCATACGAGATTCAGACTTGTGCGTCTCGTGGGCTCGG
CZB-NXT-i5-00482	AATGATACGGCGACCACCGAGATCTACACTTACTCACCAGATCGTCGGCAGCGTC	CZB-NXT-i7-00482	CAAGCAGAAGACGGCATACGAGATTTACTCACCAGAGTCTCGTGGGCTCGG
CZB-NXT-i5-00483	AATGATACGGCGACCACCGAGATCTACACTGGTGCCGCCTGTCGTCGGCAGCGTC	CZB-NXT-i7-00483	CAAGCAGAAGACGGCATACGAGATTGGTGCCGCCTGGTCTCGTGGGCTCGG
CZB-NXT-i5-00484	AATGATACGGCGACCACCGAGATCTACACCACCGAATGGGTTCGTCGGCAGCGTC	CZB-NXT-i7-00484	CAAGCAGAAGACGGCATACGAGATCACCGAATGGGTGTCTCGTGGGCTCGG
CZB-NXT-i5-00485	AATGATACGGCGACCACCGAGATCTACACGGGAGGAAAGTCTCGTCGGCAGCGTC	CZB-NXT-i7-00485	CAAGCAGAAGACGGCATACGAGATGGGAGGAAAGTCGTCTCGTGGGCTCGG
CZB-NXT-i5-00486	AATGATACGGCGACCACCGAGATCTACACTCGGTGAGTAGCTCGTCGGCAGCGTC	CZB-NXT-i7-00486	CAAGCAGAAGACGGCATACGAGATTCGGTGAGTAGCGTCTCGTGGGCTCGG
CZB-NXT-i5-00487	AATGATACGGCGACCACCGAGATCTACACAACTTACCAGGCTCGTCGGCAGCGTC	CZB-NXT-i7-00487	CAAGCAGAAGACGGCATACGAGATAACTTACCAGGCGTCTCGTGGGCTCGG
CZB-NXT-i5-00488	AATGATACGGCGACCACCGAGATCTACACAGATTATGGCTGTCGTCGGCAGCGTC	CZB-NXT-i7-00488	CAAGCAGAAGACGGCATACGAGATAGATTATGGCTGGTCTCGTGGGCTCGG
CZB-NXT-i5-00489	AATGATACGGCGACCACCGAGATCTACACTCCAGCGGTGGGTCGTCGGCAGCGTC	CZB-NXT-i7-00489	CAAGCAGAAGACGGCATACGAGATTCCAGCGGTGGGGTCTCGTGGGCTCGG
CZB-NXT-i5-00490	AATGATACGGCGACCACCGAGATCTACACTAATACGCCTATTCGTCGGCAGCGTC	CZB-NXT-i7-00490	CAAGCAGAAGACGGCATACGAGATTAATACGCCTATGTCTCGTGGGCTCGG
CZB-NXT-i5-00491	AATGATACGGCGACCACCGAGATCTACACGTCTAACCGCCGTCGTCGGCAGCGTC	CZB-NXT-i7-00491	CAAGCAGAAGACGGCATACGAGATGTCTAACCGCCGGTCTCGTGGGCTCGG
CZB-NXT-i5-00492	AATGATACGGCGACCACCGAGATCTACACCTTTCTGTGTTGTCGTCGGCAGCGTC	CZB-NXT-i7-00492	CAAGCAGAAGACGGCATACGAGATCTTTCTGTGTTGGTCTCGTGGGCTCGG
CZB-NXT-i5-00493	AATGATACGGCGACCACCGAGATCTACACTTAGGTAAGTTCTCGTCGGCAGCGTC	CZB-NXT-i7-00493	CAAGCAGAAGACGGCATACGAGATTTAGGTAAGTTCGTCTCGTGGGCTCGG
CZB-NXT-i5-00494	AATGATACGGCGACCACCGAGATCTACACCTGCCGTTAGGGTCGTCGGCAGCGTC	CZB-NXT-i7-00494	CAAGCAGAAGACGGCATACGAGATCTGCCGTTAGGGGTCTCGTGGGCTCGG
CZB-NXT-i5-00495	AATGATACGGCGACCACCGAGATCTACACACATTCACTGTCTCGTCGGCAGCGTC	CZB-NXT-i7-00495	CAAGCAGAAGACGGCATACGAGATACATTCACTGTCGTCTCGTGGGCTCGG
CZB-NXT-i5-00496	AATGATACGGCGACCACCGAGATCTACACTCGGGCAAGGCATCGTCGGCAGCGTC	CZB-NXT-i7-00496	CAAGCAGAAGACGGCATACGAGATTCGGGCAAGGCAGTCTCGTGGGCTCGG
CZB-NXT-i5-00497	AATGATACGGCGACCACCGAGATCTACACGAACTGTCCATTTCGTCGGCAGCGTC	CZB-NXT-i7-00497	CAAGCAGAAGACGGCATACGAGATGAACTGTCCATTGTCTCGTGGGCTCGG
CZB-NXT-i5-00498	AATGATACGGCGACCACCGAGATCTACACTTAGCAAGTCGGTCGTCGGCAGCGTC	CZB-NXT-i7-00498	CAAGCAGAAGACGGCATACGAGATTTAGCAAGTCGGGTCTCGTGGGCTCGG
CZB-NXT-i5-00499	AATGATACGGCGACCACCGAGATCTACACAGGTCCGCCGACTCGTCGGCAGCGTC	CZB-NXT-i7-00499	CAAGCAGAAGACGGCATACGAGATAGGTCCGCCGACGTCTCGTGGGCTCGG
CZB-NXT-i5-00500	AATGATACGGCGACCACCGAGATCTACACGTGTTAGACAGATCGTCGGCAGCGTC	CZB-NXT-i7-00500	CAAGCAGAAGACGGCATACGAGATGTGTTAGACAGAGTCTCGTGGGCTCGG
CZB-NXT-i5-00501	AATGATACGGCGACCACCGAGATCTACACGAGCGACAAGGATCGTCGGCAGCGTC	CZB-NXT-i7-00501	CAAGCAGAAGACGGCATACGAGATGAGCGACAAGGAGTCTCGTGGGCTCGG
CZB-NXT-i5-00502	AATGATACGGCGACCACCGAGATCTACACAACTTGTAGGGATCGTCGGCAGCGTC	CZB-NXT-i7-00502	CAAGCAGAAGACGGCATACGAGATAACTTGTAGGGAGTCTCGTGGGCTCGG
CZB-NXT-i5-00503	AATGATACGGCGACCACCGAGATCTACACTCATCGGGAGGGTCGTCGGCAGCGTC	CZB-NXT-i7-00503	CAAGCAGAAGACGGCATACGAGATTCATCGGGAGGGGTCTCGTGGGCTCGG
CZB-NXT-i5-00504	AATGATACGGCGACCACCGAGATCTACACCTCGGGTGTGACTCGTCGGCAGCGTC	CZB-NXT-i7-00504	CAAGCAGAAGACGGCATACGAGATCTCGGGTGTGACGTCTCGTGGGCTCGG
CZB-NXT-i5-00505	AATGATACGGCGACCACCGAGATCTACACCCCAGGGAGCACTCGTCGGCAGCGTC	CZB-NXT-i7-00505	CAAGCAGAAGACGGCATACGAGATCCCAGGGAGCACGTCTCGTGGGCTCGG
CZB-NXT-i5-00506	AATGATACGGCGACCACCGAGATCTACACCCATAAACCGCATCGTCGGCAGCGTC	CZB-NXT-i7-00506	CAAGCAGAAGACGGCATACGAGATCCATAAACCGCAGTCTCGTGGGCTCGG
CZB-NXT-i5-00507	AATGATACGGCGACCACCGAGATCTACACATTCGGGCACAATCGTCGGCAGCGTC	CZB-NXT-i7-00507	CAAGCAGAAGACGGCATACGAGATATTCGGGCACAAGTCTCGTGGGCTCGG
CZB-NXT-i5-00508	AATGATACGGCGACCACCGAGATCTACACTCAAACTCAGCATCGTCGGCAGCGTC	CZB-NXT-i7-00508	CAAGCAGAAGACGGCATACGAGATTCAAACTCAGCAGTCTCGTGGGCTCGG
CZB-NXT-i5-00509	AATGATACGGCGACCACCGAGATCTACACGCGAACAACAAATCGTCGGCAGCGTC	CZB-NXT-i7-00509	CAAGCAGAAGACGGCATACGAGATGCGAACAACAAAGTCTCGTGGGCTCGG
CZB-NXT-i5-00510	AATGATACGGCGACCACCGAGATCTACACCAGTGCGTTACCTCGTCGGCAGCGTC	CZB-NXT-i7-00510	CAAGCAGAAGACGGCATACGAGATCAGTGCGTTACCGTCTCGTGGGCTCGG
CZB-NXT-i5-00511	AATGATACGGCGACCACCGAGATCTACACGATTTGGAGTAATCGTCGGCAGCGTC	CZB-NXT-i7-00511	CAAGCAGAAGACGGCATACGAGATGATTTGGAGTAAGTCTCGTGGGCTCGG
CZB-NXT-i5-00512	AATGATACGGCGACCACCGAGATCTACACGGTGAAAGCCCGTCGTCGGCAGCGTC	CZB-NXT-i7-00512	CAAGCAGAAGACGGCATACGAGATGGTGAAAGCCCGGTCTCGTGGGCTCGG
CZB-NXT-i5-00513	AATGATACGGCGACCACCGAGATCTACACACGGTTCACGGGTCGTCGGCAGCGTC	CZB-NXT-i7-00513	CAAGCAGAAGACGGCATACGAGATACGGTTCACGGGGTCTCGTGGGCTCGG
CZB-NXT-i5-00514	AATGATACGGCGACCACCGAGATCTACACTAAGAATAAGCGTCGTCGGCAGCGTC	CZB-NXT-i7-00514	CAAGCAGAAGACGGCATACGAGATTAAGAATAAGCGGTCTCGTGGGCTCGG
CZB-NXT-i5-00515	AATGATACGGCGACCACCGAGATCTACACGGTAACGGACAATCGTCGGCAGCGTC	CZB-NXT-i7-00515	CAAGCAGAAGACGGCATACGAGATGGTAACGGACAAGTCTCGTGGGCTCGG
CZB-NXT-i5-00516	AATGATACGGCGACCACCGAGATCTACACACAGTTATTTGGTCGTCGGCAGCGTC	CZB-NXT-i7-00516	CAAGCAGAAGACGGCATACGAGATACAGTTATTTGGGTCTCGTGGGCTCGG
CZB-NXT-i5-00517	AATGATACGGCGACCACCGAGATCTACACTGTTTGGAGTTCTCGTCGGCAGCGTC	CZB-NXT-i7-00517	CAAGCAGAAGACGGCATACGAGATTGTTTGGAGTTCGTCTCGTGGGCTCGG
CZB-NXT-i5-00518	AATGATACGGCGACCACCGAGATCTACACCGGAAGTAATGTTCGTCGGCAGCGTC	CZB-NXT-i7-00518	CAAGCAGAAGACGGCATACGAGATCGGAAGTAATGTGTCTCGTGGGCTCGG
CZB-NXT-i5-00519	AATGATACGGCGACCACCGAGATCTACACGCCATCACTGAATCGTCGGCAGCGTC	CZB-NXT-i7-00519	CAAGCAGAAGACGGCATACGAGATGCCATCACTGAAGTCTCGTGGGCTCGG
CZB-NXT-i5-00520	AATGATACGGCGACCACCGAGATCTACACCATAAATCAGGCTCGTCGGCAGCGTC	CZB-NXT-i7-00520	CAAGCAGAAGACGGCATACGAGATCATAAATCAGGCGTCTCGTGGGCTCGG
CZB-NXT-i5-00521	AATGATACGGCGACCACCGAGATCTACACATTTCCTCACAGTCGTCGGCAGCGTC	CZB-NXT-i7-00521	CAAGCAGAAGACGGCATACGAGATATTTCCTCACAGGTCTCGTGGGCTCGG
CZB-NXT-i5-00522	AATGATACGGCGACCACCGAGATCTACACCCGACGATTACATCGTCGGCAGCGTC	CZB-NXT-i7-00522	CAAGCAGAAGACGGCATACGAGATCCGACGATTACAGTCTCGTGGGCTCGG
CZB-NXT-i5-00523	AATGATACGGCGACCACCGAGATCTACACTCACGAACTACGTCGTCGGCAGCGTC	CZB-NXT-i7-00523	CAAGCAGAAGACGGCATACGAGATTCACGAACTACGGTCTCGTGGGCTCGG
CZB-NXT-i5-00524	AATGATACGGCGACCACCGAGATCTACACCATTCAAACCCGTCGTCGGCAGCGTC	CZB-NXT-i7-00524	CAAGCAGAAGACGGCATACGAGATCATTCAAACCCGGTCTCGTGGGCTCGG
CZB-NXT-i5-00525	AATGATACGGCGACCACCGAGATCTACACTTCCTTGTCCCATCGTCGGCAGCGTC	CZB-NXT-i7-00525	CAAGCAGAAGACGGCATACGAGATTTCCTTGTCCCAGTCTCGTGGGCTCGG
CZB-NXT-i5-00526	AATGATACGGCGACCACCGAGATCTACACTCACCTACATAATCGTCGGCAGCGTC	CZB-NXT-i7-00526	CAAGCAGAAGACGGCATACGAGATTCACCTACATAAGTCTCGTGGGCTCGG
CZB-NXT-i5-00527	AATGATACGGCGACCACCGAGATCTACACTAACAACATCAATCGTCGGCAGCGTC	CZB-NXT-i7-00527	CAAGCAGAAGACGGCATACGAGATTAACAACATCAAGTCTCGTGGGCTCGG
CZB-NXT-i5-00528	AATGATACGGCGACCACCGAGATCTACACGACCTGATTGACTCGTCGGCAGCGTC	CZB-NXT-i7-00528	CAAGCAGAAGACGGCATACGAGATGACCTGATTGACGTCTCGTGGGCTCGG
CZB-NXT-i5-00529	AATGATACGGCGACCACCGAGATCTACACACGCAGAGGTGATCGTCGGCAGCGTC	CZB-NXT-i7-00529	CAAGCAGAAGACGGCATACGAGATACGCAGAGGTGAGTCTCGTGGGCTCGG
CZB-NXT-i5-00530	AATGATACGGCGACCACCGAGATCTACACATGGTCGTCGGCTCGTCGGCAGCGTC	CZB-NXT-i7-00530	CAAGCAGAAGACGGCATACGAGATATGGTCGTCGGCGTCTCGTGGGCTCGG
CZB-NXT-i5-00531	AATGATACGGCGACCACCGAGATCTACACGCGGTTCTCAAATCGTCGGCAGCGTC	CZB-NXT-i7-00531	CAAGCAGAAGACGGCATACGAGATGCGGTTCTCAAAGTCTCGTGGGCTCGG
CZB-NXT-i5-00532	AATGATACGGCGACCACCGAGATCTACACGAGTCCATCTGATCGTCGGCAGCGTC	CZB-NXT-i7-00532	CAAGCAGAAGACGGCATACGAGATGAGTCCATCTGAGTCTCGTGGGCTCGG
CZB-NXT-i5-00533	AATGATACGGCGACCACCGAGATCTACACGTGACGGGCGGATCGTCGGCAGCGTC	CZB-NXT-i7-00533	CAAGCAGAAGACGGCATACGAGATGTGACGGGCGGAGTCTCGTGGGCTCGG
CZB-NXT-i5-00534	AATGATACGGCGACCACCGAGATCTACACCTCTCCATAGCATCGTCGGCAGCGTC	CZB-NXT-i7-00534	CAAGCAGAAGACGGCATACGAGATCTCTCCATAGCAGTCTCGTGGGCTCGG
CZB-NXT-i5-00535	AATGATACGGCGACCACCGAGATCTACACGAGATAACCCGATCGTCGGCAGCGTC	CZB-NXT-i7-00535	CAAGCAGAAGACGGCATACGAGATGAGATAACCCGAGTCTCGTGGGCTCGG
CZB-NXT-i5-00536	AATGATACGGCGACCACCGAGATCTACACCGGCAGTTACGATCGTCGGCAGCGTC	CZB-NXT-i7-00536	CAAGCAGAAGACGGCATACGAGATCGGCAGTTACGAGTCTCGTGGGCTCGG
CZB-NXT-i5-00537	AATGATACGGCGACCACCGAGATCTACACTGGTTTGTCGGGTCGTCGGCAGCGTC	CZB-NXT-i7-00537	CAAGCAGAAGACGGCATACGAGATTGGTTTGTCGGGGTCTCGTGGGCTCGG
CZB-NXT-i5-00538	AATGATACGGCGACCACCGAGATCTACACCCCGTAGTAGCGTCGTCGGCAGCGTC	CZB-NXT-i7-00538	CAAGCAGAAGACGGCATACGAGATCCCGTAGTAGCGGTCTCGTGGGCTCGG
CZB-NXT-i5-00539	AATGATACGGCGACCACCGAGATCTACACGTGCGACTACTATCGTCGGCAGCGTC	CZB-NXT-i7-00539	CAAGCAGAAGACGGCATACGAGATGTGCGACTACTAGTCTCGTGGGCTCGG
CZB-NXT-i5-00540	AATGATACGGCGACCACCGAGATCTACACTCGTTTATTTGATCGTCGGCAGCGTC	CZB-NXT-i7-00540	CAAGCAGAAGACGGCATACGAGATTCGTTTATTTGAGTCTCGTGGGCTCGG
CZB-NXT-i5-00541	AATGATACGGCGACCACCGAGATCTACACCGACACCTGGTATCGTCGGCAGCGTC	CZB-NXT-i7-00541	CAAGCAGAAGACGGCATACGAGATCGACACCTGGTAGTCTCGTGGGCTCGG
CZB-NXT-i5-00542	AATGATACGGCGACCACCGAGATCTACACAAATCATAGGAGTCGTCGGCAGCGTC	CZB-NXT-i7-00542	CAAGCAGAAGACGGCATACGAGATAAATCATAGGAGGTCTCGTGGGCTCGG
CZB-NXT-i5-00543	AATGATACGGCGACCACCGAGATCTACACACAGGGATTGAATCGTCGGCAGCGTC	CZB-NXT-i7-00543	CAAGCAGAAGACGGCATACGAGATACAGGGATTGAAGTCTCGTGGGCTCGG
CZB-NXT-i5-00544	AATGATACGGCGACCACCGAGATCTACACAGACGATTAGAATCGTCGGCAGCGTC	CZB-NXT-i7-00544	CAAGCAGAAGACGGCATACGAGATAGACGATTAGAAGTCTCGTGGGCTCGG
CZB-NXT-i5-00545	AATGATACGGCGACCACCGAGATCTACACCGGATACTTTGATCGTCGGCAGCGTC	CZB-NXT-i7-00545	CAAGCAGAAGACGGCATACGAGATCGGATACTTTGAGTCTCGTGGGCTCGG
CZB-NXT-i5-00546	AATGATACGGCGACCACCGAGATCTACACGAACTCGGCGATTCGTCGGCAGCGTC	CZB-NXT-i7-00546	CAAGCAGAAGACGGCATACGAGATGAACTCGGCGATGTCTCGTGGGCTCGG
CZB-NXT-i5-00547	AATGATACGGCGACCACCGAGATCTACACCAACACGAATCTTCGTCGGCAGCGTC	CZB-NXT-i7-00547	CAAGCAGAAGACGGCATACGAGATCAACACGAATCTGTCTCGTGGGCTCGG
CZB-NXT-i5-00548	AATGATACGGCGACCACCGAGATCTACACGCCGTTATGATGTCGTCGGCAGCGTC	CZB-NXT-i7-00548	CAAGCAGAAGACGGCATACGAGATGCCGTTATGATGGTCTCGTGGGCTCGG
CZB-NXT-i5-00549	AATGATACGGCGACCACCGAGATCTACACCACACATAACTATCGTCGGCAGCGTC	CZB-NXT-i7-00549	CAAGCAGAAGACGGCATACGAGATCACACATAACTAGTCTCGTGGGCTCGG
CZB-NXT-i5-00550	AATGATACGGCGACCACCGAGATCTACACCAAGAAAGTTGATCGTCGGCAGCGTC	CZB-NXT-i7-00550	CAAGCAGAAGACGGCATACGAGATCAAGAAAGTTGAGTCTCGTGGGCTCGG
CZB-NXT-i5-00551	AATGATACGGCGACCACCGAGATCTACACCCAGTGCGACCATCGTCGGCAGCGTC	CZB-NXT-i7-00551	CAAGCAGAAGACGGCATACGAGATCCAGTGCGACCAGTCTCGTGGGCTCGG
CZB-NXT-i5-00552	AATGATACGGCGACCACCGAGATCTACACTAAAGACGCAGATCGTCGGCAGCGTC	CZB-NXT-i7-00552	CAAGCAGAAGACGGCATACGAGATTAAAGACGCAGAGTCTCGTGGGCTCGG
CZB-NXT-i5-00553	AATGATACGGCGACCACCGAGATCTACACTCGGTAGTATTCTCGTCGGCAGCGTC	CZB-NXT-i7-00553	CAAGCAGAAGACGGCATACGAGATTCGGTAGTATTCGTCTCGTGGGCTCGG
CZB-NXT-i5-00554	AATGATACGGCGACCACCGAGATCTACACACACGCAAGGCTTCGTCGGCAGCGTC	CZB-NXT-i7-00554	CAAGCAGAAGACGGCATACGAGATACACGCAAGGCTGTCTCGTGGGCTCGG
CZB-NXT-i5-00555	AATGATACGGCGACCACCGAGATCTACACATCGTTTGACTTTCGTCGGCAGCGTC	CZB-NXT-i7-00555	CAAGCAGAAGACGGCATACGAGATATCGTTTGACTTGTCTCGTGGGCTCGG
CZB-NXT-i5-00556	AATGATACGGCGACCACCGAGATCTACACATACTCGGTAAATCGTCGGCAGCGTC	CZB-NXT-i7-00556	CAAGCAGAAGACGGCATACGAGATATACTCGGTAAAGTCTCGTGGGCTCGG
CZB-NXT-i5-00557	AATGATACGGCGACCACCGAGATCTACACTACATCGCAAGCTCGTCGGCAGCGTC	CZB-NXT-i7-00557	CAAGCAGAAGACGGCATACGAGATTACATCGCAAGCGTCTCGTGGGCTCGG
CZB-NXT-i5-00558	AATGATACGGCGACCACCGAGATCTACACCTTCAAGAGAAATCGTCGGCAGCGTC	CZB-NXT-i7-00558	CAAGCAGAAGACGGCATACGAGATCTTCAAGAGAAAGTCTCGTGGGCTCGG
CZB-NXT-i5-00559	AATGATACGGCGACCACCGAGATCTACACAGGGTTACTTTATCGTCGGCAGCGTC	CZB-NXT-i7-00559	CAAGCAGAAGACGGCATACGAGATAGGGTTACTTTAGTCTCGTGGGCTCGG
CZB-NXT-i5-00560	AATGATACGGCGACCACCGAGATCTACACGCCCAGTTGCTCTCGTCGGCAGCGTC	CZB-NXT-i7-00560	CAAGCAGAAGACGGCATACGAGATGCCCAGTTGCTCGTCTCGTGGGCTCGG
CZB-NXT-i5-00561	AATGATACGGCGACCACCGAGATCTACACAGCACCAACGGGTCGTCGGCAGCGTC	CZB-NXT-i7-00561	CAAGCAGAAGACGGCATACGAGATAGCACCAACGGGGTCTCGTGGGCTCGG
CZB-NXT-i5-00562	AATGATACGGCGACCACCGAGATCTACACTTATCTTCTAAGTCGTCGGCAGCGTC	CZB-NXT-i7-00562	CAAGCAGAAGACGGCATACGAGATTTATCTTCTAAGGTCTCGTGGGCTCGG
CZB-NXT-i5-00563	AATGATACGGCGACCACCGAGATCTACACATTTCGGCTCCATCGTCGGCAGCGTC	CZB-NXT-i7-00563	CAAGCAGAAGACGGCATACGAGATATTTCGGCTCCAGTCTCGTGGGCTCGG
CZB-NXT-i5-00564	AATGATACGGCGACCACCGAGATCTACACTTGTTGCTCAGATCGTCGGCAGCGTC	CZB-NXT-i7-00564	CAAGCAGAAGACGGCATACGAGATTTGTTGCTCAGAGTCTCGTGGGCTCGG
CZB-NXT-i5-00565	AATGATACGGCGACCACCGAGATCTACACGAACGCCCGACCTCGTCGGCAGCGTC	CZB-NXT-i7-00565	CAAGCAGAAGACGGCATACGAGATGAACGCCCGACCGTCTCGTGGGCTCGG
CZB-NXT-i5-00566	AATGATACGGCGACCACCGAGATCTACACAAGAAGTGTAGATCGTCGGCAGCGTC	CZB-NXT-i7-00566	CAAGCAGAAGACGGCATACGAGATAAGAAGTGTAGAGTCTCGTGGGCTCGG
CZB-NXT-i5-00567	AATGATACGGCGACCACCGAGATCTACACGCAAATCACTAATCGTCGGCAGCGTC	CZB-NXT-i7-00567	CAAGCAGAAGACGGCATACGAGATGCAAATCACTAAGTCTCGTGGGCTCGG
CZB-NXT-i5-00568	AATGATACGGCGACCACCGAGATCTACACGACTTCACACTATCGTCGGCAGCGTC	CZB-NXT-i7-00568	CAAGCAGAAGACGGCATACGAGATGACTTCACACTAGTCTCGTGGGCTCGG
CZB-NXT-i5-00569	AATGATACGGCGACCACCGAGATCTACACCACGCCTCGTAATCGTCGGCAGCGTC	CZB-NXT-i7-00569	CAAGCAGAAGACGGCATACGAGATCACGCCTCGTAAGTCTCGTGGGCTCGG
CZB-NXT-i5-00570	AATGATACGGCGACCACCGAGATCTACACTACGATGTGTTGTCGTCGGCAGCGTC	CZB-NXT-i7-00570	CAAGCAGAAGACGGCATACGAGATTACGATGTGTTGGTCTCGTGGGCTCGG
CZB-NXT-i5-00571	AATGATACGGCGACCACCGAGATCTACACACACGCATCTCCTCGTCGGCAGCGTC	CZB-NXT-i7-00571	CAAGCAGAAGACGGCATACGAGATACACGCATCTCCGTCTCGTGGGCTCGG
CZB-NXT-i5-00572	AATGATACGGCGACCACCGAGATCTACACGGGCGGTAAGAATCGTCGGCAGCGTC	CZB-NXT-i7-00572	CAAGCAGAAGACGGCATACGAGATGGGCGGTAAGAAGTCTCGTGGGCTCGG
CZB-NXT-i5-00573	AATGATACGGCGACCACCGAGATCTACACCCCGTAGCGTGGTCGTCGGCAGCGTC	CZB-NXT-i7-00573	CAAGCAGAAGACGGCATACGAGATCCCGTAGCGTGGGTCTCGTGGGCTCGG
CZB-NXT-i5-00574	AATGATACGGCGACCACCGAGATCTACACGCAAATGCTCCGTCGTCGGCAGCGTC	CZB-NXT-i7-00574	CAAGCAGAAGACGGCATACGAGATGCAAATGCTCCGGTCTCGTGGGCTCGG
CZB-NXT-i5-00575	AATGATACGGCGACCACCGAGATCTACACGGCTCTAAAGAATCGTCGGCAGCGTC	CZB-NXT-i7-00575	CAAGCAGAAGACGGCATACGAGATGGCTCTAAAGAAGTCTCGTGGGCTCGG
CZB-NXT-i5-00576	AATGATACGGCGACCACCGAGATCTACACCAGCACTTCAGATCGTCGGCAGCGTC	CZB-NXT-i7-00576	CAAGCAGAAGACGGCATACGAGATCAGCACTTCAGAGTCTCGTGGGCTCGG
CZB-NXT-i5-00577	AATGATACGGCGACCACCGAGATCTACACTAATGTGGATGATCGTCGGCAGCGTC	CZB-NXT-i7-00577	CAAGCAGAAGACGGCATACGAGATTAATGTGGATGAGTCTCGTGGGCTCGG
CZB-NXT-i5-00578	AATGATACGGCGACCACCGAGATCTACACATTTATGCTTCTTCGTCGGCAGCGTC	CZB-NXT-i7-00578	CAAGCAGAAGACGGCATACGAGATATTTATGCTTCTGTCTCGTGGGCTCGG
CZB-NXT-i5-00579	AATGATACGGCGACCACCGAGATCTACACATAGACGCATTCTCGTCGGCAGCGTC	CZB-NXT-i7-00579	CAAGCAGAAGACGGCATACGAGATATAGACGCATTCGTCTCGTGGGCTCGG
CZB-NXT-i5-00580	AATGATACGGCGACCACCGAGATCTACACTACCACCACAAGTCGTCGGCAGCGTC	CZB-NXT-i7-00580	CAAGCAGAAGACGGCATACGAGATTACCACCACAAGGTCTCGTGGGCTCGG
CZB-NXT-i5-00581	AATGATACGGCGACCACCGAGATCTACACGAACGGTGGACTTCGTCGGCAGCGTC	CZB-NXT-i7-00581	CAAGCAGAAGACGGCATACGAGATGAACGGTGGACTGTCTCGTGGGCTCGG
CZB-NXT-i5-00582	AATGATACGGCGACCACCGAGATCTACACCAGAAACTCGTCTCGTCGGCAGCGTC	CZB-NXT-i7-00582	CAAGCAGAAGACGGCATACGAGATCAGAAACTCGTCGTCTCGTGGGCTCGG
CZB-NXT-i5-00583	AATGATACGGCGACCACCGAGATCTACACGATACCTCGTCGTCGTCGGCAGCGTC	CZB-NXT-i7-00583	CAAGCAGAAGACGGCATACGAGATGATACCTCGTCGGTCTCGTGGGCTCGG
CZB-NXT-i5-00584	AATGATACGGCGACCACCGAGATCTACACCGCTGCCATAGTTCGTCGGCAGCGTC	CZB-NXT-i7-00584	CAAGCAGAAGACGGCATACGAGATCGCTGCCATAGTGTCTCGTGGGCTCGG
CZB-NXT-i5-00585	AATGATACGGCGACCACCGAGATCTACACTAAAGAGGTTCATCGTCGGCAGCGTC	CZB-NXT-i7-00585	CAAGCAGAAGACGGCATACGAGATTAAAGAGGTTCAGTCTCGTGGGCTCGG
CZB-NXT-i5-00586	AATGATACGGCGACCACCGAGATCTACACTCTGGCGGGTGGTCGTCGGCAGCGTC	CZB-NXT-i7-00586	CAAGCAGAAGACGGCATACGAGATTCTGGCGGGTGGGTCTCGTGGGCTCGG
CZB-NXT-i5-00587	AATGATACGGCGACCACCGAGATCTACACCCTTATCCGAGTTCGTCGGCAGCGTC	CZB-NXT-i7-00587	CAAGCAGAAGACGGCATACGAGATCCTTATCCGAGTGTCTCGTGGGCTCGG
CZB-NXT-i5-00588	AATGATACGGCGACCACCGAGATCTACACCCGCTATGTGGCTCGTCGGCAGCGTC	CZB-NXT-i7-00588	CAAGCAGAAGACGGCATACGAGATCCGCTATGTGGCGTCTCGTGGGCTCGG
CZB-NXT-i5-00589	AATGATACGGCGACCACCGAGATCTACACCCTGACAAGGGCTCGTCGGCAGCGTC	CZB-NXT-i7-00589	CAAGCAGAAGACGGCATACGAGATCCTGACAAGGGCGTCTCGTGGGCTCGG
CZB-NXT-i5-00590	AATGATACGGCGACCACCGAGATCTACACCTCTGATGGCGATCGTCGGCAGCGTC	CZB-NXT-i7-00590	CAAGCAGAAGACGGCATACGAGATCTCTGATGGCGAGTCTCGTGGGCTCGG
CZB-NXT-i5-00591	AATGATACGGCGACCACCGAGATCTACACTTTCTGATACTGTCGTCGGCAGCGTC	CZB-NXT-i7-00591	CAAGCAGAAGACGGCATACGAGATTTTCTGATACTGGTCTCGTGGGCTCGG
CZB-NXT-i5-00592	AATGATACGGCGACCACCGAGATCTACACAGACGGGCTGAATCGTCGGCAGCGTC	CZB-NXT-i7-00592	CAAGCAGAAGACGGCATACGAGATAGACGGGCTGAAGTCTCGTGGGCTCGG
CZB-NXT-i5-00593	AATGATACGGCGACCACCGAGATCTACACTGGCGGCAGCAATCGTCGGCAGCGTC	CZB-NXT-i7-00593	CAAGCAGAAGACGGCATACGAGATTGGCGGCAGCAAGTCTCGTGGGCTCGG
CZB-NXT-i5-00594	AATGATACGGCGACCACCGAGATCTACACACTTCTAAGGAATCGTCGGCAGCGTC	CZB-NXT-i7-00594	CAAGCAGAAGACGGCATACGAGATACTTCTAAGGAAGTCTCGTGGGCTCGG
CZB-NXT-i5-00595	AATGATACGGCGACCACCGAGATCTACACGGTTGCCATCAATCGTCGGCAGCGTC	CZB-NXT-i7-00595	CAAGCAGAAGACGGCATACGAGATGGTTGCCATCAAGTCTCGTGGGCTCGG
CZB-NXT-i5-00596	AATGATACGGCGACCACCGAGATCTACACTCCTAACCTGAATCGTCGGCAGCGTC	CZB-NXT-i7-00596	CAAGCAGAAGACGGCATACGAGATTCCTAACCTGAAGTCTCGTGGGCTCGG
CZB-NXT-i5-00597	AATGATACGGCGACCACCGAGATCTACACAATGGCGACACGTCGTCGGCAGCGTC	CZB-NXT-i7-00597	CAAGCAGAAGACGGCATACGAGATAATGGCGACACGGTCTCGTGGGCTCGG
CZB-NXT-i5-00598	AATGATACGGCGACCACCGAGATCTACACAGATTGCTCGGCTCGTCGGCAGCGTC	CZB-NXT-i7-00598	CAAGCAGAAGACGGCATACGAGATAGATTGCTCGGCGTCTCGTGGGCTCGG
CZB-NXT-i5-00599	AATGATACGGCGACCACCGAGATCTACACCACTGGCTGTAGTCGTCGGCAGCGTC	CZB-NXT-i7-00599	CAAGCAGAAGACGGCATACGAGATCACTGGCTGTAGGTCTCGTGGGCTCGG
CZB-NXT-i5-00600	AATGATACGGCGACCACCGAGATCTACACACAGCCAGTCTCTCGTCGGCAGCGTC	CZB-NXT-i7-00600	CAAGCAGAAGACGGCATACGAGATACAGCCAGTCTCGTCTCGTGGGCTCGG
CZB-NXT-i5-00601	AATGATACGGCGACCACCGAGATCTACACATTATTCTGTGATCGTCGGCAGCGTC	CZB-NXT-i7-00601	CAAGCAGAAGACGGCATACGAGATATTATTCTGTGAGTCTCGTGGGCTCGG
CZB-NXT-i5-00602	AATGATACGGCGACCACCGAGATCTACACCGTTTGATTGGGTCGTCGGCAGCGTC	CZB-NXT-i7-00602	CAAGCAGAAGACGGCATACGAGATCGTTTGATTGGGGTCTCGTGGGCTCGG
CZB-NXT-i5-00603	AATGATACGGCGACCACCGAGATCTACACGCCTATTTCCTATCGTCGGCAGCGTC	CZB-NXT-i7-00603	CAAGCAGAAGACGGCATACGAGATGCCTATTTCCTAGTCTCGTGGGCTCGG
CZB-NXT-i5-00604	AATGATACGGCGACCACCGAGATCTACACCAGCCGTATGAATCGTCGGCAGCGTC	CZB-NXT-i7-00604	CAAGCAGAAGACGGCATACGAGATCAGCCGTATGAAGTCTCGTGGGCTCGG
CZB-NXT-i5-00605	AATGATACGGCGACCACCGAGATCTACACCACTACGGACTATCGTCGGCAGCGTC	CZB-NXT-i7-00605	CAAGCAGAAGACGGCATACGAGATCACTACGGACTAGTCTCGTGGGCTCGG
CZB-NXT-i5-00606	AATGATACGGCGACCACCGAGATCTACACTCGGTAGAAGGGTCGTCGGCAGCGTC	CZB-NXT-i7-00606	CAAGCAGAAGACGGCATACGAGATTCGGTAGAAGGGGTCTCGTGGGCTCGG
CZB-NXT-i5-00607	AATGATACGGCGACCACCGAGATCTACACCAGCCTGTCAAATCGTCGGCAGCGTC	CZB-NXT-i7-00607	CAAGCAGAAGACGGCATACGAGATCAGCCTGTCAAAGTCTCGTGGGCTCGG
CZB-NXT-i5-00608	AATGATACGGCGACCACCGAGATCTACACCCAACTGTTACTTCGTCGGCAGCGTC	CZB-NXT-i7-00608	CAAGCAGAAGACGGCATACGAGATCCAACTGTTACTGTCTCGTGGGCTCGG
CZB-NXT-i5-00609	AATGATACGGCGACCACCGAGATCTACACTAATCGTTATCTTCGTCGGCAGCGTC	CZB-NXT-i7-00609	CAAGCAGAAGACGGCATACGAGATTAATCGTTATCTGTCTCGTGGGCTCGG
CZB-NXT-i5-00610	AATGATACGGCGACCACCGAGATCTACACTGTTCCCTTATGTCGTCGGCAGCGTC	CZB-NXT-i7-00610	CAAGCAGAAGACGGCATACGAGATTGTTCCCTTATGGTCTCGTGGGCTCGG
CZB-NXT-i5-00611	AATGATACGGCGACCACCGAGATCTACACGATTCAAGCAGGTCGTCGGCAGCGTC	CZB-NXT-i7-00611	CAAGCAGAAGACGGCATACGAGATGATTCAAGCAGGGTCTCGTGGGCTCGG
CZB-NXT-i5-00612	AATGATACGGCGACCACCGAGATCTACACGTATTTAGACCGTCGTCGGCAGCGTC	CZB-NXT-i7-00612	CAAGCAGAAGACGGCATACGAGATGTATTTAGACCGGTCTCGTGGGCTCGG
CZB-NXT-i5-00613	AATGATACGGCGACCACCGAGATCTACACTACTTGGAGGATTCGTCGGCAGCGTC	CZB-NXT-i7-00613	CAAGCAGAAGACGGCATACGAGATTACTTGGAGGATGTCTCGTGGGCTCGG
CZB-NXT-i5-00614	AATGATACGGCGACCACCGAGATCTACACCGGACGAGGCTGTCGTCGGCAGCGTC	CZB-NXT-i7-00614	CAAGCAGAAGACGGCATACGAGATCGGACGAGGCTGGTCTCGTGGGCTCGG
CZB-NXT-i5-00615	AATGATACGGCGACCACCGAGATCTACACCCAATGAGCCGATCGTCGGCAGCGTC	CZB-NXT-i7-00615	CAAGCAGAAGACGGCATACGAGATCCAATGAGCCGAGTCTCGTGGGCTCGG
CZB-NXT-i5-00616	AATGATACGGCGACCACCGAGATCTACACTTGGAGAGCACTTCGTCGGCAGCGTC	CZB-NXT-i7-00616	CAAGCAGAAGACGGCATACGAGATTTGGAGAGCACTGTCTCGTGGGCTCGG
CZB-NXT-i5-00617	AATGATACGGCGACCACCGAGATCTACACGGAACCTGTGTATCGTCGGCAGCGTC	CZB-NXT-i7-00617	CAAGCAGAAGACGGCATACGAGATGGAACCTGTGTAGTCTCGTGGGCTCGG
CZB-NXT-i5-00618	AATGATACGGCGACCACCGAGATCTACACCATTGTCTTCGCTCGTCGGCAGCGTC	CZB-NXT-i7-00618	CAAGCAGAAGACGGCATACGAGATCATTGTCTTCGCGTCTCGTGGGCTCGG
CZB-NXT-i5-00619	AATGATACGGCGACCACCGAGATCTACACTTGTCATAGTGGTCGTCGGCAGCGTC	CZB-NXT-i7-00619	CAAGCAGAAGACGGCATACGAGATTTGTCATAGTGGGTCTCGTGGGCTCGG
CZB-NXT-i5-00620	AATGATACGGCGACCACCGAGATCTACACATTTCTAACCGCTCGTCGGCAGCGTC	CZB-NXT-i7-00620	CAAGCAGAAGACGGCATACGAGATATTTCTAACCGCGTCTCGTGGGCTCGG
CZB-NXT-i5-00621	AATGATACGGCGACCACCGAGATCTACACTCAAGGGCTCTTTCGTCGGCAGCGTC	CZB-NXT-i7-00621	CAAGCAGAAGACGGCATACGAGATTCAAGGGCTCTTGTCTCGTGGGCTCGG
CZB-NXT-i5-00622	AATGATACGGCGACCACCGAGATCTACACTAGACTGTATTATCGTCGGCAGCGTC	CZB-NXT-i7-00622	CAAGCAGAAGACGGCATACGAGATTAGACTGTATTAGTCTCGTGGGCTCGG
CZB-NXT-i5-00623	AATGATACGGCGACCACCGAGATCTACACGCGGAGGTGTGTTCGTCGGCAGCGTC	CZB-NXT-i7-00623	CAAGCAGAAGACGGCATACGAGATGCGGAGGTGTGTGTCTCGTGGGCTCGG
CZB-NXT-i5-00624	AATGATACGGCGACCACCGAGATCTACACGTGAACGATGTCTCGTCGGCAGCGTC	CZB-NXT-i7-00624	CAAGCAGAAGACGGCATACGAGATGTGAACGATGTCGTCTCGTGGGCTCGG
CZB-NXT-i5-00625	AATGATACGGCGACCACCGAGATCTACACGTCATTTCTTTCTCGTCGGCAGCGTC	CZB-NXT-i7-00625	CAAGCAGAAGACGGCATACGAGATGTCATTTCTTTCGTCTCGTGGGCTCGG
CZB-NXT-i5-00626	AATGATACGGCGACCACCGAGATCTACACTTACATCTGTGATCGTCGGCAGCGTC	CZB-NXT-i7-00626	CAAGCAGAAGACGGCATACGAGATTTACATCTGTGAGTCTCGTGGGCTCGG
CZB-NXT-i5-00627	AATGATACGGCGACCACCGAGATCTACACACCGTAACAACATCGTCGGCAGCGTC	CZB-NXT-i7-00627	CAAGCAGAAGACGGCATACGAGATACCGTAACAACAGTCTCGTGGGCTCGG
CZB-NXT-i5-00628	AATGATACGGCGACCACCGAGATCTACACTCTCCACAAGGATCGTCGGCAGCGTC	CZB-NXT-i7-00628	CAAGCAGAAGACGGCATACGAGATTCTCCACAAGGAGTCTCGTGGGCTCGG
CZB-NXT-i5-00629	AATGATACGGCGACCACCGAGATCTACACAGGCATCTCTCGTCGTCGGCAGCGTC	CZB-NXT-i7-00629	CAAGCAGAAGACGGCATACGAGATAGGCATCTCTCGGTCTCGTGGGCTCGG
CZB-NXT-i5-00630	AATGATACGGCGACCACCGAGATCTACACCGGGAGAGCGAGTCGTCGGCAGCGTC	CZB-NXT-i7-00630	CAAGCAGAAGACGGCATACGAGATCGGGAGAGCGAGGTCTCGTGGGCTCGG
CZB-NXT-i5-00631	AATGATACGGCGACCACCGAGATCTACACGATAAACTTCTGTCGTCGGCAGCGTC	CZB-NXT-i7-00631	CAAGCAGAAGACGGCATACGAGATGATAAACTTCTGGTCTCGTGGGCTCGG
CZB-NXT-i5-00632	AATGATACGGCGACCACCGAGATCTACACCTGAACGGGAAATCGTCGGCAGCGTC	CZB-NXT-i7-00632	CAAGCAGAAGACGGCATACGAGATCTGAACGGGAAAGTCTCGTGGGCTCGG
CZB-NXT-i5-00633	AATGATACGGCGACCACCGAGATCTACACTATGGGCTTCTATCGTCGGCAGCGTC	CZB-NXT-i7-00633	CAAGCAGAAGACGGCATACGAGATTATGGGCTTCTAGTCTCGTGGGCTCGG
CZB-NXT-i5-00634	AATGATACGGCGACCACCGAGATCTACACCTCTACTTCGGATCGTCGGCAGCGTC	CZB-NXT-i7-00634	CAAGCAGAAGACGGCATACGAGATCTCTACTTCGGAGTCTCGTGGGCTCGG
CZB-NXT-i5-00635	AATGATACGGCGACCACCGAGATCTACACCGTGCTGTGTGTTCGTCGGCAGCGTC	CZB-NXT-i7-00635	CAAGCAGAAGACGGCATACGAGATCGTGCTGTGTGTGTCTCGTGGGCTCGG
CZB-NXT-i5-00636	AATGATACGGCGACCACCGAGATCTACACGTGATTCGCCAATCGTCGGCAGCGTC	CZB-NXT-i7-00636	CAAGCAGAAGACGGCATACGAGATGTGATTCGCCAAGTCTCGTGGGCTCGG
CZB-NXT-i5-00637	AATGATACGGCGACCACCGAGATCTACACTCCGCCCACCTGTCGTCGGCAGCGTC	CZB-NXT-i7-00637	CAAGCAGAAGACGGCATACGAGATTCCGCCCACCTGGTCTCGTGGGCTCGG
CZB-NXT-i5-00638	AATGATACGGCGACCACCGAGATCTACACTTCGCATACGGGTCGTCGGCAGCGTC	CZB-NXT-i7-00638	CAAGCAGAAGACGGCATACGAGATTTCGCATACGGGGTCTCGTGGGCTCGG
CZB-NXT-i5-00639	AATGATACGGCGACCACCGAGATCTACACGACGATTGTGCGTCGTCGGCAGCGTC	CZB-NXT-i7-00639	CAAGCAGAAGACGGCATACGAGATGACGATTGTGCGGTCTCGTGGGCTCGG
CZB-NXT-i5-00640	AATGATACGGCGACCACCGAGATCTACACCCATCGGGACAATCGTCGGCAGCGTC	CZB-NXT-i7-00640	CAAGCAGAAGACGGCATACGAGATCCATCGGGACAAGTCTCGTGGGCTCGG
CZB-NXT-i5-00641	AATGATACGGCGACCACCGAGATCTACACGGCTATCTACAATCGTCGGCAGCGTC	CZB-NXT-i7-00641	CAAGCAGAAGACGGCATACGAGATGGCTATCTACAAGTCTCGTGGGCTCGG
CZB-NXT-i5-00642	AATGATACGGCGACCACCGAGATCTACACCCCACTGGAGTTTCGTCGGCAGCGTC	CZB-NXT-i7-00642	CAAGCAGAAGACGGCATACGAGATCCCACTGGAGTTGTCTCGTGGGCTCGG
CZB-NXT-i5-00643	AATGATACGGCGACCACCGAGATCTACACAATCTAACACAATCGTCGGCAGCGTC	CZB-NXT-i7-00643	CAAGCAGAAGACGGCATACGAGATAATCTAACACAAGTCTCGTGGGCTCGG
CZB-NXT-i5-00644	AATGATACGGCGACCACCGAGATCTACACGTATCTGACGAGTCGTCGGCAGCGTC	CZB-NXT-i7-00644	CAAGCAGAAGACGGCATACGAGATGTATCTGACGAGGTCTCGTGGGCTCGG
CZB-NXT-i5-00645	AATGATACGGCGACCACCGAGATCTACACCTGTGCCGCATTTCGTCGGCAGCGTC	CZB-NXT-i7-00645	CAAGCAGAAGACGGCATACGAGATCTGTGCCGCATTGTCTCGTGGGCTCGG
CZB-NXT-i5-00646	AATGATACGGCGACCACCGAGATCTACACACATTGCTGCTTTCGTCGGCAGCGTC	CZB-NXT-i7-00646	CAAGCAGAAGACGGCATACGAGATACATTGCTGCTTGTCTCGTGGGCTCGG
CZB-NXT-i5-00647	AATGATACGGCGACCACCGAGATCTACACAGATTCCGATGGTCGTCGGCAGCGTC	CZB-NXT-i7-00647	CAAGCAGAAGACGGCATACGAGATAGATTCCGATGGGTCTCGTGGGCTCGG
CZB-NXT-i5-00648	AATGATACGGCGACCACCGAGATCTACACTGGAAGGTGTGATCGTCGGCAGCGTC	CZB-NXT-i7-00648	CAAGCAGAAGACGGCATACGAGATTGGAAGGTGTGAGTCTCGTGGGCTCGG
CZB-NXT-i5-00649	AATGATACGGCGACCACCGAGATCTACACTGTGTAGGCAGATCGTCGGCAGCGTC	CZB-NXT-i7-00649	CAAGCAGAAGACGGCATACGAGATTGTGTAGGCAGAGTCTCGTGGGCTCGG
CZB-NXT-i5-00650	AATGATACGGCGACCACCGAGATCTACACGTTCACGACTGGTCGTCGGCAGCGTC	CZB-NXT-i7-00650	CAAGCAGAAGACGGCATACGAGATGTTCACGACTGGGTCTCGTGGGCTCGG
CZB-NXT-i5-00651	AATGATACGGCGACCACCGAGATCTACACAAGAAATCGCCATCGTCGGCAGCGTC	CZB-NXT-i7-00651	CAAGCAGAAGACGGCATACGAGATAAGAAATCGCCAGTCTCGTGGGCTCGG
CZB-NXT-i5-00652	AATGATACGGCGACCACCGAGATCTACACATTCTTTATGCGTCGTCGGCAGCGTC	CZB-NXT-i7-00652	CAAGCAGAAGACGGCATACGAGATATTCTTTATGCGGTCTCGTGGGCTCGG
CZB-NXT-i5-00653	AATGATACGGCGACCACCGAGATCTACACTTGCTCAAATCGTCGTCGGCAGCGTC	CZB-NXT-i7-00653	CAAGCAGAAGACGGCATACGAGATTTGCTCAAATCGGTCTCGTGGGCTCGG
CZB-NXT-i5-00654	AATGATACGGCGACCACCGAGATCTACACCTCCTAAATACATCGTCGGCAGCGTC	CZB-NXT-i7-00654	CAAGCAGAAGACGGCATACGAGATCTCCTAAATACAGTCTCGTGGGCTCGG
CZB-NXT-i5-00655	AATGATACGGCGACCACCGAGATCTACACCCTCTGACCTAATCGTCGGCAGCGTC	CZB-NXT-i7-00655	CAAGCAGAAGACGGCATACGAGATCCTCTGACCTAAGTCTCGTGGGCTCGG
CZB-NXT-i5-00656	AATGATACGGCGACCACCGAGATCTACACTATTGCTACGGATCGTCGGCAGCGTC	CZB-NXT-i7-00656	CAAGCAGAAGACGGCATACGAGATTATTGCTACGGAGTCTCGTGGGCTCGG
CZB-NXT-i5-00657	AATGATACGGCGACCACCGAGATCTACACTTCCGAGTGCGATCGTCGGCAGCGTC	CZB-NXT-i7-00657	CAAGCAGAAGACGGCATACGAGATTTCCGAGTGCGAGTCTCGTGGGCTCGG
CZB-NXT-i5-00658	AATGATACGGCGACCACCGAGATCTACACACCTGGCAGCCGTCGTCGGCAGCGTC	CZB-NXT-i7-00658	CAAGCAGAAGACGGCATACGAGATACCTGGCAGCCGGTCTCGTGGGCTCGG
CZB-NXT-i5-00659	AATGATACGGCGACCACCGAGATCTACACAACACTACAGTCTCGTCGGCAGCGTC	CZB-NXT-i7-00659	CAAGCAGAAGACGGCATACGAGATAACACTACAGTCGTCTCGTGGGCTCGG
CZB-NXT-i5-00660	AATGATACGGCGACCACCGAGATCTACACTTCTGTATCTCTTCGTCGGCAGCGTC	CZB-NXT-i7-00660	CAAGCAGAAGACGGCATACGAGATTTCTGTATCTCTGTCTCGTGGGCTCGG
CZB-NXT-i5-00661	AATGATACGGCGACCACCGAGATCTACACGACAGCCCTGGATCGTCGGCAGCGTC	CZB-NXT-i7-00661	CAAGCAGAAGACGGCATACGAGATGACAGCCCTGGAGTCTCGTGGGCTCGG
CZB-NXT-i5-00662	AATGATACGGCGACCACCGAGATCTACACGAAACAGAAGTTTCGTCGGCAGCGTC	CZB-NXT-i7-00662	CAAGCAGAAGACGGCATACGAGATGAAACAGAAGTTGTCTCGTGGGCTCGG
CZB-NXT-i5-00663	AATGATACGGCGACCACCGAGATCTACACTTGGAATGACAGTCGTCGGCAGCGTC	CZB-NXT-i7-00663	CAAGCAGAAGACGGCATACGAGATTTGGAATGACAGGTCTCGTGGGCTCGG
CZB-NXT-i5-00664	AATGATACGGCGACCACCGAGATCTACACCAAATCTCGCCATCGTCGGCAGCGTC	CZB-NXT-i7-00664	CAAGCAGAAGACGGCATACGAGATCAAATCTCGCCAGTCTCGTGGGCTCGG
CZB-NXT-i5-00665	AATGATACGGCGACCACCGAGATCTACACAGCACCGATAAATCGTCGGCAGCGTC	CZB-NXT-i7-00665	CAAGCAGAAGACGGCATACGAGATAGCACCGATAAAGTCTCGTGGGCTCGG
CZB-NXT-i5-00666	AATGATACGGCGACCACCGAGATCTACACGAAACGCCGAAATCGTCGGCAGCGTC	CZB-NXT-i7-00666	CAAGCAGAAGACGGCATACGAGATGAAACGCCGAAAGTCTCGTGGGCTCGG
CZB-NXT-i5-00667	AATGATACGGCGACCACCGAGATCTACACAAACATAATGAGTCGTCGGCAGCGTC	CZB-NXT-i7-00667	CAAGCAGAAGACGGCATACGAGATAAACATAATGAGGTCTCGTGGGCTCGG
CZB-NXT-i5-00668	AATGATACGGCGACCACCGAGATCTACACGAGTCCCAAGGTTCGTCGGCAGCGTC	CZB-NXT-i7-00668	CAAGCAGAAGACGGCATACGAGATGAGTCCCAAGGTGTCTCGTGGGCTCGG
CZB-NXT-i5-00669	AATGATACGGCGACCACCGAGATCTACACCGTTCGTCAGAATCGTCGGCAGCGTC	CZB-NXT-i7-00669	CAAGCAGAAGACGGCATACGAGATCGTTCGTCAGAAGTCTCGTGGGCTCGG
CZB-NXT-i5-00670	AATGATACGGCGACCACCGAGATCTACACAACAGATTATCCTCGTCGGCAGCGTC	CZB-NXT-i7-00670	CAAGCAGAAGACGGCATACGAGATAACAGATTATCCGTCTCGTGGGCTCGG
CZB-NXT-i5-00671	AATGATACGGCGACCACCGAGATCTACACGATGCTATCCTTTCGTCGGCAGCGTC	CZB-NXT-i7-00671	CAAGCAGAAGACGGCATACGAGATGATGCTATCCTTGTCTCGTGGGCTCGG
CZB-NXT-i5-00672	AATGATACGGCGACCACCGAGATCTACACAGGGTATCTGGGTCGTCGGCAGCGTC	CZB-NXT-i7-00672	CAAGCAGAAGACGGCATACGAGATAGGGTATCTGGGGTCTCGTGGGCTCGG
CZB-NXT-i5-00673	AATGATACGGCGACCACCGAGATCTACACCCATTTGGGTCGTCGTCGGCAGCGTC	CZB-NXT-i7-00673	CAAGCAGAAGACGGCATACGAGATCCATTTGGGTCGGTCTCGTGGGCTCGG
CZB-NXT-i5-00674	AATGATACGGCGACCACCGAGATCTACACACGAGGTTGTGGTCGTCGGCAGCGTC	CZB-NXT-i7-00674	CAAGCAGAAGACGGCATACGAGATACGAGGTTGTGGGTCTCGTGGGCTCGG
CZB-NXT-i5-00675	AATGATACGGCGACCACCGAGATCTACACGTCTCAACTGTTTCGTCGGCAGCGTC	CZB-NXT-i7-00675	CAAGCAGAAGACGGCATACGAGATGTCTCAACTGTTGTCTCGTGGGCTCGG
CZB-NXT-i5-00676	AATGATACGGCGACCACCGAGATCTACACGATTCAGAAGAATCGTCGGCAGCGTC	CZB-NXT-i7-00676	CAAGCAGAAGACGGCATACGAGATGATTCAGAAGAAGTCTCGTGGGCTCGG
CZB-NXT-i5-00677	AATGATACGGCGACCACCGAGATCTACACCAGGTATTCACATCGTCGGCAGCGTC	CZB-NXT-i7-00677	CAAGCAGAAGACGGCATACGAGATCAGGTATTCACAGTCTCGTGGGCTCGG
CZB-NXT-i5-00678	AATGATACGGCGACCACCGAGATCTACACAATCGGTCCCATTCGTCGGCAGCGTC	CZB-NXT-i7-00678	CAAGCAGAAGACGGCATACGAGATAATCGGTCCCATGTCTCGTGGGCTCGG
CZB-NXT-i5-00679	AATGATACGGCGACCACCGAGATCTACACGGTGTATGCGGGTCGTCGGCAGCGTC	CZB-NXT-i7-00679	CAAGCAGAAGACGGCATACGAGATGGTGTATGCGGGGTCTCGTGGGCTCGG
CZB-NXT-i5-00680	AATGATACGGCGACCACCGAGATCTACACGGGTTACGAGAATCGTCGGCAGCGTC	CZB-NXT-i7-00680	CAAGCAGAAGACGGCATACGAGATGGGTTACGAGAAGTCTCGTGGGCTCGG
CZB-NXT-i5-00681	AATGATACGGCGACCACCGAGATCTACACTAAGCCTCCGCATCGTCGGCAGCGTC	CZB-NXT-i7-00681	CAAGCAGAAGACGGCATACGAGATTAAGCCTCCGCAGTCTCGTGGGCTCGG
CZB-NXT-i5-00682	AATGATACGGCGACCACCGAGATCTACACACCCAGTGATACTCGTCGGCAGCGTC	CZB-NXT-i7-00682	CAAGCAGAAGACGGCATACGAGATACCCAGTGATACGTCTCGTGGGCTCGG
CZB-NXT-i5-00683	AATGATACGGCGACCACCGAGATCTACACATCTCTCTAACATCGTCGGCAGCGTC	CZB-NXT-i7-00683	CAAGCAGAAGACGGCATACGAGATATCTCTCTAACAGTCTCGTGGGCTCGG
CZB-NXT-i5-00684	AATGATACGGCGACCACCGAGATCTACACATTTGACACGAATCGTCGGCAGCGTC	CZB-NXT-i7-00684	CAAGCAGAAGACGGCATACGAGATATTTGACACGAAGTCTCGTGGGCTCGG
CZB-NXT-i5-00685	AATGATACGGCGACCACCGAGATCTACACGCCCAAACATCTTCGTCGGCAGCGTC	CZB-NXT-i7-00685	CAAGCAGAAGACGGCATACGAGATGCCCAAACATCTGTCTCGTGGGCTCGG
CZB-NXT-i5-00686	AATGATACGGCGACCACCGAGATCTACACTCGTGGTAGAAATCGTCGGCAGCGTC	CZB-NXT-i7-00686	CAAGCAGAAGACGGCATACGAGATTCGTGGTAGAAAGTCTCGTGGGCTCGG
CZB-NXT-i5-00687	AATGATACGGCGACCACCGAGATCTACACATCCATACCGAATCGTCGGCAGCGTC	CZB-NXT-i7-00687	CAAGCAGAAGACGGCATACGAGATATCCATACCGAAGTCTCGTGGGCTCGG
CZB-NXT-i5-00688	AATGATACGGCGACCACCGAGATCTACACACGCTGAGTTCGTCGTCGGCAGCGTC	CZB-NXT-i7-00688	CAAGCAGAAGACGGCATACGAGATACGCTGAGTTCGGTCTCGTGGGCTCGG
CZB-NXT-i5-00689	AATGATACGGCGACCACCGAGATCTACACGTGCTTATCTTATCGTCGGCAGCGTC	CZB-NXT-i7-00689	CAAGCAGAAGACGGCATACGAGATGTGCTTATCTTAGTCTCGTGGGCTCGG
CZB-NXT-i5-00690	AATGATACGGCGACCACCGAGATCTACACTGACAACCATTCTCGTCGGCAGCGTC	CZB-NXT-i7-00690	CAAGCAGAAGACGGCATACGAGATTGACAACCATTCGTCTCGTGGGCTCGG
CZB-NXT-i5-00691	AATGATACGGCGACCACCGAGATCTACACACAGAGCCCTCATCGTCGGCAGCGTC	CZB-NXT-i7-00691	CAAGCAGAAGACGGCATACGAGATACAGAGCCCTCAGTCTCGTGGGCTCGG
CZB-NXT-i5-00692	AATGATACGGCGACCACCGAGATCTACACACCCTGTGGCGATCGTCGGCAGCGTC	CZB-NXT-i7-00692	CAAGCAGAAGACGGCATACGAGATACCCTGTGGCGAGTCTCGTGGGCTCGG
CZB-NXT-i5-00693	AATGATACGGCGACCACCGAGATCTACACTGCTGCTAAGAATCGTCGGCAGCGTC	CZB-NXT-i7-00693	CAAGCAGAAGACGGCATACGAGATTGCTGCTAAGAAGTCTCGTGGGCTCGG
CZB-NXT-i5-00694	AATGATACGGCGACCACCGAGATCTACACATTTGTAGTCTCTCGTCGGCAGCGTC	CZB-NXT-i7-00694	CAAGCAGAAGACGGCATACGAGATATTTGTAGTCTCGTCTCGTGGGCTCGG
CZB-NXT-i5-00695	AATGATACGGCGACCACCGAGATCTACACGAGCACGAGAGATCGTCGGCAGCGTC	CZB-NXT-i7-00695	CAAGCAGAAGACGGCATACGAGATGAGCACGAGAGAGTCTCGTGGGCTCGG
CZB-NXT-i5-00696	AATGATACGGCGACCACCGAGATCTACACCCTGTTTATGGGTCGTCGGCAGCGTC	CZB-NXT-i7-00696	CAAGCAGAAGACGGCATACGAGATCCTGTTTATGGGGTCTCGTGGGCTCGG
CZB-NXT-i5-00697	AATGATACGGCGACCACCGAGATCTACACCAGGGAGATGTCTCGTCGGCAGCGTC	CZB-NXT-i7-00697	CAAGCAGAAGACGGCATACGAGATCAGGGAGATGTCGTCTCGTGGGCTCGG
CZB-NXT-i5-00698	AATGATACGGCGACCACCGAGATCTACACTCCTTAGGTCCCTCGTCGGCAGCGTC	CZB-NXT-i7-00698	CAAGCAGAAGACGGCATACGAGATTCCTTAGGTCCCGTCTCGTGGGCTCGG
CZB-NXT-i5-00699	AATGATACGGCGACCACCGAGATCTACACACGCAGGACCGATCGTCGGCAGCGTC	CZB-NXT-i7-00699	CAAGCAGAAGACGGCATACGAGATACGCAGGACCGAGTCTCGTGGGCTCGG
CZB-NXT-i5-00700	AATGATACGGCGACCACCGAGATCTACACCCCAACCCACCGTCGTCGGCAGCGTC	CZB-NXT-i7-00700	CAAGCAGAAGACGGCATACGAGATCCCAACCCACCGGTCTCGTGGGCTCGG
CZB-NXT-i5-00701	AATGATACGGCGACCACCGAGATCTACACCATTTAGTCCTATCGTCGGCAGCGTC	CZB-NXT-i7-00701	CAAGCAGAAGACGGCATACGAGATCATTTAGTCCTAGTCTCGTGGGCTCGG
CZB-NXT-i5-00702	AATGATACGGCGACCACCGAGATCTACACACAAGGCTTCATTCGTCGGCAGCGTC	CZB-NXT-i7-00702	CAAGCAGAAGACGGCATACGAGATACAAGGCTTCATGTCTCGTGGGCTCGG
CZB-NXT-i5-00703	AATGATACGGCGACCACCGAGATCTACACCCTGTAAGCACGTCGTCGGCAGCGTC	CZB-NXT-i7-00703	CAAGCAGAAGACGGCATACGAGATCCTGTAAGCACGGTCTCGTGGGCTCGG
CZB-NXT-i5-00704	AATGATACGGCGACCACCGAGATCTACACCTGGTCCTCCATTCGTCGGCAGCGTC	CZB-NXT-i7-00704	CAAGCAGAAGACGGCATACGAGATCTGGTCCTCCATGTCTCGTGGGCTCGG
CZB-NXT-i5-00705	AATGATACGGCGACCACCGAGATCTACACCAATCTGAATGGTCGTCGGCAGCGTC	CZB-NXT-i7-00705	CAAGCAGAAGACGGCATACGAGATCAATCTGAATGGGTCTCGTGGGCTCGG
CZB-NXT-i5-00706	AATGATACGGCGACCACCGAGATCTACACCAGGATGGAGGGTCGTCGGCAGCGTC	CZB-NXT-i7-00706	CAAGCAGAAGACGGCATACGAGATCAGGATGGAGGGGTCTCGTGGGCTCGG
CZB-NXT-i5-00707	AATGATACGGCGACCACCGAGATCTACACTGACCACGGACATCGTCGGCAGCGTC	CZB-NXT-i7-00707	CAAGCAGAAGACGGCATACGAGATTGACCACGGACAGTCTCGTGGGCTCGG
CZB-NXT-i5-00708	AATGATACGGCGACCACCGAGATCTACACAACATTGACTTTTCGTCGGCAGCGTC	CZB-NXT-i7-00708	CAAGCAGAAGACGGCATACGAGATAACATTGACTTTGTCTCGTGGGCTCGG
CZB-NXT-i5-00709	AATGATACGGCGACCACCGAGATCTACACCGTAGACTGTAGTCGTCGGCAGCGTC	CZB-NXT-i7-00709	CAAGCAGAAGACGGCATACGAGATCGTAGACTGTAGGTCTCGTGGGCTCGG
CZB-NXT-i5-00710	AATGATACGGCGACCACCGAGATCTACACGGGCGTGTCATATCGTCGGCAGCGTC	CZB-NXT-i7-00710	CAAGCAGAAGACGGCATACGAGATGGGCGTGTCATAGTCTCGTGGGCTCGG
CZB-NXT-i5-00711	AATGATACGGCGACCACCGAGATCTACACTTTCCTGGATGCTCGTCGGCAGCGTC	CZB-NXT-i7-00711	CAAGCAGAAGACGGCATACGAGATTTTCCTGGATGCGTCTCGTGGGCTCGG
CZB-NXT-i5-00712	AATGATACGGCGACCACCGAGATCTACACCCCTTGTCTAAATCGTCGGCAGCGTC	CZB-NXT-i7-00712	CAAGCAGAAGACGGCATACGAGATCCCTTGTCTAAAGTCTCGTGGGCTCGG
CZB-NXT-i5-00713	AATGATACGGCGACCACCGAGATCTACACACAAATAACGATTCGTCGGCAGCGTC	CZB-NXT-i7-00713	CAAGCAGAAGACGGCATACGAGATACAAATAACGATGTCTCGTGGGCTCGG
CZB-NXT-i5-00714	AATGATACGGCGACCACCGAGATCTACACGTAAGAAGACACTCGTCGGCAGCGTC	CZB-NXT-i7-00714	CAAGCAGAAGACGGCATACGAGATGTAAGAAGACACGTCTCGTGGGCTCGG
CZB-NXT-i5-00715	AATGATACGGCGACCACCGAGATCTACACGGCACGAACCGATCGTCGGCAGCGTC	CZB-NXT-i7-00715	CAAGCAGAAGACGGCATACGAGATGGCACGAACCGAGTCTCGTGGGCTCGG
CZB-NXT-i5-00716	AATGATACGGCGACCACCGAGATCTACACGTATCAATGAAGTCGTCGGCAGCGTC	CZB-NXT-i7-00716	CAAGCAGAAGACGGCATACGAGATGTATCAATGAAGGTCTCGTGGGCTCGG
CZB-NXT-i5-00717	AATGATACGGCGACCACCGAGATCTACACCCTATCTGATTGTCGTCGGCAGCGTC	CZB-NXT-i7-00717	CAAGCAGAAGACGGCATACGAGATCCTATCTGATTGGTCTCGTGGGCTCGG
CZB-NXT-i5-00718	AATGATACGGCGACCACCGAGATCTACACCAGTTCGCCCAATCGTCGGCAGCGTC	CZB-NXT-i7-00718	CAAGCAGAAGACGGCATACGAGATCAGTTCGCCCAAGTCTCGTGGGCTCGG
CZB-NXT-i5-00719	AATGATACGGCGACCACCGAGATCTACACGAATAGGCATAATCGTCGGCAGCGTC	CZB-NXT-i7-00719	CAAGCAGAAGACGGCATACGAGATGAATAGGCATAAGTCTCGTGGGCTCGG
CZB-NXT-i5-00720	AATGATACGGCGACCACCGAGATCTACACTAGGCTACACCCTCGTCGGCAGCGTC	CZB-NXT-i7-00720	CAAGCAGAAGACGGCATACGAGATTAGGCTACACCCGTCTCGTGGGCTCGG
CZB-NXT-i5-00721	AATGATACGGCGACCACCGAGATCTACACCTCCAGCAGCAATCGTCGGCAGCGTC	CZB-NXT-i7-00721	CAAGCAGAAGACGGCATACGAGATCTCCAGCAGCAAGTCTCGTGGGCTCGG
CZB-NXT-i5-00722	AATGATACGGCGACCACCGAGATCTACACTTTCATTAGCGATCGTCGGCAGCGTC	CZB-NXT-i7-00722	CAAGCAGAAGACGGCATACGAGATTTTCATTAGCGAGTCTCGTGGGCTCGG
CZB-NXT-i5-00723	AATGATACGGCGACCACCGAGATCTACACGCCCGTCAGAAATCGTCGGCAGCGTC	CZB-NXT-i7-00723	CAAGCAGAAGACGGCATACGAGATGCCCGTCAGAAAGTCTCGTGGGCTCGG
CZB-NXT-i5-00724	AATGATACGGCGACCACCGAGATCTACACCTCGCCAACGGATCGTCGGCAGCGTC	CZB-NXT-i7-00724	CAAGCAGAAGACGGCATACGAGATCTCGCCAACGGAGTCTCGTGGGCTCGG
CZB-NXT-i5-00725	AATGATACGGCGACCACCGAGATCTACACCAGTTATGGGTCTCGTCGGCAGCGTC	CZB-NXT-i7-00725	CAAGCAGAAGACGGCATACGAGATCAGTTATGGGTCGTCTCGTGGGCTCGG
CZB-NXT-i5-00726	AATGATACGGCGACCACCGAGATCTACACGACTCCCATTTATCGTCGGCAGCGTC	CZB-NXT-i7-00726	CAAGCAGAAGACGGCATACGAGATGACTCCCATTTAGTCTCGTGGGCTCGG
CZB-NXT-i5-00727	AATGATACGGCGACCACCGAGATCTACACGTCTGGTGGAAATCGTCGGCAGCGTC	CZB-NXT-i7-00727	CAAGCAGAAGACGGCATACGAGATGTCTGGTGGAAAGTCTCGTGGGCTCGG
CZB-NXT-i5-00728	AATGATACGGCGACCACCGAGATCTACACATAACCCAATCGTCGTCGGCAGCGTC	CZB-NXT-i7-00728	CAAGCAGAAGACGGCATACGAGATATAACCCAATCGGTCTCGTGGGCTCGG
CZB-NXT-i5-00729	AATGATACGGCGACCACCGAGATCTACACAAGCAGCCTTACTCGTCGGCAGCGTC	CZB-NXT-i7-00729	CAAGCAGAAGACGGCATACGAGATAAGCAGCCTTACGTCTCGTGGGCTCGG
CZB-NXT-i5-00730	AATGATACGGCGACCACCGAGATCTACACAGTTGGGAACGATCGTCGGCAGCGTC	CZB-NXT-i7-00730	CAAGCAGAAGACGGCATACGAGATAGTTGGGAACGAGTCTCGTGGGCTCGG
CZB-NXT-i5-00731	AATGATACGGCGACCACCGAGATCTACACTGTTGTAGCAAATCGTCGGCAGCGTC	CZB-NXT-i7-00731	CAAGCAGAAGACGGCATACGAGATTGTTGTAGCAAAGTCTCGTGGGCTCGG
CZB-NXT-i5-00732	AATGATACGGCGACCACCGAGATCTACACGGAATCCGCTCGTCGTCGGCAGCGTC	CZB-NXT-i7-00732	CAAGCAGAAGACGGCATACGAGATGGAATCCGCTCGGTCTCGTGGGCTCGG
CZB-NXT-i5-00733	AATGATACGGCGACCACCGAGATCTACACCCGTCCGTTGCGTCGTCGGCAGCGTC	CZB-NXT-i7-00733	CAAGCAGAAGACGGCATACGAGATCCGTCCGTTGCGGTCTCGTGGGCTCGG
CZB-NXT-i5-00734	AATGATACGGCGACCACCGAGATCTACACCATCTGTCCGTATCGTCGGCAGCGTC	CZB-NXT-i7-00734	CAAGCAGAAGACGGCATACGAGATCATCTGTCCGTAGTCTCGTGGGCTCGG
CZB-NXT-i5-00735	AATGATACGGCGACCACCGAGATCTACACGCATCCCATTCGTCGTCGGCAGCGTC	CZB-NXT-i7-00735	CAAGCAGAAGACGGCATACGAGATGCATCCCATTCGGTCTCGTGGGCTCGG
CZB-NXT-i5-00736	AATGATACGGCGACCACCGAGATCTACACCCCAGGCGATAATCGTCGGCAGCGTC	CZB-NXT-i7-00736	CAAGCAGAAGACGGCATACGAGATCCCAGGCGATAAGTCTCGTGGGCTCGG
CZB-NXT-i5-00737	AATGATACGGCGACCACCGAGATCTACACCAGGGTAATGAATCGTCGGCAGCGTC	CZB-NXT-i7-00737	CAAGCAGAAGACGGCATACGAGATCAGGGTAATGAAGTCTCGTGGGCTCGG
CZB-NXT-i5-00738	AATGATACGGCGACCACCGAGATCTACACATCCTTCCACTATCGTCGGCAGCGTC	CZB-NXT-i7-00738	CAAGCAGAAGACGGCATACGAGATATCCTTCCACTAGTCTCGTGGGCTCGG
CZB-NXT-i5-00739	AATGATACGGCGACCACCGAGATCTACACTGAACGCTCATATCGTCGGCAGCGTC	CZB-NXT-i7-00739	CAAGCAGAAGACGGCATACGAGATTGAACGCTCATAGTCTCGTGGGCTCGG
CZB-NXT-i5-00740	AATGATACGGCGACCACCGAGATCTACACGGTGAGCCCTCCTCGTCGGCAGCGTC	CZB-NXT-i7-00740	CAAGCAGAAGACGGCATACGAGATGGTGAGCCCTCCGTCTCGTGGGCTCGG
CZB-NXT-i5-00741	AATGATACGGCGACCACCGAGATCTACACGCCAGAAGGAGATCGTCGGCAGCGTC	CZB-NXT-i7-00741	CAAGCAGAAGACGGCATACGAGATGCCAGAAGGAGAGTCTCGTGGGCTCGG
CZB-NXT-i5-00742	AATGATACGGCGACCACCGAGATCTACACCCACGCCAAGGATCGTCGGCAGCGTC	CZB-NXT-i7-00742	CAAGCAGAAGACGGCATACGAGATCCACGCCAAGGAGTCTCGTGGGCTCGG
CZB-NXT-i5-00743	AATGATACGGCGACCACCGAGATCTACACACGACACTGAGATCGTCGGCAGCGTC	CZB-NXT-i7-00743	CAAGCAGAAGACGGCATACGAGATACGACACTGAGAGTCTCGTGGGCTCGG
CZB-NXT-i5-00744	AATGATACGGCGACCACCGAGATCTACACTCAAACAGATAATCGTCGGCAGCGTC	CZB-NXT-i7-00744	CAAGCAGAAGACGGCATACGAGATTCAAACAGATAAGTCTCGTGGGCTCGG
CZB-NXT-i5-00745	AATGATACGGCGACCACCGAGATCTACACCATTTCATAGGCTCGTCGGCAGCGTC	CZB-NXT-i7-00745	CAAGCAGAAGACGGCATACGAGATCATTTCATAGGCGTCTCGTGGGCTCGG
CZB-NXT-i5-00746	AATGATACGGCGACCACCGAGATCTACACACATCCTAATCTTCGTCGGCAGCGTC	CZB-NXT-i7-00746	CAAGCAGAAGACGGCATACGAGATACATCCTAATCTGTCTCGTGGGCTCGG
CZB-NXT-i5-00747	AATGATACGGCGACCACCGAGATCTACACTTTATGTGCCCATCGTCGGCAGCGTC	CZB-NXT-i7-00747	CAAGCAGAAGACGGCATACGAGATTTTATGTGCCCAGTCTCGTGGGCTCGG
CZB-NXT-i5-00748	AATGATACGGCGACCACCGAGATCTACACCCTTGAATAGCATCGTCGGCAGCGTC	CZB-NXT-i7-00748	CAAGCAGAAGACGGCATACGAGATCCTTGAATAGCAGTCTCGTGGGCTCGG
CZB-NXT-i5-00749	AATGATACGGCGACCACCGAGATCTACACAGCGGCGTCAGGTCGTCGGCAGCGTC	CZB-NXT-i7-00749	CAAGCAGAAGACGGCATACGAGATAGCGGCGTCAGGGTCTCGTGGGCTCGG
CZB-NXT-i5-00750	AATGATACGGCGACCACCGAGATCTACACCACGGGAAAGGTTCGTCGGCAGCGTC	CZB-NXT-i7-00750	CAAGCAGAAGACGGCATACGAGATCACGGGAAAGGTGTCTCGTGGGCTCGG
CZB-NXT-i5-00751	AATGATACGGCGACCACCGAGATCTACACAACTTTGGGCTCTCGTCGGCAGCGTC	CZB-NXT-i7-00751	CAAGCAGAAGACGGCATACGAGATAACTTTGGGCTCGTCTCGTGGGCTCGG
CZB-NXT-i5-00752	AATGATACGGCGACCACCGAGATCTACACGAAAGTTGGTGGTCGTCGGCAGCGTC	CZB-NXT-i7-00752	CAAGCAGAAGACGGCATACGAGATGAAAGTTGGTGGGTCTCGTGGGCTCGG
CZB-NXT-i5-00753	AATGATACGGCGACCACCGAGATCTACACACGCATCCTGTATCGTCGGCAGCGTC	CZB-NXT-i7-00753	CAAGCAGAAGACGGCATACGAGATACGCATCCTGTAGTCTCGTGGGCTCGG
CZB-NXT-i5-00754	AATGATACGGCGACCACCGAGATCTACACCTGTAGCCGTAATCGTCGGCAGCGTC	CZB-NXT-i7-00754	CAAGCAGAAGACGGCATACGAGATCTGTAGCCGTAAGTCTCGTGGGCTCGG
CZB-NXT-i5-00755	AATGATACGGCGACCACCGAGATCTACACGGCTCGCAGTGATCGTCGGCAGCGTC	CZB-NXT-i7-00755	CAAGCAGAAGACGGCATACGAGATGGCTCGCAGTGAGTCTCGTGGGCTCGG
CZB-NXT-i5-00756	AATGATACGGCGACCACCGAGATCTACACCGAGCATTCAAATCGTCGGCAGCGTC	CZB-NXT-i7-00756	CAAGCAGAAGACGGCATACGAGATCGAGCATTCAAAGTCTCGTGGGCTCGG
CZB-NXT-i5-00757	AATGATACGGCGACCACCGAGATCTACACCCTTGTTCTGCGTCGTCGGCAGCGTC	CZB-NXT-i7-00757	CAAGCAGAAGACGGCATACGAGATCCTTGTTCTGCGGTCTCGTGGGCTCGG
CZB-NXT-i5-00758	AATGATACGGCGACCACCGAGATCTACACCCTGCGGCACGATCGTCGGCAGCGTC	CZB-NXT-i7-00758	CAAGCAGAAGACGGCATACGAGATCCTGCGGCACGAGTCTCGTGGGCTCGG
CZB-NXT-i5-00759	AATGATACGGCGACCACCGAGATCTACACCCATTTATTACCTCGTCGGCAGCGTC	CZB-NXT-i7-00759	CAAGCAGAAGACGGCATACGAGATCCATTTATTACCGTCTCGTGGGCTCGG
CZB-NXT-i5-00760	AATGATACGGCGACCACCGAGATCTACACCCAATAGTCCCATCGTCGGCAGCGTC	CZB-NXT-i7-00760	CAAGCAGAAGACGGCATACGAGATCCAATAGTCCCAGTCTCGTGGGCTCGG
CZB-NXT-i5-00761	AATGATACGGCGACCACCGAGATCTACACGCTCAGGAACTATCGTCGGCAGCGTC	CZB-NXT-i7-00761	CAAGCAGAAGACGGCATACGAGATGCTCAGGAACTAGTCTCGTGGGCTCGG
CZB-NXT-i5-00762	AATGATACGGCGACCACCGAGATCTACACGTAATAAGGGCATCGTCGGCAGCGTC	CZB-NXT-i7-00762	CAAGCAGAAGACGGCATACGAGATGTAATAAGGGCAGTCTCGTGGGCTCGG
CZB-NXT-i5-00763	AATGATACGGCGACCACCGAGATCTACACCCTAACGCCGCTTCGTCGGCAGCGTC	CZB-NXT-i7-00763	CAAGCAGAAGACGGCATACGAGATCCTAACGCCGCTGTCTCGTGGGCTCGG
CZB-NXT-i5-00764	AATGATACGGCGACCACCGAGATCTACACTGGCAGTAGATATCGTCGGCAGCGTC	CZB-NXT-i7-00764	CAAGCAGAAGACGGCATACGAGATTGGCAGTAGATAGTCTCGTGGGCTCGG
CZB-NXT-i5-00765	AATGATACGGCGACCACCGAGATCTACACTCAGGTCTGTCATCGTCGGCAGCGTC	CZB-NXT-i7-00765	CAAGCAGAAGACGGCATACGAGATTCAGGTCTGTCAGTCTCGTGGGCTCGG
CZB-NXT-i5-00766	AATGATACGGCGACCACCGAGATCTACACTTTAGGCTCCTTTCGTCGGCAGCGTC	CZB-NXT-i7-00766	CAAGCAGAAGACGGCATACGAGATTTTAGGCTCCTTGTCTCGTGGGCTCGG
CZB-NXT-i5-00767	AATGATACGGCGACCACCGAGATCTACACTATGAGTGAGTATCGTCGGCAGCGTC	CZB-NXT-i7-00767	CAAGCAGAAGACGGCATACGAGATTATGAGTGAGTAGTCTCGTGGGCTCGG
CZB-NXT-i5-00768	AATGATACGGCGACCACCGAGATCTACACGAAGGTAGCCAGTCGTCGGCAGCGTC	CZB-NXT-i7-00768	CAAGCAGAAGACGGCATACGAGATGAAGGTAGCCAGGTCTCGTGGGCTCGG
CZB-NXT-i5-00769	AATGATACGGCGACCACCGAGATCTACACCATCAAAGGGCATCGTCGGCAGCGTC	CZB-NXT-i7-00769	CAAGCAGAAGACGGCATACGAGATCATCAAAGGGCAGTCTCGTGGGCTCGG
CZB-NXT-i5-00770	AATGATACGGCGACCACCGAGATCTACACATCTTGTCACCATCGTCGGCAGCGTC	CZB-NXT-i7-00770	CAAGCAGAAGACGGCATACGAGATATCTTGTCACCAGTCTCGTGGGCTCGG
CZB-NXT-i5-00771	AATGATACGGCGACCACCGAGATCTACACCCTACCGCATTATCGTCGGCAGCGTC	CZB-NXT-i7-00771	CAAGCAGAAGACGGCATACGAGATCCTACCGCATTAGTCTCGTGGGCTCGG
CZB-NXT-i5-00772	AATGATACGGCGACCACCGAGATCTACACCATAAGGAACAATCGTCGGCAGCGTC	CZB-NXT-i7-00772	CAAGCAGAAGACGGCATACGAGATCATAAGGAACAAGTCTCGTGGGCTCGG
CZB-NXT-i5-00773	AATGATACGGCGACCACCGAGATCTACACCCACATCAGGAATCGTCGGCAGCGTC	CZB-NXT-i7-00773	CAAGCAGAAGACGGCATACGAGATCCACATCAGGAAGTCTCGTGGGCTCGG
CZB-NXT-i5-00774	AATGATACGGCGACCACCGAGATCTACACGTAGAGGCAGAGTCGTCGGCAGCGTC	CZB-NXT-i7-00774	CAAGCAGAAGACGGCATACGAGATGTAGAGGCAGAGGTCTCGTGGGCTCGG
CZB-NXT-i5-00775	AATGATACGGCGACCACCGAGATCTACACACGGGTGACATATCGTCGGCAGCGTC	CZB-NXT-i7-00775	CAAGCAGAAGACGGCATACGAGATACGGGTGACATAGTCTCGTGGGCTCGG
CZB-NXT-i5-00776	AATGATACGGCGACCACCGAGATCTACACTAGCATTAGGTGTCGTCGGCAGCGTC	CZB-NXT-i7-00776	CAAGCAGAAGACGGCATACGAGATTAGCATTAGGTGGTCTCGTGGGCTCGG
CZB-NXT-i5-00777	AATGATACGGCGACCACCGAGATCTACACCTTGGTTTCCAGTCGTCGGCAGCGTC	CZB-NXT-i7-00777	CAAGCAGAAGACGGCATACGAGATCTTGGTTTCCAGGTCTCGTGGGCTCGG
CZB-NXT-i5-00778	AATGATACGGCGACCACCGAGATCTACACAGAACTCCCACATCGTCGGCAGCGTC	CZB-NXT-i7-00778	CAAGCAGAAGACGGCATACGAGATAGAACTCCCACAGTCTCGTGGGCTCGG
CZB-NXT-i5-00779	AATGATACGGCGACCACCGAGATCTACACAGAAACGGTTCGTCGTCGGCAGCGTC	CZB-NXT-i7-00779	CAAGCAGAAGACGGCATACGAGATAGAAACGGTTCGGTCTCGTGGGCTCGG
CZB-NXT-i5-00780	AATGATACGGCGACCACCGAGATCTACACTTCTCGGTCTGATCGTCGGCAGCGTC	CZB-NXT-i7-00780	CAAGCAGAAGACGGCATACGAGATTTCTCGGTCTGAGTCTCGTGGGCTCGG
CZB-NXT-i5-00781	AATGATACGGCGACCACCGAGATCTACACTCTATTTGCTCGTCGTCGGCAGCGTC	CZB-NXT-i7-00781	CAAGCAGAAGACGGCATACGAGATTCTATTTGCTCGGTCTCGTGGGCTCGG
CZB-NXT-i5-00782	AATGATACGGCGACCACCGAGATCTACACCTACTGCGGAGGTCGTCGGCAGCGTC	CZB-NXT-i7-00782	CAAGCAGAAGACGGCATACGAGATCTACTGCGGAGGGTCTCGTGGGCTCGG
CZB-NXT-i5-00783	AATGATACGGCGACCACCGAGATCTACACTAAAGTAACCTATCGTCGGCAGCGTC	CZB-NXT-i7-00783	CAAGCAGAAGACGGCATACGAGATTAAAGTAACCTAGTCTCGTGGGCTCGG
CZB-NXT-i5-00784	AATGATACGGCGACCACCGAGATCTACACATGAGGAGCCAATCGTCGGCAGCGTC	CZB-NXT-i7-00784	CAAGCAGAAGACGGCATACGAGATATGAGGAGCCAAGTCTCGTGGGCTCGG
CZB-NXT-i5-00785	AATGATACGGCGACCACCGAGATCTACACCAATAAATGGAATCGTCGGCAGCGTC	CZB-NXT-i7-00785	CAAGCAGAAGACGGCATACGAGATCAATAAATGGAAGTCTCGTGGGCTCGG
CZB-NXT-i5-00786	AATGATACGGCGACCACCGAGATCTACACATTCTGGTCTTTTCGTCGGCAGCGTC	CZB-NXT-i7-00786	CAAGCAGAAGACGGCATACGAGATATTCTGGTCTTTGTCTCGTGGGCTCGG
CZB-NXT-i5-00787	AATGATACGGCGACCACCGAGATCTACACGGTTTCCTGAGATCGTCGGCAGCGTC	CZB-NXT-i7-00787	CAAGCAGAAGACGGCATACGAGATGGTTTCCTGAGAGTCTCGTGGGCTCGG
CZB-NXT-i5-00788	AATGATACGGCGACCACCGAGATCTACACGCCACCTGTTCGTCGTCGGCAGCGTC	CZB-NXT-i7-00788	CAAGCAGAAGACGGCATACGAGATGCCACCTGTTCGGTCTCGTGGGCTCGG
CZB-NXT-i5-00789	AATGATACGGCGACCACCGAGATCTACACAGTAAAGTTGAATCGTCGGCAGCGTC	CZB-NXT-i7-00789	CAAGCAGAAGACGGCATACGAGATAGTAAAGTTGAAGTCTCGTGGGCTCGG
CZB-NXT-i5-00790	AATGATACGGCGACCACCGAGATCTACACAGCGTGGACGAATCGTCGGCAGCGTC	CZB-NXT-i7-00790	CAAGCAGAAGACGGCATACGAGATAGCGTGGACGAAGTCTCGTGGGCTCGG
CZB-NXT-i5-00791	AATGATACGGCGACCACCGAGATCTACACGACGCTACCGAATCGTCGGCAGCGTC	CZB-NXT-i7-00791	CAAGCAGAAGACGGCATACGAGATGACGCTACCGAAGTCTCGTGGGCTCGG
CZB-NXT-i5-00792	AATGATACGGCGACCACCGAGATCTACACTGGGTTCCAGTTTCGTCGGCAGCGTC	CZB-NXT-i7-00792	CAAGCAGAAGACGGCATACGAGATTGGGTTCCAGTTGTCTCGTGGGCTCGG
CZB-NXT-i5-00793	AATGATACGGCGACCACCGAGATCTACACAATCAGCGAGGATCGTCGGCAGCGTC	CZB-NXT-i7-00793	CAAGCAGAAGACGGCATACGAGATAATCAGCGAGGAGTCTCGTGGGCTCGG
CZB-NXT-i5-00794	AATGATACGGCGACCACCGAGATCTACACTCCATTTACAGATCGTCGGCAGCGTC	CZB-NXT-i7-00794	CAAGCAGAAGACGGCATACGAGATTCCATTTACAGAGTCTCGTGGGCTCGG
CZB-NXT-i5-00795	AATGATACGGCGACCACCGAGATCTACACGTCGCAAAGAAATCGTCGGCAGCGTC	CZB-NXT-i7-00795	CAAGCAGAAGACGGCATACGAGATGTCGCAAAGAAAGTCTCGTGGGCTCGG
CZB-NXT-i5-00796	AATGATACGGCGACCACCGAGATCTACACAATGAAAGCGAGTCGTCGGCAGCGTC	CZB-NXT-i7-00796	CAAGCAGAAGACGGCATACGAGATAATGAAAGCGAGGTCTCGTGGGCTCGG
CZB-NXT-i5-00797	AATGATACGGCGACCACCGAGATCTACACGACCACAGGCTATCGTCGGCAGCGTC	CZB-NXT-i7-00797	CAAGCAGAAGACGGCATACGAGATGACCACAGGCTAGTCTCGTGGGCTCGG
CZB-NXT-i5-00798	AATGATACGGCGACCACCGAGATCTACACACCCGAGACAGATCGTCGGCAGCGTC	CZB-NXT-i7-00798	CAAGCAGAAGACGGCATACGAGATACCCGAGACAGAGTCTCGTGGGCTCGG
CZB-NXT-i5-00799	AATGATACGGCGACCACCGAGATCTACACTTCCTTATGAGGTCGTCGGCAGCGTC	CZB-NXT-i7-00799	CAAGCAGAAGACGGCATACGAGATTTCCTTATGAGGGTCTCGTGGGCTCGG
CZB-NXT-i5-00800	AATGATACGGCGACCACCGAGATCTACACCTCGGTGGAAGATCGTCGGCAGCGTC	CZB-NXT-i7-00800	CAAGCAGAAGACGGCATACGAGATCTCGGTGGAAGAGTCTCGTGGGCTCGG
CZB-NXT-i5-00801	AATGATACGGCGACCACCGAGATCTACACTGGTAATCACAATCGTCGGCAGCGTC	CZB-NXT-i7-00801	CAAGCAGAAGACGGCATACGAGATTGGTAATCACAAGTCTCGTGGGCTCGG
CZB-NXT-i5-00802	AATGATACGGCGACCACCGAGATCTACACTCATACAAGATTTCGTCGGCAGCGTC	CZB-NXT-i7-00802	CAAGCAGAAGACGGCATACGAGATTCATACAAGATTGTCTCGTGGGCTCGG
CZB-NXT-i5-00803	AATGATACGGCGACCACCGAGATCTACACTATCTCCGCCCATCGTCGGCAGCGTC	CZB-NXT-i7-00803	CAAGCAGAAGACGGCATACGAGATTATCTCCGCCCAGTCTCGTGGGCTCGG
CZB-NXT-i5-00804	AATGATACGGCGACCACCGAGATCTACACGCGTCCTCAGCGTCGTCGGCAGCGTC	CZB-NXT-i7-00804	CAAGCAGAAGACGGCATACGAGATGCGTCCTCAGCGGTCTCGTGGGCTCGG
CZB-NXT-i5-00805	AATGATACGGCGACCACCGAGATCTACACATCGGACGGAGATCGTCGGCAGCGTC	CZB-NXT-i7-00805	CAAGCAGAAGACGGCATACGAGATATCGGACGGAGAGTCTCGTGGGCTCGG
CZB-NXT-i5-00806	AATGATACGGCGACCACCGAGATCTACACTCTTCACCCTTGTCGTCGGCAGCGTC	CZB-NXT-i7-00806	CAAGCAGAAGACGGCATACGAGATTCTTCACCCTTGGTCTCGTGGGCTCGG
CZB-NXT-i5-00807	AATGATACGGCGACCACCGAGATCTACACCAGAGGCTACTATCGTCGGCAGCGTC	CZB-NXT-i7-00807	CAAGCAGAAGACGGCATACGAGATCAGAGGCTACTAGTCTCGTGGGCTCGG
CZB-NXT-i5-00808	AATGATACGGCGACCACCGAGATCTACACCATCAGGAGTGATCGTCGGCAGCGTC	CZB-NXT-i7-00808	CAAGCAGAAGACGGCATACGAGATCATCAGGAGTGAGTCTCGTGGGCTCGG
CZB-NXT-i5-00809	AATGATACGGCGACCACCGAGATCTACACGTGGTCGCCTGATCGTCGGCAGCGTC	CZB-NXT-i7-00809	CAAGCAGAAGACGGCATACGAGATGTGGTCGCCTGAGTCTCGTGGGCTCGG
CZB-NXT-i5-00810	AATGATACGGCGACCACCGAGATCTACACATTCAGTGCGTATCGTCGGCAGCGTC	CZB-NXT-i7-00810	CAAGCAGAAGACGGCATACGAGATATTCAGTGCGTAGTCTCGTGGGCTCGG
CZB-NXT-i5-00811	AATGATACGGCGACCACCGAGATCTACACTGACCTCCAGGATCGTCGGCAGCGTC	CZB-NXT-i7-00811	CAAGCAGAAGACGGCATACGAGATTGACCTCCAGGAGTCTCGTGGGCTCGG
CZB-NXT-i5-00812	AATGATACGGCGACCACCGAGATCTACACAACCGTAGGGTGTCGTCGGCAGCGTC	CZB-NXT-i7-00812	CAAGCAGAAGACGGCATACGAGATAACCGTAGGGTGGTCTCGTGGGCTCGG
CZB-NXT-i5-00813	AATGATACGGCGACCACCGAGATCTACACCTTCGCACCTGATCGTCGGCAGCGTC	CZB-NXT-i7-00813	CAAGCAGAAGACGGCATACGAGATCTTCGCACCTGAGTCTCGTGGGCTCGG
CZB-NXT-i5-00814	AATGATACGGCGACCACCGAGATCTACACACCCTCGGCTTGTCGTCGGCAGCGTC	CZB-NXT-i7-00814	CAAGCAGAAGACGGCATACGAGATACCCTCGGCTTGGTCTCGTGGGCTCGG
CZB-NXT-i5-00815	AATGATACGGCGACCACCGAGATCTACACTTTCCAAGCCCGTCGTCGGCAGCGTC	CZB-NXT-i7-00815	CAAGCAGAAGACGGCATACGAGATTTTCCAAGCCCGGTCTCGTGGGCTCGG
CZB-NXT-i5-00816	AATGATACGGCGACCACCGAGATCTACACGCCAAATCAGAATCGTCGGCAGCGTC	CZB-NXT-i7-00816	CAAGCAGAAGACGGCATACGAGATGCCAAATCAGAAGTCTCGTGGGCTCGG
CZB-NXT-i5-00817	AATGATACGGCGACCACCGAGATCTACACATCCATTACGGGTCGTCGGCAGCGTC	CZB-NXT-i7-00817	CAAGCAGAAGACGGCATACGAGATATCCATTACGGGGTCTCGTGGGCTCGG
CZB-NXT-i5-00818	AATGATACGGCGACCACCGAGATCTACACTGCCATTGTTCATCGTCGGCAGCGTC	CZB-NXT-i7-00818	CAAGCAGAAGACGGCATACGAGATTGCCATTGTTCAGTCTCGTGGGCTCGG
CZB-NXT-i5-00819	AATGATACGGCGACCACCGAGATCTACACATGCGGTTGGAATCGTCGGCAGCGTC	CZB-NXT-i7-00819	CAAGCAGAAGACGGCATACGAGATATGCGGTTGGAAGTCTCGTGGGCTCGG
CZB-NXT-i5-00820	AATGATACGGCGACCACCGAGATCTACACCGGCTAACATCCTCGTCGGCAGCGTC	CZB-NXT-i7-00820	CAAGCAGAAGACGGCATACGAGATCGGCTAACATCCGTCTCGTGGGCTCGG
CZB-NXT-i5-00821	AATGATACGGCGACCACCGAGATCTACACTTCTGATTTAGATCGTCGGCAGCGTC	CZB-NXT-i7-00821	CAAGCAGAAGACGGCATACGAGATTTCTGATTTAGAGTCTCGTGGGCTCGG
CZB-NXT-i5-00822	AATGATACGGCGACCACCGAGATCTACACCTAAGCATCTATTCGTCGGCAGCGTC	CZB-NXT-i7-00822	CAAGCAGAAGACGGCATACGAGATCTAAGCATCTATGTCTCGTGGGCTCGG
CZB-NXT-i5-00823	AATGATACGGCGACCACCGAGATCTACACGCTTGGTTCGCTTCGTCGGCAGCGTC	CZB-NXT-i7-00823	CAAGCAGAAGACGGCATACGAGATGCTTGGTTCGCTGTCTCGTGGGCTCGG
CZB-NXT-i5-00824	AATGATACGGCGACCACCGAGATCTACACGATTCTACGACGTCGTCGGCAGCGTC	CZB-NXT-i7-00824	CAAGCAGAAGACGGCATACGAGATGATTCTACGACGGTCTCGTGGGCTCGG
CZB-NXT-i5-00825	AATGATACGGCGACCACCGAGATCTACACTACACTTATCCCTCGTCGGCAGCGTC	CZB-NXT-i7-00825	CAAGCAGAAGACGGCATACGAGATTACACTTATCCCGTCTCGTGGGCTCGG
CZB-NXT-i5-00826	AATGATACGGCGACCACCGAGATCTACACTATTTACCTTGTTCGTCGGCAGCGTC	CZB-NXT-i7-00826	CAAGCAGAAGACGGCATACGAGATTATTTACCTTGTGTCTCGTGGGCTCGG
CZB-NXT-i5-00827	AATGATACGGCGACCACCGAGATCTACACTGCTGGTCCACATCGTCGGCAGCGTC	CZB-NXT-i7-00827	CAAGCAGAAGACGGCATACGAGATTGCTGGTCCACAGTCTCGTGGGCTCGG
CZB-NXT-i5-00828	AATGATACGGCGACCACCGAGATCTACACAAGCAACGGAGATCGTCGGCAGCGTC	CZB-NXT-i7-00828	CAAGCAGAAGACGGCATACGAGATAAGCAACGGAGAGTCTCGTGGGCTCGG
CZB-NXT-i5-00829	AATGATACGGCGACCACCGAGATCTACACGGTCCTTATCCATCGTCGGCAGCGTC	CZB-NXT-i7-00829	CAAGCAGAAGACGGCATACGAGATGGTCCTTATCCAGTCTCGTGGGCTCGG
CZB-NXT-i5-00830	AATGATACGGCGACCACCGAGATCTACACATGGTTTACACCTCGTCGGCAGCGTC	CZB-NXT-i7-00830	CAAGCAGAAGACGGCATACGAGATATGGTTTACACCGTCTCGTGGGCTCGG
CZB-NXT-i5-00831	AATGATACGGCGACCACCGAGATCTACACGGCTCGTTGTAGTCGTCGGCAGCGTC	CZB-NXT-i7-00831	CAAGCAGAAGACGGCATACGAGATGGCTCGTTGTAGGTCTCGTGGGCTCGG
CZB-NXT-i5-00832	AATGATACGGCGACCACCGAGATCTACACTTGCCCAAGCCATCGTCGGCAGCGTC	CZB-NXT-i7-00832	CAAGCAGAAGACGGCATACGAGATTTGCCCAAGCCAGTCTCGTGGGCTCGG
CZB-NXT-i5-00833	AATGATACGGCGACCACCGAGATCTACACTGGACAACACCGTCGTCGGCAGCGTC	CZB-NXT-i7-00833	CAAGCAGAAGACGGCATACGAGATTGGACAACACCGGTCTCGTGGGCTCGG
CZB-NXT-i5-00834	AATGATACGGCGACCACCGAGATCTACACCTGCGTTAGTAATCGTCGGCAGCGTC	CZB-NXT-i7-00834	CAAGCAGAAGACGGCATACGAGATCTGCGTTAGTAAGTCTCGTGGGCTCGG
CZB-NXT-i5-00835	AATGATACGGCGACCACCGAGATCTACACCTTTGGGAGTGCTCGTCGGCAGCGTC	CZB-NXT-i7-00835	CAAGCAGAAGACGGCATACGAGATCTTTGGGAGTGCGTCTCGTGGGCTCGG
CZB-NXT-i5-00836	AATGATACGGCGACCACCGAGATCTACACCAGGCTCTTCCATCGTCGGCAGCGTC	CZB-NXT-i7-00836	CAAGCAGAAGACGGCATACGAGATCAGGCTCTTCCAGTCTCGTGGGCTCGG
CZB-NXT-i5-00837	AATGATACGGCGACCACCGAGATCTACACCTGGGTTCCTATTCGTCGGCAGCGTC	CZB-NXT-i7-00837	CAAGCAGAAGACGGCATACGAGATCTGGGTTCCTATGTCTCGTGGGCTCGG
CZB-NXT-i5-00838	AATGATACGGCGACCACCGAGATCTACACTCAATCTCCCAATCGTCGGCAGCGTC	CZB-NXT-i7-00838	CAAGCAGAAGACGGCATACGAGATTCAATCTCCCAAGTCTCGTGGGCTCGG
CZB-NXT-i5-00839	AATGATACGGCGACCACCGAGATCTACACACAGGACGCAAATCGTCGGCAGCGTC	CZB-NXT-i7-00839	CAAGCAGAAGACGGCATACGAGATACAGGACGCAAAGTCTCGTGGGCTCGG
CZB-NXT-i5-00840	AATGATACGGCGACCACCGAGATCTACACTTTACCAACCTGTCGTCGGCAGCGTC	CZB-NXT-i7-00840	CAAGCAGAAGACGGCATACGAGATTTTACCAACCTGGTCTCGTGGGCTCGG
CZB-NXT-i5-00841	AATGATACGGCGACCACCGAGATCTACACTACACCGAACTGTCGTCGGCAGCGTC	CZB-NXT-i7-00841	CAAGCAGAAGACGGCATACGAGATTACACCGAACTGGTCTCGTGGGCTCGG
CZB-NXT-i5-00842	AATGATACGGCGACCACCGAGATCTACACAACTATGGGTGTTCGTCGGCAGCGTC	CZB-NXT-i7-00842	CAAGCAGAAGACGGCATACGAGATAACTATGGGTGTGTCTCGTGGGCTCGG
CZB-NXT-i5-00843	AATGATACGGCGACCACCGAGATCTACACGAAAGTCCGTCATCGTCGGCAGCGTC	CZB-NXT-i7-00843	CAAGCAGAAGACGGCATACGAGATGAAAGTCCGTCAGTCTCGTGGGCTCGG
CZB-NXT-i5-00844	AATGATACGGCGACCACCGAGATCTACACTACAGCATAGGCTCGTCGGCAGCGTC	CZB-NXT-i7-00844	CAAGCAGAAGACGGCATACGAGATTACAGCATAGGCGTCTCGTGGGCTCGG
CZB-NXT-i5-00845	AATGATACGGCGACCACCGAGATCTACACCCACTACGAGGGTCGTCGGCAGCGTC	CZB-NXT-i7-00845	CAAGCAGAAGACGGCATACGAGATCCACTACGAGGGGTCTCGTGGGCTCGG
CZB-NXT-i5-00846	AATGATACGGCGACCACCGAGATCTACACTCGTTCGCATTATCGTCGGCAGCGTC	CZB-NXT-i7-00846	CAAGCAGAAGACGGCATACGAGATTCGTTCGCATTAGTCTCGTGGGCTCGG
CZB-NXT-i5-00847	AATGATACGGCGACCACCGAGATCTACACGGGTGGATTTATTCGTCGGCAGCGTC	CZB-NXT-i7-00847	CAAGCAGAAGACGGCATACGAGATGGGTGGATTTATGTCTCGTGGGCTCGG
CZB-NXT-i5-00848	AATGATACGGCGACCACCGAGATCTACACGATGAACCCACGTCGTCGGCAGCGTC	CZB-NXT-i7-00848	CAAGCAGAAGACGGCATACGAGATGATGAACCCACGGTCTCGTGGGCTCGG
CZB-NXT-i5-00849	AATGATACGGCGACCACCGAGATCTACACCACCCTCAACCTTCGTCGGCAGCGTC	CZB-NXT-i7-00849	CAAGCAGAAGACGGCATACGAGATCACCCTCAACCTGTCTCGTGGGCTCGG
CZB-NXT-i5-00850	AATGATACGGCGACCACCGAGATCTACACCATTCAGCCTTTTCGTCGGCAGCGTC	CZB-NXT-i7-00850	CAAGCAGAAGACGGCATACGAGATCATTCAGCCTTTGTCTCGTGGGCTCGG
CZB-NXT-i5-00851	AATGATACGGCGACCACCGAGATCTACACTCTACTCCAGAATCGTCGGCAGCGTC	CZB-NXT-i7-00851	CAAGCAGAAGACGGCATACGAGATTCTACTCCAGAAGTCTCGTGGGCTCGG
CZB-NXT-i5-00852	AATGATACGGCGACCACCGAGATCTACACCAATGTAACTCCTCGTCGGCAGCGTC	CZB-NXT-i7-00852	CAAGCAGAAGACGGCATACGAGATCAATGTAACTCCGTCTCGTGGGCTCGG
CZB-NXT-i5-00853	AATGATACGGCGACCACCGAGATCTACACTGGTCTCTACTGTCGTCGGCAGCGTC	CZB-NXT-i7-00853	CAAGCAGAAGACGGCATACGAGATTGGTCTCTACTGGTCTCGTGGGCTCGG
CZB-NXT-i5-00854	AATGATACGGCGACCACCGAGATCTACACGGCTCGGGTCAGTCGTCGGCAGCGTC	CZB-NXT-i7-00854	CAAGCAGAAGACGGCATACGAGATGGCTCGGGTCAGGTCTCGTGGGCTCGG
CZB-NXT-i5-00855	AATGATACGGCGACCACCGAGATCTACACTCTTCATTTCCCTCGTCGGCAGCGTC	CZB-NXT-i7-00855	CAAGCAGAAGACGGCATACGAGATTCTTCATTTCCCGTCTCGTGGGCTCGG
CZB-NXT-i5-00856	AATGATACGGCGACCACCGAGATCTACACTGACCTGTCTAATCGTCGGCAGCGTC	CZB-NXT-i7-00856	CAAGCAGAAGACGGCATACGAGATTGACCTGTCTAAGTCTCGTGGGCTCGG
CZB-NXT-i5-00857	AATGATACGGCGACCACCGAGATCTACACATGTTACGGAAATCGTCGGCAGCGTC	CZB-NXT-i7-00857	CAAGCAGAAGACGGCATACGAGATATGTTACGGAAAGTCTCGTGGGCTCGG
CZB-NXT-i5-00858	AATGATACGGCGACCACCGAGATCTACACGCGATGGACGCATCGTCGGCAGCGTC	CZB-NXT-i7-00858	CAAGCAGAAGACGGCATACGAGATGCGATGGACGCAGTCTCGTGGGCTCGG
CZB-NXT-i5-00859	AATGATACGGCGACCACCGAGATCTACACTGCGATACTTTCTCGTCGGCAGCGTC	CZB-NXT-i7-00859	CAAGCAGAAGACGGCATACGAGATTGCGATACTTTCGTCTCGTGGGCTCGG
CZB-NXT-i5-00860	AATGATACGGCGACCACCGAGATCTACACTGCTTTCATTGATCGTCGGCAGCGTC	CZB-NXT-i7-00860	CAAGCAGAAGACGGCATACGAGATTGCTTTCATTGAGTCTCGTGGGCTCGG
CZB-NXT-i5-00861	AATGATACGGCGACCACCGAGATCTACACTTTACCCTTAGCTCGTCGGCAGCGTC	CZB-NXT-i7-00861	CAAGCAGAAGACGGCATACGAGATTTTACCCTTAGCGTCTCGTGGGCTCGG
CZB-NXT-i5-00862	AATGATACGGCGACCACCGAGATCTACACCGCCACACACAATCGTCGGCAGCGTC	CZB-NXT-i7-00862	CAAGCAGAAGACGGCATACGAGATCGCCACACACAAGTCTCGTGGGCTCGG
CZB-NXT-i5-00863	AATGATACGGCGACCACCGAGATCTACACGCGTCTGTCCGATCGTCGGCAGCGTC	CZB-NXT-i7-00863	CAAGCAGAAGACGGCATACGAGATGCGTCTGTCCGAGTCTCGTGGGCTCGG
CZB-NXT-i5-00864	AATGATACGGCGACCACCGAGATCTACACAACCGCATACGGTCGTCGGCAGCGTC	CZB-NXT-i7-00864	CAAGCAGAAGACGGCATACGAGATAACCGCATACGGGTCTCGTGGGCTCGG
CZB-NXT-i5-00865	AATGATACGGCGACCACCGAGATCTACACGATTATTTGGCGTCGTCGGCAGCGTC	CZB-NXT-i7-00865	CAAGCAGAAGACGGCATACGAGATGATTATTTGGCGGTCTCGTGGGCTCGG
CZB-NXT-i5-00866	AATGATACGGCGACCACCGAGATCTACACAGTTTGATGCCATCGTCGGCAGCGTC	CZB-NXT-i7-00866	CAAGCAGAAGACGGCATACGAGATAGTTTGATGCCAGTCTCGTGGGCTCGG
CZB-NXT-i5-00867	AATGATACGGCGACCACCGAGATCTACACACACACGAGGTATCGTCGGCAGCGTC	CZB-NXT-i7-00867	CAAGCAGAAGACGGCATACGAGATACACACGAGGTAGTCTCGTGGGCTCGG
CZB-NXT-i5-00868	AATGATACGGCGACCACCGAGATCTACACAGGAGATTATTTTCGTCGGCAGCGTC	CZB-NXT-i7-00868	CAAGCAGAAGACGGCATACGAGATAGGAGATTATTTGTCTCGTGGGCTCGG
CZB-NXT-i5-00869	AATGATACGGCGACCACCGAGATCTACACTCGTAGTGTTGATCGTCGGCAGCGTC	CZB-NXT-i7-00869	CAAGCAGAAGACGGCATACGAGATTCGTAGTGTTGAGTCTCGTGGGCTCGG
CZB-NXT-i5-00870	AATGATACGGCGACCACCGAGATCTACACATTCCTCAACTTTCGTCGGCAGCGTC	CZB-NXT-i7-00870	CAAGCAGAAGACGGCATACGAGATATTCCTCAACTTGTCTCGTGGGCTCGG
CZB-NXT-i5-00871	AATGATACGGCGACCACCGAGATCTACACTATTCGGTGCCCTCGTCGGCAGCGTC	CZB-NXT-i7-00871	CAAGCAGAAGACGGCATACGAGATTATTCGGTGCCCGTCTCGTGGGCTCGG
CZB-NXT-i5-00872	AATGATACGGCGACCACCGAGATCTACACGGCTCGGACGCATCGTCGGCAGCGTC	CZB-NXT-i7-00872	CAAGCAGAAGACGGCATACGAGATGGCTCGGACGCAGTCTCGTGGGCTCGG
CZB-NXT-i5-00873	AATGATACGGCGACCACCGAGATCTACACTTCACCGCCTCCTCGTCGGCAGCGTC	CZB-NXT-i7-00873	CAAGCAGAAGACGGCATACGAGATTTCACCGCCTCCGTCTCGTGGGCTCGG
CZB-NXT-i5-00874	AATGATACGGCGACCACCGAGATCTACACGGTGCTACTCACTCGTCGGCAGCGTC	CZB-NXT-i7-00874	CAAGCAGAAGACGGCATACGAGATGGTGCTACTCACGTCTCGTGGGCTCGG
CZB-NXT-i5-00875	AATGATACGGCGACCACCGAGATCTACACCGCAAAGTCGGCTCGTCGGCAGCGTC	CZB-NXT-i7-00875	CAAGCAGAAGACGGCATACGAGATCGCAAAGTCGGCGTCTCGTGGGCTCGG
CZB-NXT-i5-00876	AATGATACGGCGACCACCGAGATCTACACCGTATGACGACCTCGTCGGCAGCGTC	CZB-NXT-i7-00876	CAAGCAGAAGACGGCATACGAGATCGTATGACGACCGTCTCGTGGGCTCGG
CZB-NXT-i5-00877	AATGATACGGCGACCACCGAGATCTACACGCTGATGCTGAATCGTCGGCAGCGTC	CZB-NXT-i7-00877	CAAGCAGAAGACGGCATACGAGATGCTGATGCTGAAGTCTCGTGGGCTCGG
CZB-NXT-i5-00878	AATGATACGGCGACCACCGAGATCTACACCTATTGATGAGCTCGTCGGCAGCGTC	CZB-NXT-i7-00878	CAAGCAGAAGACGGCATACGAGATCTATTGATGAGCGTCTCGTGGGCTCGG
CZB-NXT-i5-00879	AATGATACGGCGACCACCGAGATCTACACGTCAAGCGGCACTCGTCGGCAGCGTC	CZB-NXT-i7-00879	CAAGCAGAAGACGGCATACGAGATGTCAAGCGGCACGTCTCGTGGGCTCGG
CZB-NXT-i5-00880	AATGATACGGCGACCACCGAGATCTACACTGTAACTTTCAATCGTCGGCAGCGTC	CZB-NXT-i7-00880	CAAGCAGAAGACGGCATACGAGATTGTAACTTTCAAGTCTCGTGGGCTCGG
CZB-NXT-i5-00881	AATGATACGGCGACCACCGAGATCTACACCGGTTAGCCGTGTCGTCGGCAGCGTC	CZB-NXT-i7-00881	CAAGCAGAAGACGGCATACGAGATCGGTTAGCCGTGGTCTCGTGGGCTCGG
CZB-NXT-i5-00882	AATGATACGGCGACCACCGAGATCTACACATCAAGTCATCGTCGTCGGCAGCGTC	CZB-NXT-i7-00882	CAAGCAGAAGACGGCATACGAGATATCAAGTCATCGGTCTCGTGGGCTCGG
CZB-NXT-i5-00883	AATGATACGGCGACCACCGAGATCTACACGTGCTTGTTTCGTCGTCGGCAGCGTC	CZB-NXT-i7-00883	CAAGCAGAAGACGGCATACGAGATGTGCTTGTTTCGGTCTCGTGGGCTCGG
CZB-NXT-i5-00884	AATGATACGGCGACCACCGAGATCTACACGCGGGTTATCTATCGTCGGCAGCGTC	CZB-NXT-i7-00884	CAAGCAGAAGACGGCATACGAGATGCGGGTTATCTAGTCTCGTGGGCTCGG
CZB-NXT-i5-00885	AATGATACGGCGACCACCGAGATCTACACCCCGACGGTGAATCGTCGGCAGCGTC	CZB-NXT-i7-00885	CAAGCAGAAGACGGCATACGAGATCCCGACGGTGAAGTCTCGTGGGCTCGG
CZB-NXT-i5-00886	AATGATACGGCGACCACCGAGATCTACACCCTTTCCAGCGGTCGTCGGCAGCGTC	CZB-NXT-i7-00886	CAAGCAGAAGACGGCATACGAGATCCTTTCCAGCGGGTCTCGTGGGCTCGG
CZB-NXT-i5-00887	AATGATACGGCGACCACCGAGATCTACACTCATCGTGTAAATCGTCGGCAGCGTC	CZB-NXT-i7-00887	CAAGCAGAAGACGGCATACGAGATTCATCGTGTAAAGTCTCGTGGGCTCGG
CZB-NXT-i5-00888	AATGATACGGCGACCACCGAGATCTACACTCCACATAATGCTCGTCGGCAGCGTC	CZB-NXT-i7-00888	CAAGCAGAAGACGGCATACGAGATTCCACATAATGCGTCTCGTGGGCTCGG
CZB-NXT-i5-00889	AATGATACGGCGACCACCGAGATCTACACGGACACGAAATATCGTCGGCAGCGTC	CZB-NXT-i7-00889	CAAGCAGAAGACGGCATACGAGATGGACACGAAATAGTCTCGTGGGCTCGG
CZB-NXT-i5-00890	AATGATACGGCGACCACCGAGATCTACACTCCGAGAGTGGATCGTCGGCAGCGTC	CZB-NXT-i7-00890	CAAGCAGAAGACGGCATACGAGATTCCGAGAGTGGAGTCTCGTGGGCTCGG
CZB-NXT-i5-00891	AATGATACGGCGACCACCGAGATCTACACCGTTATTCCTGTTCGTCGGCAGCGTC	CZB-NXT-i7-00891	CAAGCAGAAGACGGCATACGAGATCGTTATTCCTGTGTCTCGTGGGCTCGG
CZB-NXT-i5-00892	AATGATACGGCGACCACCGAGATCTACACCTCTTGGAATAATCGTCGGCAGCGTC	CZB-NXT-i7-00892	CAAGCAGAAGACGGCATACGAGATCTCTTGGAATAAGTCTCGTGGGCTCGG
CZB-NXT-i5-00893	AATGATACGGCGACCACCGAGATCTACACCGAGTCGTAGAATCGTCGGCAGCGTC	CZB-NXT-i7-00893	CAAGCAGAAGACGGCATACGAGATCGAGTCGTAGAAGTCTCGTGGGCTCGG
CZB-NXT-i5-00894	AATGATACGGCGACCACCGAGATCTACACAAGGGTGTAGGATCGTCGGCAGCGTC	CZB-NXT-i7-00894	CAAGCAGAAGACGGCATACGAGATAAGGGTGTAGGAGTCTCGTGGGCTCGG
CZB-NXT-i5-00895	AATGATACGGCGACCACCGAGATCTACACGCGACTCACCCTTCGTCGGCAGCGTC	CZB-NXT-i7-00895	CAAGCAGAAGACGGCATACGAGATGCGACTCACCCTGTCTCGTGGGCTCGG
CZB-NXT-i5-00896	AATGATACGGCGACCACCGAGATCTACACACGAAACAGTTGTCGTCGGCAGCGTC	CZB-NXT-i7-00896	CAAGCAGAAGACGGCATACGAGATACGAAACAGTTGGTCTCGTGGGCTCGG
CZB-NXT-i5-00897	AATGATACGGCGACCACCGAGATCTACACCCGATGAGTGCCTCGTCGGCAGCGTC	CZB-NXT-i7-00897	CAAGCAGAAGACGGCATACGAGATCCGATGAGTGCCGTCTCGTGGGCTCGG
CZB-NXT-i5-00898	AATGATACGGCGACCACCGAGATCTACACCCGACCACGCATTCGTCGGCAGCGTC	CZB-NXT-i7-00898	CAAGCAGAAGACGGCATACGAGATCCGACCACGCATGTCTCGTGGGCTCGG
CZB-NXT-i5-00899	AATGATACGGCGACCACCGAGATCTACACTGGCGACAAGCGTCGTCGGCAGCGTC	CZB-NXT-i7-00899	CAAGCAGAAGACGGCATACGAGATTGGCGACAAGCGGTCTCGTGGGCTCGG
CZB-NXT-i5-00900	AATGATACGGCGACCACCGAGATCTACACCAAGATTCCAACTCGTCGGCAGCGTC	CZB-NXT-i7-00900	CAAGCAGAAGACGGCATACGAGATCAAGATTCCAACGTCTCGTGGGCTCGG
CZB-NXT-i5-00901	AATGATACGGCGACCACCGAGATCTACACTCAAACCTTTCATCGTCGGCAGCGTC	CZB-NXT-i7-00901	CAAGCAGAAGACGGCATACGAGATTCAAACCTTTCAGTCTCGTGGGCTCGG
CZB-NXT-i5-00902	AATGATACGGCGACCACCGAGATCTACACTTCTACATTGAATCGTCGGCAGCGTC	CZB-NXT-i7-00902	CAAGCAGAAGACGGCATACGAGATTTCTACATTGAAGTCTCGTGGGCTCGG
CZB-NXT-i5-00903	AATGATACGGCGACCACCGAGATCTACACGTCTTTATTGTATCGTCGGCAGCGTC	CZB-NXT-i7-00903	CAAGCAGAAGACGGCATACGAGATGTCTTTATTGTAGTCTCGTGGGCTCGG
CZB-NXT-i5-00904	AATGATACGGCGACCACCGAGATCTACACATGTAACTTAGGTCGTCGGCAGCGTC	CZB-NXT-i7-00904	CAAGCAGAAGACGGCATACGAGATATGTAACTTAGGGTCTCGTGGGCTCGG
CZB-NXT-i5-00905	AATGATACGGCGACCACCGAGATCTACACAATGTCAGGCTGTCGTCGGCAGCGTC	CZB-NXT-i7-00905	CAAGCAGAAGACGGCATACGAGATAATGTCAGGCTGGTCTCGTGGGCTCGG
CZB-NXT-i5-00906	AATGATACGGCGACCACCGAGATCTACACAACGGAGATTTATCGTCGGCAGCGTC	CZB-NXT-i7-00906	CAAGCAGAAGACGGCATACGAGATAACGGAGATTTAGTCTCGTGGGCTCGG
CZB-NXT-i5-00907	AATGATACGGCGACCACCGAGATCTACACCTTTATGACGGTTCGTCGGCAGCGTC	CZB-NXT-i7-00907	CAAGCAGAAGACGGCATACGAGATCTTTATGACGGTGTCTCGTGGGCTCGG
CZB-NXT-i5-00908	AATGATACGGCGACCACCGAGATCTACACGATGGTTAGACCTCGTCGGCAGCGTC	CZB-NXT-i7-00908	CAAGCAGAAGACGGCATACGAGATGATGGTTAGACCGTCTCGTGGGCTCGG
CZB-NXT-i5-00909	AATGATACGGCGACCACCGAGATCTACACTCTTGAAATCTGTCGTCGGCAGCGTC	CZB-NXT-i7-00909	CAAGCAGAAGACGGCATACGAGATTCTTGAAATCTGGTCTCGTGGGCTCGG
CZB-NXT-i5-00910	AATGATACGGCGACCACCGAGATCTACACGGACCTCCCTCGTCGTCGGCAGCGTC	CZB-NXT-i7-00910	CAAGCAGAAGACGGCATACGAGATGGACCTCCCTCGGTCTCGTGGGCTCGG
CZB-NXT-i5-00911	AATGATACGGCGACCACCGAGATCTACACTCTCGTTTACCGTCGTCGGCAGCGTC	CZB-NXT-i7-00911	CAAGCAGAAGACGGCATACGAGATTCTCGTTTACCGGTCTCGTGGGCTCGG
CZB-NXT-i5-00912	AATGATACGGCGACCACCGAGATCTACACGTGCTGAAAGGGTCGTCGGCAGCGTC	CZB-NXT-i7-00912	CAAGCAGAAGACGGCATACGAGATGTGCTGAAAGGGGTCTCGTGGGCTCGG
CZB-NXT-i5-00913	AATGATACGGCGACCACCGAGATCTACACGTTTGCCGTAACTCGTCGGCAGCGTC	CZB-NXT-i7-00913	CAAGCAGAAGACGGCATACGAGATGTTTGCCGTAACGTCTCGTGGGCTCGG
CZB-NXT-i5-00914	AATGATACGGCGACCACCGAGATCTACACACAGGAACGCCCTCGTCGGCAGCGTC	CZB-NXT-i7-00914	CAAGCAGAAGACGGCATACGAGATACAGGAACGCCCGTCTCGTGGGCTCGG
CZB-NXT-i5-00915	AATGATACGGCGACCACCGAGATCTACACACCCAGCGTCTATCGTCGGCAGCGTC	CZB-NXT-i7-00915	CAAGCAGAAGACGGCATACGAGATACCCAGCGTCTAGTCTCGTGGGCTCGG
CZB-NXT-i5-00916	AATGATACGGCGACCACCGAGATCTACACAGCGGAGTATGCTCGTCGGCAGCGTC	CZB-NXT-i7-00916	CAAGCAGAAGACGGCATACGAGATAGCGGAGTATGCGTCTCGTGGGCTCGG
CZB-NXT-i5-00917	AATGATACGGCGACCACCGAGATCTACACAGTAGGAGGCGATCGTCGGCAGCGTC	CZB-NXT-i7-00917	CAAGCAGAAGACGGCATACGAGATAGTAGGAGGCGAGTCTCGTGGGCTCGG
CZB-NXT-i5-00918	AATGATACGGCGACCACCGAGATCTACACTACGGTGGTAGGTCGTCGGCAGCGTC	CZB-NXT-i7-00918	CAAGCAGAAGACGGCATACGAGATTACGGTGGTAGGGTCTCGTGGGCTCGG
CZB-NXT-i5-00919	AATGATACGGCGACCACCGAGATCTACACTTCAATCTCGCTTCGTCGGCAGCGTC	CZB-NXT-i7-00919	CAAGCAGAAGACGGCATACGAGATTTCAATCTCGCTGTCTCGTGGGCTCGG
CZB-NXT-i5-00920	AATGATACGGCGACCACCGAGATCTACACCACGGGAATCTCTCGTCGGCAGCGTC	CZB-NXT-i7-00920	CAAGCAGAAGACGGCATACGAGATCACGGGAATCTCGTCTCGTGGGCTCGG
CZB-NXT-i5-00921	AATGATACGGCGACCACCGAGATCTACACCCAGTATCTCCATCGTCGGCAGCGTC	CZB-NXT-i7-00921	CAAGCAGAAGACGGCATACGAGATCCAGTATCTCCAGTCTCGTGGGCTCGG
CZB-NXT-i5-00922	AATGATACGGCGACCACCGAGATCTACACATACATAAGACATCGTCGGCAGCGTC	CZB-NXT-i7-00922	CAAGCAGAAGACGGCATACGAGATATACATAAGACAGTCTCGTGGGCTCGG
CZB-NXT-i5-00923	AATGATACGGCGACCACCGAGATCTACACGTGCTTGAATAATCGTCGGCAGCGTC	CZB-NXT-i7-00923	CAAGCAGAAGACGGCATACGAGATGTGCTTGAATAAGTCTCGTGGGCTCGG
CZB-NXT-i5-00924	AATGATACGGCGACCACCGAGATCTACACACGGGACAGGCGTCGTCGGCAGCGTC	CZB-NXT-i7-00924	CAAGCAGAAGACGGCATACGAGATACGGGACAGGCGGTCTCGTGGGCTCGG
CZB-NXT-i5-00925	AATGATACGGCGACCACCGAGATCTACACACCCAGACCGCCTCGTCGGCAGCGTC	CZB-NXT-i7-00925	CAAGCAGAAGACGGCATACGAGATACCCAGACCGCCGTCTCGTGGGCTCGG
CZB-NXT-i5-00926	AATGATACGGCGACCACCGAGATCTACACAATCGTTCGGTATCGTCGGCAGCGTC	CZB-NXT-i7-00926	CAAGCAGAAGACGGCATACGAGATAATCGTTCGGTAGTCTCGTGGGCTCGG
CZB-NXT-i5-00927	AATGATACGGCGACCACCGAGATCTACACATTGCTTAGAAATCGTCGGCAGCGTC	CZB-NXT-i7-00927	CAAGCAGAAGACGGCATACGAGATATTGCTTAGAAAGTCTCGTGGGCTCGG
CZB-NXT-i5-00928	AATGATACGGCGACCACCGAGATCTACACGCAGGCAGTGGATCGTCGGCAGCGTC	CZB-NXT-i7-00928	CAAGCAGAAGACGGCATACGAGATGCAGGCAGTGGAGTCTCGTGGGCTCGG
CZB-NXT-i5-00929	AATGATACGGCGACCACCGAGATCTACACAGGGCATAACTCTCGTCGGCAGCGTC	CZB-NXT-i7-00929	CAAGCAGAAGACGGCATACGAGATAGGGCATAACTCGTCTCGTGGGCTCGG
CZB-NXT-i5-00930	AATGATACGGCGACCACCGAGATCTACACCATAAGAACGCATCGTCGGCAGCGTC	CZB-NXT-i7-00930	CAAGCAGAAGACGGCATACGAGATCATAAGAACGCAGTCTCGTGGGCTCGG
CZB-NXT-i5-00931	AATGATACGGCGACCACCGAGATCTACACCGTCCTCTGGCGTCGTCGGCAGCGTC	CZB-NXT-i7-00931	CAAGCAGAAGACGGCATACGAGATCGTCCTCTGGCGGTCTCGTGGGCTCGG
CZB-NXT-i5-00932	AATGATACGGCGACCACCGAGATCTACACGACAGGAGTTCATCGTCGGCAGCGTC	CZB-NXT-i7-00932	CAAGCAGAAGACGGCATACGAGATGACAGGAGTTCAGTCTCGTGGGCTCGG
CZB-NXT-i5-00933	AATGATACGGCGACCACCGAGATCTACACGGAAACCACGAGTCGTCGGCAGCGTC	CZB-NXT-i7-00933	CAAGCAGAAGACGGCATACGAGATGGAAACCACGAGGTCTCGTGGGCTCGG
CZB-NXT-i5-00934	AATGATACGGCGACCACCGAGATCTACACCACCGTTTGACGTCGTCGGCAGCGTC	CZB-NXT-i7-00934	CAAGCAGAAGACGGCATACGAGATCACCGTTTGACGGTCTCGTGGGCTCGG
CZB-NXT-i5-00935	AATGATACGGCGACCACCGAGATCTACACGAATCCAGGGTTTCGTCGGCAGCGTC	CZB-NXT-i7-00935	CAAGCAGAAGACGGCATACGAGATGAATCCAGGGTTGTCTCGTGGGCTCGG
CZB-NXT-i5-00936	AATGATACGGCGACCACCGAGATCTACACGGCATTCCTACATCGTCGGCAGCGTC	CZB-NXT-i7-00936	CAAGCAGAAGACGGCATACGAGATGGCATTCCTACAGTCTCGTGGGCTCGG
CZB-NXT-i5-00937	AATGATACGGCGACCACCGAGATCTACACCTCTACGATAAATCGTCGGCAGCGTC	CZB-NXT-i7-00937	CAAGCAGAAGACGGCATACGAGATCTCTACGATAAAGTCTCGTGGGCTCGG
CZB-NXT-i5-00938	AATGATACGGCGACCACCGAGATCTACACGAAGTATTAGAATCGTCGGCAGCGTC	CZB-NXT-i7-00938	CAAGCAGAAGACGGCATACGAGATGAAGTATTAGAAGTCTCGTGGGCTCGG
CZB-NXT-i5-00939	AATGATACGGCGACCACCGAGATCTACACTTCGCCTGGAAATCGTCGGCAGCGTC	CZB-NXT-i7-00939	CAAGCAGAAGACGGCATACGAGATTTCGCCTGGAAAGTCTCGTGGGCTCGG
CZB-NXT-i5-00940	AATGATACGGCGACCACCGAGATCTACACATCTCTTGCGTCTCGTCGGCAGCGTC	CZB-NXT-i7-00940	CAAGCAGAAGACGGCATACGAGATATCTCTTGCGTCGTCTCGTGGGCTCGG
CZB-NXT-i5-00941	AATGATACGGCGACCACCGAGATCTACACCCGACCTTATGTTCGTCGGCAGCGTC	CZB-NXT-i7-00941	CAAGCAGAAGACGGCATACGAGATCCGACCTTATGTGTCTCGTGGGCTCGG
CZB-NXT-i5-00942	AATGATACGGCGACCACCGAGATCTACACCTATGCGGCGACTCGTCGGCAGCGTC	CZB-NXT-i7-00942	CAAGCAGAAGACGGCATACGAGATCTATGCGGCGACGTCTCGTGGGCTCGG
CZB-NXT-i5-00943	AATGATACGGCGACCACCGAGATCTACACGCGTGACCGCTATCGTCGGCAGCGTC	CZB-NXT-i7-00943	CAAGCAGAAGACGGCATACGAGATGCGTGACCGCTAGTCTCGTGGGCTCGG
CZB-NXT-i5-00944	AATGATACGGCGACCACCGAGATCTACACACTCGGTCGCCCTCGTCGGCAGCGTC	CZB-NXT-i7-00944	CAAGCAGAAGACGGCATACGAGATACTCGGTCGCCCGTCTCGTGGGCTCGG
CZB-NXT-i5-00945	AATGATACGGCGACCACCGAGATCTACACGTATGGGACTATTCGTCGGCAGCGTC	CZB-NXT-i7-00945	CAAGCAGAAGACGGCATACGAGATGTATGGGACTATGTCTCGTGGGCTCGG
CZB-NXT-i5-00946	AATGATACGGCGACCACCGAGATCTACACACCACCAACCTCTCGTCGGCAGCGTC	CZB-NXT-i7-00946	CAAGCAGAAGACGGCATACGAGATACCACCAACCTCGTCTCGTGGGCTCGG
CZB-NXT-i5-00947	AATGATACGGCGACCACCGAGATCTACACTCTGCCGCTACGTCGTCGGCAGCGTC	CZB-NXT-i7-00947	CAAGCAGAAGACGGCATACGAGATTCTGCCGCTACGGTCTCGTGGGCTCGG
CZB-NXT-i5-00948	AATGATACGGCGACCACCGAGATCTACACACCTGGGAGGGTTCGTCGGCAGCGTC	CZB-NXT-i7-00948	CAAGCAGAAGACGGCATACGAGATACCTGGGAGGGTGTCTCGTGGGCTCGG
CZB-NXT-i5-00949	AATGATACGGCGACCACCGAGATCTACACTAGAATCGGGTATCGTCGGCAGCGTC	CZB-NXT-i7-00949	CAAGCAGAAGACGGCATACGAGATTAGAATCGGGTAGTCTCGTGGGCTCGG
CZB-NXT-i5-00950	AATGATACGGCGACCACCGAGATCTACACTTTCAATCGGACTCGTCGGCAGCGTC	CZB-NXT-i7-00950	CAAGCAGAAGACGGCATACGAGATTTTCAATCGGACGTCTCGTGGGCTCGG
CZB-NXT-i5-00951	AATGATACGGCGACCACCGAGATCTACACGGGTTCCTTGCCTCGTCGGCAGCGTC	CZB-NXT-i7-00951	CAAGCAGAAGACGGCATACGAGATGGGTTCCTTGCCGTCTCGTGGGCTCGG
CZB-NXT-i5-00952	AATGATACGGCGACCACCGAGATCTACACAATGGAAATGATTCGTCGGCAGCGTC	CZB-NXT-i7-00952	CAAGCAGAAGACGGCATACGAGATAATGGAAATGATGTCTCGTGGGCTCGG
CZB-NXT-i5-00953	AATGATACGGCGACCACCGAGATCTACACGGACTGTAACCGTCGTCGGCAGCGTC	CZB-NXT-i7-00953	CAAGCAGAAGACGGCATACGAGATGGACTGTAACCGGTCTCGTGGGCTCGG
CZB-NXT-i5-00954	AATGATACGGCGACCACCGAGATCTACACATGGTATCGTATTCGTCGGCAGCGTC	CZB-NXT-i7-00954	CAAGCAGAAGACGGCATACGAGATATGGTATCGTATGTCTCGTGGGCTCGG
CZB-NXT-i5-00955	AATGATACGGCGACCACCGAGATCTACACCGCTTCCGAGCCTCGTCGGCAGCGTC	CZB-NXT-i7-00955	CAAGCAGAAGACGGCATACGAGATCGCTTCCGAGCCGTCTCGTGGGCTCGG
CZB-NXT-i5-00956	AATGATACGGCGACCACCGAGATCTACACTTAGTGATAACCTCGTCGGCAGCGTC	CZB-NXT-i7-00956	CAAGCAGAAGACGGCATACGAGATTTAGTGATAACCGTCTCGTGGGCTCGG
CZB-NXT-i5-00957	AATGATACGGCGACCACCGAGATCTACACATCATCTTCTTATCGTCGGCAGCGTC	CZB-NXT-i7-00957	CAAGCAGAAGACGGCATACGAGATATCATCTTCTTAGTCTCGTGGGCTCGG
CZB-NXT-i5-00958	AATGATACGGCGACCACCGAGATCTACACGGAGCACTGTCATCGTCGGCAGCGTC	CZB-NXT-i7-00958	CAAGCAGAAGACGGCATACGAGATGGAGCACTGTCAGTCTCGTGGGCTCGG
CZB-NXT-i5-00959	AATGATACGGCGACCACCGAGATCTACACCCTAAACATAACTCGTCGGCAGCGTC	CZB-NXT-i7-00959	CAAGCAGAAGACGGCATACGAGATCCTAAACATAACGTCTCGTGGGCTCGG
CZB-NXT-i5-00960	AATGATACGGCGACCACCGAGATCTACACTCTCCGTAGGGCTCGTCGGCAGCGTC	CZB-NXT-i7-00960	CAAGCAGAAGACGGCATACGAGATTCTCCGTAGGGCGTCTCGTGGGCTCGG
CZB-NXT-i5-00961	AATGATACGGCGACCACCGAGATCTACACCCTCAGGTCGTGTCGTCGGCAGCGTC	CZB-NXT-i7-00961	CAAGCAGAAGACGGCATACGAGATCCTCAGGTCGTGGTCTCGTGGGCTCGG
CZB-NXT-i5-00962	AATGATACGGCGACCACCGAGATCTACACTCTCCTGGTGACTCGTCGGCAGCGTC	CZB-NXT-i7-00962	CAAGCAGAAGACGGCATACGAGATTCTCCTGGTGACGTCTCGTGGGCTCGG
CZB-NXT-i5-00963	AATGATACGGCGACCACCGAGATCTACACGCTGGTAGATAATCGTCGGCAGCGTC	CZB-NXT-i7-00963	CAAGCAGAAGACGGCATACGAGATGCTGGTAGATAAGTCTCGTGGGCTCGG
CZB-NXT-i5-00964	AATGATACGGCGACCACCGAGATCTACACATGTTTCTAATCTCGTCGGCAGCGTC	CZB-NXT-i7-00964	CAAGCAGAAGACGGCATACGAGATATGTTTCTAATCGTCTCGTGGGCTCGG
CZB-NXT-i5-00965	AATGATACGGCGACCACCGAGATCTACACAGCCCAAGCGGCTCGTCGGCAGCGTC	CZB-NXT-i7-00965	CAAGCAGAAGACGGCATACGAGATAGCCCAAGCGGCGTCTCGTGGGCTCGG
CZB-NXT-i5-00966	AATGATACGGCGACCACCGAGATCTACACTAGGGTCAAGTGTCGTCGGCAGCGTC	CZB-NXT-i7-00966	CAAGCAGAAGACGGCATACGAGATTAGGGTCAAGTGGTCTCGTGGGCTCGG
CZB-NXT-i5-00967	AATGATACGGCGACCACCGAGATCTACACGGGCTGACGCCATCGTCGGCAGCGTC	CZB-NXT-i7-00967	CAAGCAGAAGACGGCATACGAGATGGGCTGACGCCAGTCTCGTGGGCTCGG
CZB-NXT-i5-00968	AATGATACGGCGACCACCGAGATCTACACACTTTCAGCCAATCGTCGGCAGCGTC	CZB-NXT-i7-00968	CAAGCAGAAGACGGCATACGAGATACTTTCAGCCAAGTCTCGTGGGCTCGG
CZB-NXT-i5-00969	AATGATACGGCGACCACCGAGATCTACACGACCTTGCCTCGTCGTCGGCAGCGTC	CZB-NXT-i7-00969	CAAGCAGAAGACGGCATACGAGATGACCTTGCCTCGGTCTCGTGGGCTCGG
CZB-NXT-i5-00970	AATGATACGGCGACCACCGAGATCTACACTACGGGCGACAATCGTCGGCAGCGTC	CZB-NXT-i7-00970	CAAGCAGAAGACGGCATACGAGATTACGGGCGACAAGTCTCGTGGGCTCGG
CZB-NXT-i5-00971	AATGATACGGCGACCACCGAGATCTACACTGATAGTTTCTATCGTCGGCAGCGTC	CZB-NXT-i7-00971	CAAGCAGAAGACGGCATACGAGATTGATAGTTTCTAGTCTCGTGGGCTCGG
CZB-NXT-i5-00972	AATGATACGGCGACCACCGAGATCTACACTTCAGTAAACCGTCGTCGGCAGCGTC	CZB-NXT-i7-00972	CAAGCAGAAGACGGCATACGAGATTTCAGTAAACCGGTCTCGTGGGCTCGG
CZB-NXT-i5-00973	AATGATACGGCGACCACCGAGATCTACACAAGCAATCCATTTCGTCGGCAGCGTC	CZB-NXT-i7-00973	CAAGCAGAAGACGGCATACGAGATAAGCAATCCATTGTCTCGTGGGCTCGG
CZB-NXT-i5-00974	AATGATACGGCGACCACCGAGATCTACACTACACTAACCATTCGTCGGCAGCGTC	CZB-NXT-i7-00974	CAAGCAGAAGACGGCATACGAGATTACACTAACCATGTCTCGTGGGCTCGG
CZB-NXT-i5-00975	AATGATACGGCGACCACCGAGATCTACACATGAACGGACTGTCGTCGGCAGCGTC	CZB-NXT-i7-00975	CAAGCAGAAGACGGCATACGAGATATGAACGGACTGGTCTCGTGGGCTCGG
CZB-NXT-i5-00976	AATGATACGGCGACCACCGAGATCTACACTTTCACTTGACATCGTCGGCAGCGTC	CZB-NXT-i7-00976	CAAGCAGAAGACGGCATACGAGATTTTCACTTGACAGTCTCGTGGGCTCGG
CZB-NXT-i5-00977	AATGATACGGCGACCACCGAGATCTACACATTATTCAAGGGTCGTCGGCAGCGTC	CZB-NXT-i7-00977	CAAGCAGAAGACGGCATACGAGATATTATTCAAGGGGTCTCGTGGGCTCGG
CZB-NXT-i5-00978	AATGATACGGCGACCACCGAGATCTACACCCTGCTCCGATATCGTCGGCAGCGTC	CZB-NXT-i7-00978	CAAGCAGAAGACGGCATACGAGATCCTGCTCCGATAGTCTCGTGGGCTCGG
CZB-NXT-i5-00979	AATGATACGGCGACCACCGAGATCTACACCCACCTACGGTCTCGTCGGCAGCGTC	CZB-NXT-i7-00979	CAAGCAGAAGACGGCATACGAGATCCACCTACGGTCGTCTCGTGGGCTCGG
CZB-NXT-i5-00980	AATGATACGGCGACCACCGAGATCTACACCCTAACCTGGTCTCGTCGGCAGCGTC	CZB-NXT-i7-00980	CAAGCAGAAGACGGCATACGAGATCCTAACCTGGTCGTCTCGTGGGCTCGG
CZB-NXT-i5-00981	AATGATACGGCGACCACCGAGATCTACACTCACTCACGATGTCGTCGGCAGCGTC	CZB-NXT-i7-00981	CAAGCAGAAGACGGCATACGAGATTCACTCACGATGGTCTCGTGGGCTCGG
CZB-NXT-i5-00982	AATGATACGGCGACCACCGAGATCTACACAGCGAAATCGTATCGTCGGCAGCGTC	CZB-NXT-i7-00982	CAAGCAGAAGACGGCATACGAGATAGCGAAATCGTAGTCTCGTGGGCTCGG
CZB-NXT-i5-00983	AATGATACGGCGACCACCGAGATCTACACTCTTGGAAGCACTCGTCGGCAGCGTC	CZB-NXT-i7-00983	CAAGCAGAAGACGGCATACGAGATTCTTGGAAGCACGTCTCGTGGGCTCGG
CZB-NXT-i5-00984	AATGATACGGCGACCACCGAGATCTACACAAAGCCTGTGTGTCGTCGGCAGCGTC	CZB-NXT-i7-00984	CAAGCAGAAGACGGCATACGAGATAAAGCCTGTGTGGTCTCGTGGGCTCGG
CZB-NXT-i5-00985	AATGATACGGCGACCACCGAGATCTACACTGACTTTATGTATCGTCGGCAGCGTC	CZB-NXT-i7-00985	CAAGCAGAAGACGGCATACGAGATTGACTTTATGTAGTCTCGTGGGCTCGG
CZB-NXT-i5-00986	AATGATACGGCGACCACCGAGATCTACACGGAAGATGTTGTTCGTCGGCAGCGTC	CZB-NXT-i7-00986	CAAGCAGAAGACGGCATACGAGATGGAAGATGTTGTGTCTCGTGGGCTCGG
CZB-NXT-i5-00987	AATGATACGGCGACCACCGAGATCTACACGGATTGGCTCCATCGTCGGCAGCGTC	CZB-NXT-i7-00987	CAAGCAGAAGACGGCATACGAGATGGATTGGCTCCAGTCTCGTGGGCTCGG
CZB-NXT-i5-00988	AATGATACGGCGACCACCGAGATCTACACACACGGGAGAAATCGTCGGCAGCGTC	CZB-NXT-i7-00988	CAAGCAGAAGACGGCATACGAGATACACGGGAGAAAGTCTCGTGGGCTCGG
CZB-NXT-i5-00989	AATGATACGGCGACCACCGAGATCTACACTGGACATTCACATCGTCGGCAGCGTC	CZB-NXT-i7-00989	CAAGCAGAAGACGGCATACGAGATTGGACATTCACAGTCTCGTGGGCTCGG
CZB-NXT-i5-00990	AATGATACGGCGACCACCGAGATCTACACTATCGGGCACCGTCGTCGGCAGCGTC	CZB-NXT-i7-00990	CAAGCAGAAGACGGCATACGAGATTATCGGGCACCGGTCTCGTGGGCTCGG
CZB-NXT-i5-00991	AATGATACGGCGACCACCGAGATCTACACCCACCCGCAGATTCGTCGGCAGCGTC	CZB-NXT-i7-00991	CAAGCAGAAGACGGCATACGAGATCCACCCGCAGATGTCTCGTGGGCTCGG
CZB-NXT-i5-00992	AATGATACGGCGACCACCGAGATCTACACTTGATTTCGTCGTCGTCGGCAGCGTC	CZB-NXT-i7-00992	CAAGCAGAAGACGGCATACGAGATTTGATTTCGTCGGTCTCGTGGGCTCGG
CZB-NXT-i5-00993	AATGATACGGCGACCACCGAGATCTACACGACGAACGCCCTTCGTCGGCAGCGTC	CZB-NXT-i7-00993	CAAGCAGAAGACGGCATACGAGATGACGAACGCCCTGTCTCGTGGGCTCGG
CZB-NXT-i5-00994	AATGATACGGCGACCACCGAGATCTACACTCAGTTGTCGGATCGTCGGCAGCGTC	CZB-NXT-i7-00994	CAAGCAGAAGACGGCATACGAGATTCAGTTGTCGGAGTCTCGTGGGCTCGG
CZB-NXT-i5-00995	AATGATACGGCGACCACCGAGATCTACACACGCACTCGGGATCGTCGGCAGCGTC	CZB-NXT-i7-00995	CAAGCAGAAGACGGCATACGAGATACGCACTCGGGAGTCTCGTGGGCTCGG
CZB-NXT-i5-00996	AATGATACGGCGACCACCGAGATCTACACTTTACGCCGCCGTCGTCGGCAGCGTC	CZB-NXT-i7-00996	CAAGCAGAAGACGGCATACGAGATTTTACGCCGCCGGTCTCGTGGGCTCGG
CZB-NXT-i5-00997	AATGATACGGCGACCACCGAGATCTACACTTGGTCTATGAATCGTCGGCAGCGTC	CZB-NXT-i7-00997	CAAGCAGAAGACGGCATACGAGATTTGGTCTATGAAGTCTCGTGGGCTCGG
CZB-NXT-i5-00998	AATGATACGGCGACCACCGAGATCTACACCGGGCGTATTAGTCGTCGGCAGCGTC	CZB-NXT-i7-00998	CAAGCAGAAGACGGCATACGAGATCGGGCGTATTAGGTCTCGTGGGCTCGG
CZB-NXT-i5-00999	AATGATACGGCGACCACCGAGATCTACACCGCACGAGTCAATCGTCGGCAGCGTC	CZB-NXT-i7-00999	CAAGCAGAAGACGGCATACGAGATCGCACGAGTCAAGTCTCGTGGGCTCGG
CZB-NXT-i5-01000	AATGATACGGCGACCACCGAGATCTACACAACGCCCTGAAATCGTCGGCAGCGTC	CZB-NXT-i7-01000	CAAGCAGAAGACGGCATACGAGATAACGCCCTGAAAGTCTCGTGGGCTCGG
CZB-NXT-i5-01001	AATGATACGGCGACCACCGAGATCTACACTTCGGTGGTGTATCGTCGGCAGCGTC	CZB-NXT-i7-01001	CAAGCAGAAGACGGCATACGAGATTTCGGTGGTGTAGTCTCGTGGGCTCGG
CZB-NXT-i5-01002	AATGATACGGCGACCACCGAGATCTACACAGCACACGGAAATCGTCGGCAGCGTC	CZB-NXT-i7-01002	CAAGCAGAAGACGGCATACGAGATAGCACACGGAAAGTCTCGTGGGCTCGG
CZB-NXT-i5-01003	AATGATACGGCGACCACCGAGATCTACACACGCCGCAGCCATCGTCGGCAGCGTC	CZB-NXT-i7-01003	CAAGCAGAAGACGGCATACGAGATACGCCGCAGCCAGTCTCGTGGGCTCGG
CZB-NXT-i5-01004	AATGATACGGCGACCACCGAGATCTACACCTTAGTCGGAGATCGTCGGCAGCGTC	CZB-NXT-i7-01004	CAAGCAGAAGACGGCATACGAGATCTTAGTCGGAGAGTCTCGTGGGCTCGG
CZB-NXT-i5-01005	AATGATACGGCGACCACCGAGATCTACACTTGACTATTTACTCGTCGGCAGCGTC	CZB-NXT-i7-01005	CAAGCAGAAGACGGCATACGAGATTTGACTATTTACGTCTCGTGGGCTCGG
CZB-NXT-i5-01006	AATGATACGGCGACCACCGAGATCTACACTTGTAGTGCCTATCGTCGGCAGCGTC	CZB-NXT-i7-01006	CAAGCAGAAGACGGCATACGAGATTTGTAGTGCCTAGTCTCGTGGGCTCGG
CZB-NXT-i5-01007	AATGATACGGCGACCACCGAGATCTACACGCCAATAGAGCGTCGTCGGCAGCGTC	CZB-NXT-i7-01007	CAAGCAGAAGACGGCATACGAGATGCCAATAGAGCGGTCTCGTGGGCTCGG
CZB-NXT-i5-01008	AATGATACGGCGACCACCGAGATCTACACTACATTCTATGCTCGTCGGCAGCGTC	CZB-NXT-i7-01008	CAAGCAGAAGACGGCATACGAGATTACATTCTATGCGTCTCGTGGGCTCGG
CZB-NXT-i5-01009	AATGATACGGCGACCACCGAGATCTACACGAATAGCGGCAATCGTCGGCAGCGTC	CZB-NXT-i7-01009	CAAGCAGAAGACGGCATACGAGATGAATAGCGGCAAGTCTCGTGGGCTCGG
CZB-NXT-i5-01010	AATGATACGGCGACCACCGAGATCTACACGCCTCCAAGTGGTCGTCGGCAGCGTC	CZB-NXT-i7-01010	CAAGCAGAAGACGGCATACGAGATGCCTCCAAGTGGGTCTCGTGGGCTCGG
CZB-NXT-i5-01011	AATGATACGGCGACCACCGAGATCTACACCTTTGTCAATAGTCGTCGGCAGCGTC	CZB-NXT-i7-01011	CAAGCAGAAGACGGCATACGAGATCTTTGTCAATAGGTCTCGTGGGCTCGG
CZB-NXT-i5-01012	AATGATACGGCGACCACCGAGATCTACACCAGGTAAGCGGATCGTCGGCAGCGTC	CZB-NXT-i7-01012	CAAGCAGAAGACGGCATACGAGATCAGGTAAGCGGAGTCTCGTGGGCTCGG
CZB-NXT-i5-01013	AATGATACGGCGACCACCGAGATCTACACATCTGCGATGCCTCGTCGGCAGCGTC	CZB-NXT-i7-01013	CAAGCAGAAGACGGCATACGAGATATCTGCGATGCCGTCTCGTGGGCTCGG
CZB-NXT-i5-01014	AATGATACGGCGACCACCGAGATCTACACCCCGATGTGGTATCGTCGGCAGCGTC	CZB-NXT-i7-01014	CAAGCAGAAGACGGCATACGAGATCCCGATGTGGTAGTCTCGTGGGCTCGG
CZB-NXT-i5-01015	AATGATACGGCGACCACCGAGATCTACACCGAGTCATAAGCTCGTCGGCAGCGTC	CZB-NXT-i7-01015	CAAGCAGAAGACGGCATACGAGATCGAGTCATAAGCGTCTCGTGGGCTCGG
CZB-NXT-i5-01016	AATGATACGGCGACCACCGAGATCTACACGCTTTCGGTTGGTCGTCGGCAGCGTC	CZB-NXT-i7-01016	CAAGCAGAAGACGGCATACGAGATGCTTTCGGTTGGGTCTCGTGGGCTCGG
CZB-NXT-i5-01017	AATGATACGGCGACCACCGAGATCTACACACGACGGGCAAATCGTCGGCAGCGTC	CZB-NXT-i7-01017	CAAGCAGAAGACGGCATACGAGATACGACGGGCAAAGTCTCGTGGGCTCGG
CZB-NXT-i5-01018	AATGATACGGCGACCACCGAGATCTACACGGGAACTGCCTATCGTCGGCAGCGTC	CZB-NXT-i7-01018	CAAGCAGAAGACGGCATACGAGATGGGAACTGCCTAGTCTCGTGGGCTCGG
CZB-NXT-i5-01019	AATGATACGGCGACCACCGAGATCTACACGAAATCAACACATCGTCGGCAGCGTC	CZB-NXT-i7-01019	CAAGCAGAAGACGGCATACGAGATGAAATCAACACAGTCTCGTGGGCTCGG
CZB-NXT-i5-01020	AATGATACGGCGACCACCGAGATCTACACCGTCGTCTTTGTTCGTCGGCAGCGTC	CZB-NXT-i7-01020	CAAGCAGAAGACGGCATACGAGATCGTCGTCTTTGTGTCTCGTGGGCTCGG
CZB-NXT-i5-01021	AATGATACGGCGACCACCGAGATCTACACCAGAAAGCACGATCGTCGGCAGCGTC	CZB-NXT-i7-01021	CAAGCAGAAGACGGCATACGAGATCAGAAAGCACGAGTCTCGTGGGCTCGG
CZB-NXT-i5-01022	AATGATACGGCGACCACCGAGATCTACACTGCGTCTTCGCTTCGTCGGCAGCGTC	CZB-NXT-i7-01022	CAAGCAGAAGACGGCATACGAGATTGCGTCTTCGCTGTCTCGTGGGCTCGG
CZB-NXT-i5-01023	AATGATACGGCGACCACCGAGATCTACACTTCTTCGCTCACTCGTCGGCAGCGTC	CZB-NXT-i7-01023	CAAGCAGAAGACGGCATACGAGATTTCTTCGCTCACGTCTCGTGGGCTCGG
CZB-NXT-i5-01024	AATGATACGGCGACCACCGAGATCTACACTGTGGGTGAACATCGTCGGCAGCGTC	CZB-NXT-i7-01024	CAAGCAGAAGACGGCATACGAGATTGTGGGTGAACAGTCTCGTGGGCTCGG
CZB-NXT-i5-01025	AATGATACGGCGACCACCGAGATCTACACGGGACTCAATCCTCGTCGGCAGCGTC	CZB-NXT-i7-01025	CAAGCAGAAGACGGCATACGAGATGGGACTCAATCCGTCTCGTGGGCTCGG
CZB-NXT-i5-01026	AATGATACGGCGACCACCGAGATCTACACTACGAGCCATCCTCGTCGGCAGCGTC	CZB-NXT-i7-01026	CAAGCAGAAGACGGCATACGAGATTACGAGCCATCCGTCTCGTGGGCTCGG
CZB-NXT-i5-01027	AATGATACGGCGACCACCGAGATCTACACTACATCCGATAATCGTCGGCAGCGTC	CZB-NXT-i7-01027	CAAGCAGAAGACGGCATACGAGATTACATCCGATAAGTCTCGTGGGCTCGG
CZB-NXT-i5-01028	AATGATACGGCGACCACCGAGATCTACACCCCACAAGTCCGTCGTCGGCAGCGTC	CZB-NXT-i7-01028	CAAGCAGAAGACGGCATACGAGATCCCACAAGTCCGGTCTCGTGGGCTCGG
CZB-NXT-i5-01029	AATGATACGGCGACCACCGAGATCTACACGCGTGGAGAGAATCGTCGGCAGCGTC	CZB-NXT-i7-01029	CAAGCAGAAGACGGCATACGAGATGCGTGGAGAGAAGTCTCGTGGGCTCGG
CZB-NXT-i5-01030	AATGATACGGCGACCACCGAGATCTACACTCGGTCTGCGAGTCGTCGGCAGCGTC	CZB-NXT-i7-01030	CAAGCAGAAGACGGCATACGAGATTCGGTCTGCGAGGTCTCGTGGGCTCGG
CZB-NXT-i5-01031	AATGATACGGCGACCACCGAGATCTACACCGATGAACACAATCGTCGGCAGCGTC	CZB-NXT-i7-01031	CAAGCAGAAGACGGCATACGAGATCGATGAACACAAGTCTCGTGGGCTCGG
CZB-NXT-i5-01032	AATGATACGGCGACCACCGAGATCTACACATGGGAAGTCGCTCGTCGGCAGCGTC	CZB-NXT-i7-01032	CAAGCAGAAGACGGCATACGAGATATGGGAAGTCGCGTCTCGTGGGCTCGG
CZB-NXT-i5-01033	AATGATACGGCGACCACCGAGATCTACACCGATTTCAGAGATCGTCGGCAGCGTC	CZB-NXT-i7-01033	CAAGCAGAAGACGGCATACGAGATCGATTTCAGAGAGTCTCGTGGGCTCGG
CZB-NXT-i5-01034	AATGATACGGCGACCACCGAGATCTACACATTGTGTCTGAATCGTCGGCAGCGTC	CZB-NXT-i7-01034	CAAGCAGAAGACGGCATACGAGATATTGTGTCTGAAGTCTCGTGGGCTCGG
CZB-NXT-i5-01035	AATGATACGGCGACCACCGAGATCTACACTTCACTGATAAGTCGTCGGCAGCGTC	CZB-NXT-i7-01035	CAAGCAGAAGACGGCATACGAGATTTCACTGATAAGGTCTCGTGGGCTCGG
CZB-NXT-i5-01036	AATGATACGGCGACCACCGAGATCTACACCCCTCATCAGGCTCGTCGGCAGCGTC	CZB-NXT-i7-01036	CAAGCAGAAGACGGCATACGAGATCCCTCATCAGGCGTCTCGTGGGCTCGG
CZB-NXT-i5-01037	AATGATACGGCGACCACCGAGATCTACACGACTTACAACGATCGTCGGCAGCGTC	CZB-NXT-i7-01037	CAAGCAGAAGACGGCATACGAGATGACTTACAACGAGTCTCGTGGGCTCGG
CZB-NXT-i5-01038	AATGATACGGCGACCACCGAGATCTACACGTCGGTAGGAGTTCGTCGGCAGCGTC	CZB-NXT-i7-01038	CAAGCAGAAGACGGCATACGAGATGTCGGTAGGAGTGTCTCGTGGGCTCGG
CZB-NXT-i5-01039	AATGATACGGCGACCACCGAGATCTACACCGCTAACTGGGTTCGTCGGCAGCGTC	CZB-NXT-i7-01039	CAAGCAGAAGACGGCATACGAGATCGCTAACTGGGTGTCTCGTGGGCTCGG
CZB-NXT-i5-01040	AATGATACGGCGACCACCGAGATCTACACAGTAAATCTACATCGTCGGCAGCGTC	CZB-NXT-i7-01040	CAAGCAGAAGACGGCATACGAGATAGTAAATCTACAGTCTCGTGGGCTCGG
CZB-NXT-i5-01041	AATGATACGGCGACCACCGAGATCTACACCGTGTTTACCTGTCGTCGGCAGCGTC	CZB-NXT-i7-01041	CAAGCAGAAGACGGCATACGAGATCGTGTTTACCTGGTCTCGTGGGCTCGG
CZB-NXT-i5-01042	AATGATACGGCGACCACCGAGATCTACACACCGCATCTTGATCGTCGGCAGCGTC	CZB-NXT-i7-01042	CAAGCAGAAGACGGCATACGAGATACCGCATCTTGAGTCTCGTGGGCTCGG
CZB-NXT-i5-01043	AATGATACGGCGACCACCGAGATCTACACAGAACATTTACGTCGTCGGCAGCGTC	CZB-NXT-i7-01043	CAAGCAGAAGACGGCATACGAGATAGAACATTTACGGTCTCGTGGGCTCGG
CZB-NXT-i5-01044	AATGATACGGCGACCACCGAGATCTACACGTATCCCACGGATCGTCGGCAGCGTC	CZB-NXT-i7-01044	CAAGCAGAAGACGGCATACGAGATGTATCCCACGGAGTCTCGTGGGCTCGG
CZB-NXT-i5-01045	AATGATACGGCGACCACCGAGATCTACACGTGTTTACAGGATCGTCGGCAGCGTC	CZB-NXT-i7-01045	CAAGCAGAAGACGGCATACGAGATGTGTTTACAGGAGTCTCGTGGGCTCGG
CZB-NXT-i5-01046	AATGATACGGCGACCACCGAGATCTACACAGCGGCAATCCGTCGTCGGCAGCGTC	CZB-NXT-i7-01046	CAAGCAGAAGACGGCATACGAGATAGCGGCAATCCGGTCTCGTGGGCTCGG
CZB-NXT-i5-01047	AATGATACGGCGACCACCGAGATCTACACAGTGCGGGCTCGTCGTCGGCAGCGTC	CZB-NXT-i7-01047	CAAGCAGAAGACGGCATACGAGATAGTGCGGGCTCGGTCTCGTGGGCTCGG
CZB-NXT-i5-01048	AATGATACGGCGACCACCGAGATCTACACACCCTCCAGTTATCGTCGGCAGCGTC	CZB-NXT-i7-01048	CAAGCAGAAGACGGCATACGAGATACCCTCCAGTTAGTCTCGTGGGCTCGG
CZB-NXT-i5-01049	AATGATACGGCGACCACCGAGATCTACACTCGTTGTCCACGTCGTCGGCAGCGTC	CZB-NXT-i7-01049	CAAGCAGAAGACGGCATACGAGATTCGTTGTCCACGGTCTCGTGGGCTCGG
CZB-NXT-i5-01050	AATGATACGGCGACCACCGAGATCTACACTAAATCTCCTTGTCGTCGGCAGCGTC	CZB-NXT-i7-01050	CAAGCAGAAGACGGCATACGAGATTAAATCTCCTTGGTCTCGTGGGCTCGG
CZB-NXT-i5-01051	AATGATACGGCGACCACCGAGATCTACACATAGGCGAACCGTCGTCGGCAGCGTC	CZB-NXT-i7-01051	CAAGCAGAAGACGGCATACGAGATATAGGCGAACCGGTCTCGTGGGCTCGG
CZB-NXT-i5-01052	AATGATACGGCGACCACCGAGATCTACACCATCGGCTGCCATCGTCGGCAGCGTC	CZB-NXT-i7-01052	CAAGCAGAAGACGGCATACGAGATCATCGGCTGCCAGTCTCGTGGGCTCGG
CZB-NXT-i5-01053	AATGATACGGCGACCACCGAGATCTACACGTGAGCAACCTCTCGTCGGCAGCGTC	CZB-NXT-i7-01053	CAAGCAGAAGACGGCATACGAGATGTGAGCAACCTCGTCTCGTGGGCTCGG
CZB-NXT-i5-01054	AATGATACGGCGACCACCGAGATCTACACACGAGAAACCGATCGTCGGCAGCGTC	CZB-NXT-i7-01054	CAAGCAGAAGACGGCATACGAGATACGAGAAACCGAGTCTCGTGGGCTCGG
CZB-NXT-i5-01055	AATGATACGGCGACCACCGAGATCTACACCGAGTAGGTTCATCGTCGGCAGCGTC	CZB-NXT-i7-01055	CAAGCAGAAGACGGCATACGAGATCGAGTAGGTTCAGTCTCGTGGGCTCGG
CZB-NXT-i5-01056	AATGATACGGCGACCACCGAGATCTACACTAGGAGCGTGTTTCGTCGGCAGCGTC	CZB-NXT-i7-01056	CAAGCAGAAGACGGCATACGAGATTAGGAGCGTGTTGTCTCGTGGGCTCGG
CZB-NXT-i5-01057	AATGATACGGCGACCACCGAGATCTACACTGCCTGGATGGGTCGTCGGCAGCGTC	CZB-NXT-i7-01057	CAAGCAGAAGACGGCATACGAGATTGCCTGGATGGGGTCTCGTGGGCTCGG
CZB-NXT-i5-01058	AATGATACGGCGACCACCGAGATCTACACCAGAGGTCACGGTCGTCGGCAGCGTC	CZB-NXT-i7-01058	CAAGCAGAAGACGGCATACGAGATCAGAGGTCACGGGTCTCGTGGGCTCGG
CZB-NXT-i5-01059	AATGATACGGCGACCACCGAGATCTACACCCCGACAGGACATCGTCGGCAGCGTC	CZB-NXT-i7-01059	CAAGCAGAAGACGGCATACGAGATCCCGACAGGACAGTCTCGTGGGCTCGG
CZB-NXT-i5-01060	AATGATACGGCGACCACCGAGATCTACACATCAAGTGCCGATCGTCGGCAGCGTC	CZB-NXT-i7-01060	CAAGCAGAAGACGGCATACGAGATATCAAGTGCCGAGTCTCGTGGGCTCGG
CZB-NXT-i5-01061	AATGATACGGCGACCACCGAGATCTACACGGGCAAAGATGGTCGTCGGCAGCGTC	CZB-NXT-i7-01061	CAAGCAGAAGACGGCATACGAGATGGGCAAAGATGGGTCTCGTGGGCTCGG
CZB-NXT-i5-01062	AATGATACGGCGACCACCGAGATCTACACTTCTCCTGCTGCTCGTCGGCAGCGTC	CZB-NXT-i7-01062	CAAGCAGAAGACGGCATACGAGATTTCTCCTGCTGCGTCTCGTGGGCTCGG
CZB-NXT-i5-01063	AATGATACGGCGACCACCGAGATCTACACGCATCAACTTTCTCGTCGGCAGCGTC	CZB-NXT-i7-01063	CAAGCAGAAGACGGCATACGAGATGCATCAACTTTCGTCTCGTGGGCTCGG
CZB-NXT-i5-01064	AATGATACGGCGACCACCGAGATCTACACTGACCCTCTGTGTCGTCGGCAGCGTC	CZB-NXT-i7-01064	CAAGCAGAAGACGGCATACGAGATTGACCCTCTGTGGTCTCGTGGGCTCGG
CZB-NXT-i5-01065	AATGATACGGCGACCACCGAGATCTACACCTAAGAAGGTGATCGTCGGCAGCGTC	CZB-NXT-i7-01065	CAAGCAGAAGACGGCATACGAGATCTAAGAAGGTGAGTCTCGTGGGCTCGG
CZB-NXT-i5-01066	AATGATACGGCGACCACCGAGATCTACACTACGATTACCTATCGTCGGCAGCGTC	CZB-NXT-i7-01066	CAAGCAGAAGACGGCATACGAGATTACGATTACCTAGTCTCGTGGGCTCGG
CZB-NXT-i5-01067	AATGATACGGCGACCACCGAGATCTACACAATAAGCCCGTATCGTCGGCAGCGTC	CZB-NXT-i7-01067	CAAGCAGAAGACGGCATACGAGATAATAAGCCCGTAGTCTCGTGGGCTCGG
CZB-NXT-i5-01068	AATGATACGGCGACCACCGAGATCTACACGTATGGGAGGCGTCGTCGGCAGCGTC	CZB-NXT-i7-01068	CAAGCAGAAGACGGCATACGAGATGTATGGGAGGCGGTCTCGTGGGCTCGG
CZB-NXT-i5-01069	AATGATACGGCGACCACCGAGATCTACACCAAATAGGATTGTCGTCGGCAGCGTC	CZB-NXT-i7-01069	CAAGCAGAAGACGGCATACGAGATCAAATAGGATTGGTCTCGTGGGCTCGG
CZB-NXT-i5-01070	AATGATACGGCGACCACCGAGATCTACACTCTCTTGCCCTTTCGTCGGCAGCGTC	CZB-NXT-i7-01070	CAAGCAGAAGACGGCATACGAGATTCTCTTGCCCTTGTCTCGTGGGCTCGG
CZB-NXT-i5-01071	AATGATACGGCGACCACCGAGATCTACACGCTCACGGGCACTCGTCGGCAGCGTC	CZB-NXT-i7-01071	CAAGCAGAAGACGGCATACGAGATGCTCACGGGCACGTCTCGTGGGCTCGG
CZB-NXT-i5-01072	AATGATACGGCGACCACCGAGATCTACACAGCCTTGAGTGATCGTCGGCAGCGTC	CZB-NXT-i7-01072	CAAGCAGAAGACGGCATACGAGATAGCCTTGAGTGAGTCTCGTGGGCTCGG
CZB-NXT-i5-01073	AATGATACGGCGACCACCGAGATCTACACCAGAAGGCTTGTTCGTCGGCAGCGTC	CZB-NXT-i7-01073	CAAGCAGAAGACGGCATACGAGATCAGAAGGCTTGTGTCTCGTGGGCTCGG
CZB-NXT-i5-01074	AATGATACGGCGACCACCGAGATCTACACCGGGCGTGAGGATCGTCGGCAGCGTC	CZB-NXT-i7-01074	CAAGCAGAAGACGGCATACGAGATCGGGCGTGAGGAGTCTCGTGGGCTCGG
CZB-NXT-i5-01075	AATGATACGGCGACCACCGAGATCTACACAACCATTTCGTATCGTCGGCAGCGTC	CZB-NXT-i7-01075	CAAGCAGAAGACGGCATACGAGATAACCATTTCGTAGTCTCGTGGGCTCGG
CZB-NXT-i5-01076	AATGATACGGCGACCACCGAGATCTACACGCCAATACGGACTCGTCGGCAGCGTC	CZB-NXT-i7-01076	CAAGCAGAAGACGGCATACGAGATGCCAATACGGACGTCTCGTGGGCTCGG
CZB-NXT-i5-01077	AATGATACGGCGACCACCGAGATCTACACTTCCAGGGCTTTTCGTCGGCAGCGTC	CZB-NXT-i7-01077	CAAGCAGAAGACGGCATACGAGATTTCCAGGGCTTTGTCTCGTGGGCTCGG
CZB-NXT-i5-01078	AATGATACGGCGACCACCGAGATCTACACCCTAATACTTACTCGTCGGCAGCGTC	CZB-NXT-i7-01078	CAAGCAGAAGACGGCATACGAGATCCTAATACTTACGTCTCGTGGGCTCGG
CZB-NXT-i5-01079	AATGATACGGCGACCACCGAGATCTACACCCTGGCTCAACATCGTCGGCAGCGTC	CZB-NXT-i7-01079	CAAGCAGAAGACGGCATACGAGATCCTGGCTCAACAGTCTCGTGGGCTCGG
CZB-NXT-i5-01080	AATGATACGGCGACCACCGAGATCTACACTATTAGCCATTATCGTCGGCAGCGTC	CZB-NXT-i7-01080	CAAGCAGAAGACGGCATACGAGATTATTAGCCATTAGTCTCGTGGGCTCGG
CZB-NXT-i5-01081	AATGATACGGCGACCACCGAGATCTACACAGGGTCAAACTATCGTCGGCAGCGTC	CZB-NXT-i7-01081	CAAGCAGAAGACGGCATACGAGATAGGGTCAAACTAGTCTCGTGGGCTCGG
CZB-NXT-i5-01082	AATGATACGGCGACCACCGAGATCTACACCCCAGAGGCTCGTCGTCGGCAGCGTC	CZB-NXT-i7-01082	CAAGCAGAAGACGGCATACGAGATCCCAGAGGCTCGGTCTCGTGGGCTCGG
CZB-NXT-i5-01083	AATGATACGGCGACCACCGAGATCTACACATGTAATGAACATCGTCGGCAGCGTC	CZB-NXT-i7-01083	CAAGCAGAAGACGGCATACGAGATATGTAATGAACAGTCTCGTGGGCTCGG
CZB-NXT-i5-01084	AATGATACGGCGACCACCGAGATCTACACGTTCCTGGTTCATCGTCGGCAGCGTC	CZB-NXT-i7-01084	CAAGCAGAAGACGGCATACGAGATGTTCCTGGTTCAGTCTCGTGGGCTCGG
CZB-NXT-i5-01085	AATGATACGGCGACCACCGAGATCTACACACGGCACGAGGGTCGTCGGCAGCGTC	CZB-NXT-i7-01085	CAAGCAGAAGACGGCATACGAGATACGGCACGAGGGGTCTCGTGGGCTCGG
CZB-NXT-i5-01086	AATGATACGGCGACCACCGAGATCTACACAGGCAGCGTGAATCGTCGGCAGCGTC	CZB-NXT-i7-01086	CAAGCAGAAGACGGCATACGAGATAGGCAGCGTGAAGTCTCGTGGGCTCGG
CZB-NXT-i5-01087	AATGATACGGCGACCACCGAGATCTACACTGTGATTAGTTGTCGTCGGCAGCGTC	CZB-NXT-i7-01087	CAAGCAGAAGACGGCATACGAGATTGTGATTAGTTGGTCTCGTGGGCTCGG
CZB-NXT-i5-01088	AATGATACGGCGACCACCGAGATCTACACAGGTAGAGCGTATCGTCGGCAGCGTC	CZB-NXT-i7-01088	CAAGCAGAAGACGGCATACGAGATAGGTAGAGCGTAGTCTCGTGGGCTCGG
CZB-NXT-i5-01089	AATGATACGGCGACCACCGAGATCTACACCGGTGAAACTAATCGTCGGCAGCGTC	CZB-NXT-i7-01089	CAAGCAGAAGACGGCATACGAGATCGGTGAAACTAAGTCTCGTGGGCTCGG
CZB-NXT-i5-01090	AATGATACGGCGACCACCGAGATCTACACGTTGGAACACAATCGTCGGCAGCGTC	CZB-NXT-i7-01090	CAAGCAGAAGACGGCATACGAGATGTTGGAACACAAGTCTCGTGGGCTCGG
CZB-NXT-i5-01091	AATGATACGGCGACCACCGAGATCTACACTTGATACCTTGCTCGTCGGCAGCGTC	CZB-NXT-i7-01091	CAAGCAGAAGACGGCATACGAGATTTGATACCTTGCGTCTCGTGGGCTCGG
CZB-NXT-i5-01092	AATGATACGGCGACCACCGAGATCTACACCAAGAGTGCTTCTCGTCGGCAGCGTC	CZB-NXT-i7-01092	CAAGCAGAAGACGGCATACGAGATCAAGAGTGCTTCGTCTCGTGGGCTCGG
CZB-NXT-i5-01093	AATGATACGGCGACCACCGAGATCTACACCGAAGTCTATTATCGTCGGCAGCGTC	CZB-NXT-i7-01093	CAAGCAGAAGACGGCATACGAGATCGAAGTCTATTAGTCTCGTGGGCTCGG
CZB-NXT-i5-01094	AATGATACGGCGACCACCGAGATCTACACGATGTGCTATTCTCGTCGGCAGCGTC	CZB-NXT-i7-01094	CAAGCAGAAGACGGCATACGAGATGATGTGCTATTCGTCTCGTGGGCTCGG
CZB-NXT-i5-01095	AATGATACGGCGACCACCGAGATCTACACGTCTCATACCCATCGTCGGCAGCGTC	CZB-NXT-i7-01095	CAAGCAGAAGACGGCATACGAGATGTCTCATACCCAGTCTCGTGGGCTCGG
CZB-NXT-i5-01096	AATGATACGGCGACCACCGAGATCTACACCCATTGGATTGATCGTCGGCAGCGTC	CZB-NXT-i7-01096	CAAGCAGAAGACGGCATACGAGATCCATTGGATTGAGTCTCGTGGGCTCGG
CZB-NXT-i5-01097	AATGATACGGCGACCACCGAGATCTACACACTGGCACATTCTCGTCGGCAGCGTC	CZB-NXT-i7-01097	CAAGCAGAAGACGGCATACGAGATACTGGCACATTCGTCTCGTGGGCTCGG
CZB-NXT-i5-01098	AATGATACGGCGACCACCGAGATCTACACAAACTATCTTGCTCGTCGGCAGCGTC	CZB-NXT-i7-01098	CAAGCAGAAGACGGCATACGAGATAAACTATCTTGCGTCTCGTGGGCTCGG
CZB-NXT-i5-01099	AATGATACGGCGACCACCGAGATCTACACTGAGGCACCTGGTCGTCGGCAGCGTC	CZB-NXT-i7-01099	CAAGCAGAAGACGGCATACGAGATTGAGGCACCTGGGTCTCGTGGGCTCGG
CZB-NXT-i5-01100	AATGATACGGCGACCACCGAGATCTACACCAGTTTCCCGCTTCGTCGGCAGCGTC	CZB-NXT-i7-01100	CAAGCAGAAGACGGCATACGAGATCAGTTTCCCGCTGTCTCGTGGGCTCGG
CZB-NXT-i5-01101	AATGATACGGCGACCACCGAGATCTACACAGGCTTGAGACCTCGTCGGCAGCGTC	CZB-NXT-i7-01101	CAAGCAGAAGACGGCATACGAGATAGGCTTGAGACCGTCTCGTGGGCTCGG
CZB-NXT-i5-01102	AATGATACGGCGACCACCGAGATCTACACTTTCCCAGCGTATCGTCGGCAGCGTC	CZB-NXT-i7-01102	CAAGCAGAAGACGGCATACGAGATTTTCCCAGCGTAGTCTCGTGGGCTCGG
CZB-NXT-i5-01103	AATGATACGGCGACCACCGAGATCTACACGTAGCCGTGGTATCGTCGGCAGCGTC	CZB-NXT-i7-01103	CAAGCAGAAGACGGCATACGAGATGTAGCCGTGGTAGTCTCGTGGGCTCGG
CZB-NXT-i5-01104	AATGATACGGCGACCACCGAGATCTACACTCCCGTTAGTTATCGTCGGCAGCGTC	CZB-NXT-i7-01104	CAAGCAGAAGACGGCATACGAGATTCCCGTTAGTTAGTCTCGTGGGCTCGG
CZB-NXT-i5-01105	AATGATACGGCGACCACCGAGATCTACACATTTACGAGGAGTCGTCGGCAGCGTC	CZB-NXT-i7-01105	CAAGCAGAAGACGGCATACGAGATATTTACGAGGAGGTCTCGTGGGCTCGG
CZB-NXT-i5-01106	AATGATACGGCGACCACCGAGATCTACACTAGACCTACTCATCGTCGGCAGCGTC	CZB-NXT-i7-01106	CAAGCAGAAGACGGCATACGAGATTAGACCTACTCAGTCTCGTGGGCTCGG
CZB-NXT-i5-01107	AATGATACGGCGACCACCGAGATCTACACCTCCTTATTCCCTCGTCGGCAGCGTC	CZB-NXT-i7-01107	CAAGCAGAAGACGGCATACGAGATCTCCTTATTCCCGTCTCGTGGGCTCGG
CZB-NXT-i5-01108	AATGATACGGCGACCACCGAGATCTACACAGCAATACTTGGTCGTCGGCAGCGTC	CZB-NXT-i7-01108	CAAGCAGAAGACGGCATACGAGATAGCAATACTTGGGTCTCGTGGGCTCGG
CZB-NXT-i5-01109	AATGATACGGCGACCACCGAGATCTACACATGCCAGTGCCATCGTCGGCAGCGTC	CZB-NXT-i7-01109	CAAGCAGAAGACGGCATACGAGATATGCCAGTGCCAGTCTCGTGGGCTCGG
CZB-NXT-i5-01110	AATGATACGGCGACCACCGAGATCTACACTGTCATTGATACTCGTCGGCAGCGTC	CZB-NXT-i7-01110	CAAGCAGAAGACGGCATACGAGATTGTCATTGATACGTCTCGTGGGCTCGG
CZB-NXT-i5-01111	AATGATACGGCGACCACCGAGATCTACACAAAGACCACTTGTCGTCGGCAGCGTC	CZB-NXT-i7-01111	CAAGCAGAAGACGGCATACGAGATAAAGACCACTTGGTCTCGTGGGCTCGG
CZB-NXT-i5-01112	AATGATACGGCGACCACCGAGATCTACACCACGCTGGAACGTCGTCGGCAGCGTC	CZB-NXT-i7-01112	CAAGCAGAAGACGGCATACGAGATCACGCTGGAACGGTCTCGTGGGCTCGG
CZB-NXT-i5-01113	AATGATACGGCGACCACCGAGATCTACACTGTTGCTCTGGGTCGTCGGCAGCGTC	CZB-NXT-i7-01113	CAAGCAGAAGACGGCATACGAGATTGTTGCTCTGGGGTCTCGTGGGCTCGG
CZB-NXT-i5-01114	AATGATACGGCGACCACCGAGATCTACACCTATTTCTCTGATCGTCGGCAGCGTC	CZB-NXT-i7-01114	CAAGCAGAAGACGGCATACGAGATCTATTTCTCTGAGTCTCGTGGGCTCGG
CZB-NXT-i5-01115	AATGATACGGCGACCACCGAGATCTACACGCGAGAATACCCTCGTCGGCAGCGTC	CZB-NXT-i7-01115	CAAGCAGAAGACGGCATACGAGATGCGAGAATACCCGTCTCGTGGGCTCGG
CZB-NXT-i5-01116	AATGATACGGCGACCACCGAGATCTACACATGGCAATCATCTCGTCGGCAGCGTC	CZB-NXT-i7-01116	CAAGCAGAAGACGGCATACGAGATATGGCAATCATCGTCTCGTGGGCTCGG
CZB-NXT-i5-01117	AATGATACGGCGACCACCGAGATCTACACCTACTTGAGCCATCGTCGGCAGCGTC	CZB-NXT-i7-01117	CAAGCAGAAGACGGCATACGAGATCTACTTGAGCCAGTCTCGTGGGCTCGG
CZB-NXT-i5-01118	AATGATACGGCGACCACCGAGATCTACACGTAGGTCCCGAATCGTCGGCAGCGTC	CZB-NXT-i7-01118	CAAGCAGAAGACGGCATACGAGATGTAGGTCCCGAAGTCTCGTGGGCTCGG
CZB-NXT-i5-01119	AATGATACGGCGACCACCGAGATCTACACGGTTCCCGCTTATCGTCGGCAGCGTC	CZB-NXT-i7-01119	CAAGCAGAAGACGGCATACGAGATGGTTCCCGCTTAGTCTCGTGGGCTCGG
CZB-NXT-i5-01120	AATGATACGGCGACCACCGAGATCTACACTCTTGTAGAGCGTCGTCGGCAGCGTC	CZB-NXT-i7-01120	CAAGCAGAAGACGGCATACGAGATTCTTGTAGAGCGGTCTCGTGGGCTCGG
CZB-NXT-i5-01121	AATGATACGGCGACCACCGAGATCTACACAAGTCCATACTATCGTCGGCAGCGTC	CZB-NXT-i7-01121	CAAGCAGAAGACGGCATACGAGATAAGTCCATACTAGTCTCGTGGGCTCGG
CZB-NXT-i5-01122	AATGATACGGCGACCACCGAGATCTACACACCCGAAAGTATTCGTCGGCAGCGTC	CZB-NXT-i7-01122	CAAGCAGAAGACGGCATACGAGATACCCGAAAGTATGTCTCGTGGGCTCGG
CZB-NXT-i5-01123	AATGATACGGCGACCACCGAGATCTACACTACGAAGTATCTTCGTCGGCAGCGTC	CZB-NXT-i7-01123	CAAGCAGAAGACGGCATACGAGATTACGAAGTATCTGTCTCGTGGGCTCGG
CZB-NXT-i5-01124	AATGATACGGCGACCACCGAGATCTACACAATACGACACCATCGTCGGCAGCGTC	CZB-NXT-i7-01124	CAAGCAGAAGACGGCATACGAGATAATACGACACCAGTCTCGTGGGCTCGG
CZB-NXT-i5-01125	AATGATACGGCGACCACCGAGATCTACACGGAGCGGTCCAATCGTCGGCAGCGTC	CZB-NXT-i7-01125	CAAGCAGAAGACGGCATACGAGATGGAGCGGTCCAAGTCTCGTGGGCTCGG
CZB-NXT-i5-01126	AATGATACGGCGACCACCGAGATCTACACTCGTCCCTCGTGTCGTCGGCAGCGTC	CZB-NXT-i7-01126	CAAGCAGAAGACGGCATACGAGATTCGTCCCTCGTGGTCTCGTGGGCTCGG
CZB-NXT-i5-01127	AATGATACGGCGACCACCGAGATCTACACGTAGGACCTCACTCGTCGGCAGCGTC	CZB-NXT-i7-01127	CAAGCAGAAGACGGCATACGAGATGTAGGACCTCACGTCTCGTGGGCTCGG
CZB-NXT-i5-01128	AATGATACGGCGACCACCGAGATCTACACCGACCATCTACATCGTCGGCAGCGTC	CZB-NXT-i7-01128	CAAGCAGAAGACGGCATACGAGATCGACCATCTACAGTCTCGTGGGCTCGG
CZB-NXT-i5-01129	AATGATACGGCGACCACCGAGATCTACACTCTCATACCTCGTCGTCGGCAGCGTC	CZB-NXT-i7-01129	CAAGCAGAAGACGGCATACGAGATTCTCATACCTCGGTCTCGTGGGCTCGG
CZB-NXT-i5-01130	AATGATACGGCGACCACCGAGATCTACACCCCAAATGTTCATCGTCGGCAGCGTC	CZB-NXT-i7-01130	CAAGCAGAAGACGGCATACGAGATCCCAAATGTTCAGTCTCGTGGGCTCGG
CZB-NXT-i5-01131	AATGATACGGCGACCACCGAGATCTACACGCCAAGTCAATGTCGTCGGCAGCGTC	CZB-NXT-i7-01131	CAAGCAGAAGACGGCATACGAGATGCCAAGTCAATGGTCTCGTGGGCTCGG
CZB-NXT-i5-01132	AATGATACGGCGACCACCGAGATCTACACTGGAGTCGGCGTTCGTCGGCAGCGTC	CZB-NXT-i7-01132	CAAGCAGAAGACGGCATACGAGATTGGAGTCGGCGTGTCTCGTGGGCTCGG
CZB-NXT-i5-01133	AATGATACGGCGACCACCGAGATCTACACGGAAGAAGTGCCTCGTCGGCAGCGTC	CZB-NXT-i7-01133	CAAGCAGAAGACGGCATACGAGATGGAAGAAGTGCCGTCTCGTGGGCTCGG
CZB-NXT-i5-01134	AATGATACGGCGACCACCGAGATCTACACAATCCTCGCCTGTCGTCGGCAGCGTC	CZB-NXT-i7-01134	CAAGCAGAAGACGGCATACGAGATAATCCTCGCCTGGTCTCGTGGGCTCGG
CZB-NXT-i5-01135	AATGATACGGCGACCACCGAGATCTACACGTTGTCCAGAAATCGTCGGCAGCGTC	CZB-NXT-i7-01135	CAAGCAGAAGACGGCATACGAGATGTTGTCCAGAAAGTCTCGTGGGCTCGG
CZB-NXT-i5-01136	AATGATACGGCGACCACCGAGATCTACACGAGGCAGAACCATCGTCGGCAGCGTC	CZB-NXT-i7-01136	CAAGCAGAAGACGGCATACGAGATGAGGCAGAACCAGTCTCGTGGGCTCGG
CZB-NXT-i5-01137	AATGATACGGCGACCACCGAGATCTACACAATGTCAACGGGTCGTCGGCAGCGTC	CZB-NXT-i7-01137	CAAGCAGAAGACGGCATACGAGATAATGTCAACGGGGTCTCGTGGGCTCGG
CZB-NXT-i5-01138	AATGATACGGCGACCACCGAGATCTACACAACTGTAGCACCTCGTCGGCAGCGTC	CZB-NXT-i7-01138	CAAGCAGAAGACGGCATACGAGATAACTGTAGCACCGTCTCGTGGGCTCGG
CZB-NXT-i5-01139	AATGATACGGCGACCACCGAGATCTACACGCCACCATCTTTTCGTCGGCAGCGTC	CZB-NXT-i7-01139	CAAGCAGAAGACGGCATACGAGATGCCACCATCTTTGTCTCGTGGGCTCGG
CZB-NXT-i5-01140	AATGATACGGCGACCACCGAGATCTACACGATTCATCGTTATCGTCGGCAGCGTC	CZB-NXT-i7-01140	CAAGCAGAAGACGGCATACGAGATGATTCATCGTTAGTCTCGTGGGCTCGG
CZB-NXT-i5-01141	AATGATACGGCGACCACCGAGATCTACACGACAATCATCCATCGTCGGCAGCGTC	CZB-NXT-i7-01141	CAAGCAGAAGACGGCATACGAGATGACAATCATCCAGTCTCGTGGGCTCGG
CZB-NXT-i5-01142	AATGATACGGCGACCACCGAGATCTACACTGTAACAATGGATCGTCGGCAGCGTC	CZB-NXT-i7-01142	CAAGCAGAAGACGGCATACGAGATTGTAACAATGGAGTCTCGTGGGCTCGG
CZB-NXT-i5-01143	AATGATACGGCGACCACCGAGATCTACACTGTGGAAGGGAGTCGTCGGCAGCGTC	CZB-NXT-i7-01143	CAAGCAGAAGACGGCATACGAGATTGTGGAAGGGAGGTCTCGTGGGCTCGG
CZB-NXT-i5-01144	AATGATACGGCGACCACCGAGATCTACACCCTAAATCTGTATCGTCGGCAGCGTC	CZB-NXT-i7-01144	CAAGCAGAAGACGGCATACGAGATCCTAAATCTGTAGTCTCGTGGGCTCGG
CZB-NXT-i5-01145	AATGATACGGCGACCACCGAGATCTACACGGTCTCACCGAATCGTCGGCAGCGTC	CZB-NXT-i7-01145	CAAGCAGAAGACGGCATACGAGATGGTCTCACCGAAGTCTCGTGGGCTCGG
CZB-NXT-i5-01146	AATGATACGGCGACCACCGAGATCTACACCCCAGACTACGATCGTCGGCAGCGTC	CZB-NXT-i7-01146	CAAGCAGAAGACGGCATACGAGATCCCAGACTACGAGTCTCGTGGGCTCGG
CZB-NXT-i5-01147	AATGATACGGCGACCACCGAGATCTACACCCTAACGAGGAATCGTCGGCAGCGTC	CZB-NXT-i7-01147	CAAGCAGAAGACGGCATACGAGATCCTAACGAGGAAGTCTCGTGGGCTCGG
CZB-NXT-i5-01148	AATGATACGGCGACCACCGAGATCTACACCGGGTGTCTACATCGTCGGCAGCGTC	CZB-NXT-i7-01148	CAAGCAGAAGACGGCATACGAGATCGGGTGTCTACAGTCTCGTGGGCTCGG
CZB-NXT-i5-01149	AATGATACGGCGACCACCGAGATCTACACTGCGTAATGGCGTCGTCGGCAGCGTC	CZB-NXT-i7-01149	CAAGCAGAAGACGGCATACGAGATTGCGTAATGGCGGTCTCGTGGGCTCGG
CZB-NXT-i5-01150	AATGATACGGCGACCACCGAGATCTACACAACATAGGCTCATCGTCGGCAGCGTC	CZB-NXT-i7-01150	CAAGCAGAAGACGGCATACGAGATAACATAGGCTCAGTCTCGTGGGCTCGG
CZB-NXT-i5-01151	AATGATACGGCGACCACCGAGATCTACACCGGACACCTACCTCGTCGGCAGCGTC	CZB-NXT-i7-01151	CAAGCAGAAGACGGCATACGAGATCGGACACCTACCGTCTCGTGGGCTCGG
CZB-NXT-i5-01152	AATGATACGGCGACCACCGAGATCTACACGCGAACAAATCGTCGTCGGCAGCGTC	CZB-NXT-i7-01152	CAAGCAGAAGACGGCATACGAGATGCGAACAAATCGGTCTCGTGGGCTCGG
CZB-NXT-i5-01153	AATGATACGGCGACCACCGAGATCTACACTGGACCAGGTGGTCGTCGGCAGCGTC	CZB-NXT-i7-01153	CAAGCAGAAGACGGCATACGAGATTGGACCAGGTGGGTCTCGTGGGCTCGG
CZB-NXT-i5-01154	AATGATACGGCGACCACCGAGATCTACACCCGCTTGTCTGTTCGTCGGCAGCGTC	CZB-NXT-i7-01154	CAAGCAGAAGACGGCATACGAGATCCGCTTGTCTGTGTCTCGTGGGCTCGG
CZB-NXT-i5-01155	AATGATACGGCGACCACCGAGATCTACACATTGAACCACTGTCGTCGGCAGCGTC	CZB-NXT-i7-01155	CAAGCAGAAGACGGCATACGAGATATTGAACCACTGGTCTCGTGGGCTCGG
CZB-NXT-i5-01156	AATGATACGGCGACCACCGAGATCTACACACGGTCGCACTCTCGTCGGCAGCGTC	CZB-NXT-i7-01156	CAAGCAGAAGACGGCATACGAGATACGGTCGCACTCGTCTCGTGGGCTCGG
CZB-NXT-i5-01157	AATGATACGGCGACCACCGAGATCTACACACAACCACATCATCGTCGGCAGCGTC	CZB-NXT-i7-01157	CAAGCAGAAGACGGCATACGAGATACAACCACATCAGTCTCGTGGGCTCGG
CZB-NXT-i5-01158	AATGATACGGCGACCACCGAGATCTACACCCCACGGTCAGATCGTCGGCAGCGTC	CZB-NXT-i7-01158	CAAGCAGAAGACGGCATACGAGATCCCACGGTCAGAGTCTCGTGGGCTCGG
CZB-NXT-i5-01159	AATGATACGGCGACCACCGAGATCTACACCCCGCAAAGCCCTCGTCGGCAGCGTC	CZB-NXT-i7-01159	CAAGCAGAAGACGGCATACGAGATCCCGCAAAGCCCGTCTCGTGGGCTCGG
CZB-NXT-i5-01160	AATGATACGGCGACCACCGAGATCTACACCCCACACCCTTATCGTCGGCAGCGTC	CZB-NXT-i7-01160	CAAGCAGAAGACGGCATACGAGATCCCACACCCTTAGTCTCGTGGGCTCGG
CZB-NXT-i5-01161	AATGATACGGCGACCACCGAGATCTACACTCAAGTAAATAGTCGTCGGCAGCGTC	CZB-NXT-i7-01161	CAAGCAGAAGACGGCATACGAGATTCAAGTAAATAGGTCTCGTGGGCTCGG
CZB-NXT-i5-01162	AATGATACGGCGACCACCGAGATCTACACATCCCACCTATGTCGTCGGCAGCGTC	CZB-NXT-i7-01162	CAAGCAGAAGACGGCATACGAGATATCCCACCTATGGTCTCGTGGGCTCGG
CZB-NXT-i5-01163	AATGATACGGCGACCACCGAGATCTACACCCCTTGAAGTTCTCGTCGGCAGCGTC	CZB-NXT-i7-01163	CAAGCAGAAGACGGCATACGAGATCCCTTGAAGTTCGTCTCGTGGGCTCGG
CZB-NXT-i5-01164	AATGATACGGCGACCACCGAGATCTACACTGGGATAGACCATCGTCGGCAGCGTC	CZB-NXT-i7-01164	CAAGCAGAAGACGGCATACGAGATTGGGATAGACCAGTCTCGTGGGCTCGG
CZB-NXT-i5-01165	AATGATACGGCGACCACCGAGATCTACACGAGGACGCTGTATCGTCGGCAGCGTC	CZB-NXT-i7-01165	CAAGCAGAAGACGGCATACGAGATGAGGACGCTGTAGTCTCGTGGGCTCGG
CZB-NXT-i5-01166	AATGATACGGCGACCACCGAGATCTACACGCGATGAAGCGGTCGTCGGCAGCGTC	CZB-NXT-i7-01166	CAAGCAGAAGACGGCATACGAGATGCGATGAAGCGGGTCTCGTGGGCTCGG
CZB-NXT-i5-01167	AATGATACGGCGACCACCGAGATCTACACACCTACACTACTTCGTCGGCAGCGTC	CZB-NXT-i7-01167	CAAGCAGAAGACGGCATACGAGATACCTACACTACTGTCTCGTGGGCTCGG
CZB-NXT-i5-01168	AATGATACGGCGACCACCGAGATCTACACATAAACAAGCGATCGTCGGCAGCGTC	CZB-NXT-i7-01168	CAAGCAGAAGACGGCATACGAGATATAAACAAGCGAGTCTCGTGGGCTCGG
CZB-NXT-i5-01169	AATGATACGGCGACCACCGAGATCTACACGCCGCTTGGCTCTCGTCGGCAGCGTC	CZB-NXT-i7-01169	CAAGCAGAAGACGGCATACGAGATGCCGCTTGGCTCGTCTCGTGGGCTCGG
CZB-NXT-i5-01170	AATGATACGGCGACCACCGAGATCTACACACTTTCCCTCCTTCGTCGGCAGCGTC	CZB-NXT-i7-01170	CAAGCAGAAGACGGCATACGAGATACTTTCCCTCCTGTCTCGTGGGCTCGG
CZB-NXT-i5-01171	AATGATACGGCGACCACCGAGATCTACACATGAAGAGTCGGTCGTCGGCAGCGTC	CZB-NXT-i7-01171	CAAGCAGAAGACGGCATACGAGATATGAAGAGTCGGGTCTCGTGGGCTCGG
CZB-NXT-i5-01172	AATGATACGGCGACCACCGAGATCTACACCCTACCAACTGATCGTCGGCAGCGTC	CZB-NXT-i7-01172	CAAGCAGAAGACGGCATACGAGATCCTACCAACTGAGTCTCGTGGGCTCGG
CZB-NXT-i5-01173	AATGATACGGCGACCACCGAGATCTACACAATCAGGCATTGTCGTCGGCAGCGTC	CZB-NXT-i7-01173	CAAGCAGAAGACGGCATACGAGATAATCAGGCATTGGTCTCGTGGGCTCGG
CZB-NXT-i5-01174	AATGATACGGCGACCACCGAGATCTACACAACCTTACTCTGTCGTCGGCAGCGTC	CZB-NXT-i7-01174	CAAGCAGAAGACGGCATACGAGATAACCTTACTCTGGTCTCGTGGGCTCGG
CZB-NXT-i5-01175	AATGATACGGCGACCACCGAGATCTACACGCCTTATGGTAATCGTCGGCAGCGTC	CZB-NXT-i7-01175	CAAGCAGAAGACGGCATACGAGATGCCTTATGGTAAGTCTCGTGGGCTCGG
CZB-NXT-i5-01176	AATGATACGGCGACCACCGAGATCTACACGTATTGATTATGTCGTCGGCAGCGTC	CZB-NXT-i7-01176	CAAGCAGAAGACGGCATACGAGATGTATTGATTATGGTCTCGTGGGCTCGG
CZB-NXT-i5-01177	AATGATACGGCGACCACCGAGATCTACACCAGCATCTGGGATCGTCGGCAGCGTC	CZB-NXT-i7-01177	CAAGCAGAAGACGGCATACGAGATCAGCATCTGGGAGTCTCGTGGGCTCGG
CZB-NXT-i5-01178	AATGATACGGCGACCACCGAGATCTACACCGTGCCTCTATTTCGTCGGCAGCGTC	CZB-NXT-i7-01178	CAAGCAGAAGACGGCATACGAGATCGTGCCTCTATTGTCTCGTGGGCTCGG
CZB-NXT-i5-01179	AATGATACGGCGACCACCGAGATCTACACCTGTTTGCGTTATCGTCGGCAGCGTC	CZB-NXT-i7-01179	CAAGCAGAAGACGGCATACGAGATCTGTTTGCGTTAGTCTCGTGGGCTCGG
CZB-NXT-i5-01180	AATGATACGGCGACCACCGAGATCTACACAAGCCGACCAAATCGTCGGCAGCGTC	CZB-NXT-i7-01180	CAAGCAGAAGACGGCATACGAGATAAGCCGACCAAAGTCTCGTGGGCTCGG
CZB-NXT-i5-01181	AATGATACGGCGACCACCGAGATCTACACCAGTTACCTTCATCGTCGGCAGCGTC	CZB-NXT-i7-01181	CAAGCAGAAGACGGCATACGAGATCAGTTACCTTCAGTCTCGTGGGCTCGG
CZB-NXT-i5-01182	AATGATACGGCGACCACCGAGATCTACACTTCTAATAACGATCGTCGGCAGCGTC	CZB-NXT-i7-01182	CAAGCAGAAGACGGCATACGAGATTTCTAATAACGAGTCTCGTGGGCTCGG
CZB-NXT-i5-01183	AATGATACGGCGACCACCGAGATCTACACTAGCATCCATCATCGTCGGCAGCGTC	CZB-NXT-i7-01183	CAAGCAGAAGACGGCATACGAGATTAGCATCCATCAGTCTCGTGGGCTCGG
CZB-NXT-i5-01184	AATGATACGGCGACCACCGAGATCTACACTACGCAGAAGGATCGTCGGCAGCGTC	CZB-NXT-i7-01184	CAAGCAGAAGACGGCATACGAGATTACGCAGAAGGAGTCTCGTGGGCTCGG
CZB-NXT-i5-01185	AATGATACGGCGACCACCGAGATCTACACCCAAGACACATATCGTCGGCAGCGTC	CZB-NXT-i7-01185	CAAGCAGAAGACGGCATACGAGATCCAAGACACATAGTCTCGTGGGCTCGG
CZB-NXT-i5-01186	AATGATACGGCGACCACCGAGATCTACACGAATGTGCGAAATCGTCGGCAGCGTC	CZB-NXT-i7-01186	CAAGCAGAAGACGGCATACGAGATGAATGTGCGAAAGTCTCGTGGGCTCGG
CZB-NXT-i5-01187	AATGATACGGCGACCACCGAGATCTACACTTCTCCACGGTATCGTCGGCAGCGTC	CZB-NXT-i7-01187	CAAGCAGAAGACGGCATACGAGATTTCTCCACGGTAGTCTCGTGGGCTCGG
CZB-NXT-i5-01188	AATGATACGGCGACCACCGAGATCTACACTGCTATGTTGTATCGTCGGCAGCGTC	CZB-NXT-i7-01188	CAAGCAGAAGACGGCATACGAGATTGCTATGTTGTAGTCTCGTGGGCTCGG
CZB-NXT-i5-01189	AATGATACGGCGACCACCGAGATCTACACTAAGCCTCGTGGTCGTCGGCAGCGTC	CZB-NXT-i7-01189	CAAGCAGAAGACGGCATACGAGATTAAGCCTCGTGGGTCTCGTGGGCTCGG
CZB-NXT-i5-01190	AATGATACGGCGACCACCGAGATCTACACGGCGAGTTGAAATCGTCGGCAGCGTC	CZB-NXT-i7-01190	CAAGCAGAAGACGGCATACGAGATGGCGAGTTGAAAGTCTCGTGGGCTCGG
CZB-NXT-i5-01191	AATGATACGGCGACCACCGAGATCTACACCTCGTGGTAACATCGTCGGCAGCGTC	CZB-NXT-i7-01191	CAAGCAGAAGACGGCATACGAGATCTCGTGGTAACAGTCTCGTGGGCTCGG
CZB-NXT-i5-01192	AATGATACGGCGACCACCGAGATCTACACTTCGGCGTTGCGTCGTCGGCAGCGTC	CZB-NXT-i7-01192	CAAGCAGAAGACGGCATACGAGATTTCGGCGTTGCGGTCTCGTGGGCTCGG
CZB-NXT-i5-01193	AATGATACGGCGACCACCGAGATCTACACGAAGTGTATTTATCGTCGGCAGCGTC	CZB-NXT-i7-01193	CAAGCAGAAGACGGCATACGAGATGAAGTGTATTTAGTCTCGTGGGCTCGG
CZB-NXT-i5-01194	AATGATACGGCGACCACCGAGATCTACACCTGAGACGCCGATCGTCGGCAGCGTC	CZB-NXT-i7-01194	CAAGCAGAAGACGGCATACGAGATCTGAGACGCCGAGTCTCGTGGGCTCGG
CZB-NXT-i5-01195	AATGATACGGCGACCACCGAGATCTACACGAACATCACGGGTCGTCGGCAGCGTC	CZB-NXT-i7-01195	CAAGCAGAAGACGGCATACGAGATGAACATCACGGGGTCTCGTGGGCTCGG
CZB-NXT-i5-01196	AATGATACGGCGACCACCGAGATCTACACTTCGGTTCAGGATCGTCGGCAGCGTC	CZB-NXT-i7-01196	CAAGCAGAAGACGGCATACGAGATTTCGGTTCAGGAGTCTCGTGGGCTCGG
CZB-NXT-i5-01197	AATGATACGGCGACCACCGAGATCTACACCGAGATGGATAATCGTCGGCAGCGTC	CZB-NXT-i7-01197	CAAGCAGAAGACGGCATACGAGATCGAGATGGATAAGTCTCGTGGGCTCGG
CZB-NXT-i5-01198	AATGATACGGCGACCACCGAGATCTACACGTGCCTTAGTTCTCGTCGGCAGCGTC	CZB-NXT-i7-01198	CAAGCAGAAGACGGCATACGAGATGTGCCTTAGTTCGTCTCGTGGGCTCGG
CZB-NXT-i5-01199	AATGATACGGCGACCACCGAGATCTACACGAGATTCTGGTTTCGTCGGCAGCGTC	CZB-NXT-i7-01199	CAAGCAGAAGACGGCATACGAGATGAGATTCTGGTTGTCTCGTGGGCTCGG
CZB-NXT-i5-01200	AATGATACGGCGACCACCGAGATCTACACCGAATGCCGAAGTCGTCGGCAGCGTC	CZB-NXT-i7-01200	CAAGCAGAAGACGGCATACGAGATCGAATGCCGAAGGTCTCGTGGGCTCGG
CZB-NXT-i5-01201	AATGATACGGCGACCACCGAGATCTACACTTCCTGGATTTCTCGTCGGCAGCGTC	CZB-NXT-i7-01201	CAAGCAGAAGACGGCATACGAGATTTCCTGGATTTCGTCTCGTGGGCTCGG
CZB-NXT-i5-01202	AATGATACGGCGACCACCGAGATCTACACCAAGCGACGACATCGTCGGCAGCGTC	CZB-NXT-i7-01202	CAAGCAGAAGACGGCATACGAGATCAAGCGACGACAGTCTCGTGGGCTCGG
CZB-NXT-i5-01203	AATGATACGGCGACCACCGAGATCTACACTGATAGATGCCGTCGTCGGCAGCGTC	CZB-NXT-i7-01203	CAAGCAGAAGACGGCATACGAGATTGATAGATGCCGGTCTCGTGGGCTCGG
CZB-NXT-i5-01204	AATGATACGGCGACCACCGAGATCTACACGCTGACCGATGGTCGTCGGCAGCGTC	CZB-NXT-i7-01204	CAAGCAGAAGACGGCATACGAGATGCTGACCGATGGGTCTCGTGGGCTCGG
CZB-NXT-i5-01205	AATGATACGGCGACCACCGAGATCTACACATGTCTACGCCATCGTCGGCAGCGTC	CZB-NXT-i7-01205	CAAGCAGAAGACGGCATACGAGATATGTCTACGCCAGTCTCGTGGGCTCGG
CZB-NXT-i5-01206	AATGATACGGCGACCACCGAGATCTACACGTTACTTGGATGTCGTCGGCAGCGTC	CZB-NXT-i7-01206	CAAGCAGAAGACGGCATACGAGATGTTACTTGGATGGTCTCGTGGGCTCGG
CZB-NXT-i5-01207	AATGATACGGCGACCACCGAGATCTACACATTGGTCGGTGGTCGTCGGCAGCGTC	CZB-NXT-i7-01207	CAAGCAGAAGACGGCATACGAGATATTGGTCGGTGGGTCTCGTGGGCTCGG
CZB-NXT-i5-01208	AATGATACGGCGACCACCGAGATCTACACCAAAGTCATCACTCGTCGGCAGCGTC	CZB-NXT-i7-01208	CAAGCAGAAGACGGCATACGAGATCAAAGTCATCACGTCTCGTGGGCTCGG
CZB-NXT-i5-01209	AATGATACGGCGACCACCGAGATCTACACGATTTACCGTCGTCGTCGGCAGCGTC	CZB-NXT-i7-01209	CAAGCAGAAGACGGCATACGAGATGATTTACCGTCGGTCTCGTGGGCTCGG
CZB-NXT-i5-01210	AATGATACGGCGACCACCGAGATCTACACGTTGTAGATGCGTCGTCGGCAGCGTC	CZB-NXT-i7-01210	CAAGCAGAAGACGGCATACGAGATGTTGTAGATGCGGTCTCGTGGGCTCGG
CZB-NXT-i5-01211	AATGATACGGCGACCACCGAGATCTACACGGGACGGCTTTGTCGTCGGCAGCGTC	CZB-NXT-i7-01211	CAAGCAGAAGACGGCATACGAGATGGGACGGCTTTGGTCTCGTGGGCTCGG
CZB-NXT-i5-01212	AATGATACGGCGACCACCGAGATCTACACATTTCTGACACATCGTCGGCAGCGTC	CZB-NXT-i7-01212	CAAGCAGAAGACGGCATACGAGATATTTCTGACACAGTCTCGTGGGCTCGG
CZB-NXT-i5-01213	AATGATACGGCGACCACCGAGATCTACACGACGCCCACTCGTCGTCGGCAGCGTC	CZB-NXT-i7-01213	CAAGCAGAAGACGGCATACGAGATGACGCCCACTCGGTCTCGTGGGCTCGG
CZB-NXT-i5-01214	AATGATACGGCGACCACCGAGATCTACACTGTGAGGTGCGGTCGTCGGCAGCGTC	CZB-NXT-i7-01214	CAAGCAGAAGACGGCATACGAGATTGTGAGGTGCGGGTCTCGTGGGCTCGG
CZB-NXT-i5-01215	AATGATACGGCGACCACCGAGATCTACACGTCTTCTAAACATCGTCGGCAGCGTC	CZB-NXT-i7-01215	CAAGCAGAAGACGGCATACGAGATGTCTTCTAAACAGTCTCGTGGGCTCGG
CZB-NXT-i5-01216	AATGATACGGCGACCACCGAGATCTACACGTCATAGAAATATCGTCGGCAGCGTC	CZB-NXT-i7-01216	CAAGCAGAAGACGGCATACGAGATGTCATAGAAATAGTCTCGTGGGCTCGG
CZB-NXT-i5-01217	AATGATACGGCGACCACCGAGATCTACACATAAGCGTGACGTCGTCGGCAGCGTC	CZB-NXT-i7-01217	CAAGCAGAAGACGGCATACGAGATATAAGCGTGACGGTCTCGTGGGCTCGG
CZB-NXT-i5-01218	AATGATACGGCGACCACCGAGATCTACACGCTTGTATTACTTCGTCGGCAGCGTC	CZB-NXT-i7-01218	CAAGCAGAAGACGGCATACGAGATGCTTGTATTACTGTCTCGTGGGCTCGG
CZB-NXT-i5-01219	AATGATACGGCGACCACCGAGATCTACACGCCCTGTCTGGGTCGTCGGCAGCGTC	CZB-NXT-i7-01219	CAAGCAGAAGACGGCATACGAGATGCCCTGTCTGGGGTCTCGTGGGCTCGG
CZB-NXT-i5-01220	AATGATACGGCGACCACCGAGATCTACACTATTAGCATCTCTCGTCGGCAGCGTC	CZB-NXT-i7-01220	CAAGCAGAAGACGGCATACGAGATTATTAGCATCTCGTCTCGTGGGCTCGG
CZB-NXT-i5-01221	AATGATACGGCGACCACCGAGATCTACACATAGGGTGACCATCGTCGGCAGCGTC	CZB-NXT-i7-01221	CAAGCAGAAGACGGCATACGAGATATAGGGTGACCAGTCTCGTGGGCTCGG
CZB-NXT-i5-01222	AATGATACGGCGACCACCGAGATCTACACAGAGCGGTTCTGTCGTCGGCAGCGTC	CZB-NXT-i7-01222	CAAGCAGAAGACGGCATACGAGATAGAGCGGTTCTGGTCTCGTGGGCTCGG
CZB-NXT-i5-01223	AATGATACGGCGACCACCGAGATCTACACGGGATAATCTCCTCGTCGGCAGCGTC	CZB-NXT-i7-01223	CAAGCAGAAGACGGCATACGAGATGGGATAATCTCCGTCTCGTGGGCTCGG
CZB-NXT-i5-01224	AATGATACGGCGACCACCGAGATCTACACTGCGTCCGAAACTCGTCGGCAGCGTC	CZB-NXT-i7-01224	CAAGCAGAAGACGGCATACGAGATTGCGTCCGAAACGTCTCGTGGGCTCGG
CZB-NXT-i5-01225	AATGATACGGCGACCACCGAGATCTACACTTTGAAATACTCTCGTCGGCAGCGTC	CZB-NXT-i7-01225	CAAGCAGAAGACGGCATACGAGATTTTGAAATACTCGTCTCGTGGGCTCGG
CZB-NXT-i5-01226	AATGATACGGCGACCACCGAGATCTACACTGGTGACTTGTGTCGTCGGCAGCGTC	CZB-NXT-i7-01226	CAAGCAGAAGACGGCATACGAGATTGGTGACTTGTGGTCTCGTGGGCTCGG
CZB-NXT-i5-01227	AATGATACGGCGACCACCGAGATCTACACTCCATTGTGCGATCGTCGGCAGCGTC	CZB-NXT-i7-01227	CAAGCAGAAGACGGCATACGAGATTCCATTGTGCGAGTCTCGTGGGCTCGG
CZB-NXT-i5-01228	AATGATACGGCGACCACCGAGATCTACACACAATGGTTGCTTCGTCGGCAGCGTC	CZB-NXT-i7-01228	CAAGCAGAAGACGGCATACGAGATACAATGGTTGCTGTCTCGTGGGCTCGG
CZB-NXT-i5-01229	AATGATACGGCGACCACCGAGATCTACACGGTTCCGAAGCCTCGTCGGCAGCGTC	CZB-NXT-i7-01229	CAAGCAGAAGACGGCATACGAGATGGTTCCGAAGCCGTCTCGTGGGCTCGG
CZB-NXT-i5-01230	AATGATACGGCGACCACCGAGATCTACACCCAAGGGACTCATCGTCGGCAGCGTC	CZB-NXT-i7-01230	CAAGCAGAAGACGGCATACGAGATCCAAGGGACTCAGTCTCGTGGGCTCGG
CZB-NXT-i5-01231	AATGATACGGCGACCACCGAGATCTACACAAGTCCGAATCATCGTCGGCAGCGTC	CZB-NXT-i7-01231	CAAGCAGAAGACGGCATACGAGATAAGTCCGAATCAGTCTCGTGGGCTCGG
CZB-NXT-i5-01232	AATGATACGGCGACCACCGAGATCTACACAAGGGAGAGCGGTCGTCGGCAGCGTC	CZB-NXT-i7-01232	CAAGCAGAAGACGGCATACGAGATAAGGGAGAGCGGGTCTCGTGGGCTCGG
CZB-NXT-i5-01233	AATGATACGGCGACCACCGAGATCTACACGAAACGACCTCGTCGTCGGCAGCGTC	CZB-NXT-i7-01233	CAAGCAGAAGACGGCATACGAGATGAAACGACCTCGGTCTCGTGGGCTCGG
CZB-NXT-i5-01234	AATGATACGGCGACCACCGAGATCTACACGAGAGTTGTGCCTCGTCGGCAGCGTC	CZB-NXT-i7-01234	CAAGCAGAAGACGGCATACGAGATGAGAGTTGTGCCGTCTCGTGGGCTCGG
CZB-NXT-i5-01235	AATGATACGGCGACCACCGAGATCTACACTGTAGCACTTAGTCGTCGGCAGCGTC	CZB-NXT-i7-01235	CAAGCAGAAGACGGCATACGAGATTGTAGCACTTAGGTCTCGTGGGCTCGG
CZB-NXT-i5-01236	AATGATACGGCGACCACCGAGATCTACACATGGTTAGATGATCGTCGGCAGCGTC	CZB-NXT-i7-01236	CAAGCAGAAGACGGCATACGAGATATGGTTAGATGAGTCTCGTGGGCTCGG
CZB-NXT-i5-01237	AATGATACGGCGACCACCGAGATCTACACTGTATCGCTGAATCGTCGGCAGCGTC	CZB-NXT-i7-01237	CAAGCAGAAGACGGCATACGAGATTGTATCGCTGAAGTCTCGTGGGCTCGG
CZB-NXT-i5-01238	AATGATACGGCGACCACCGAGATCTACACCATAATGCGGCATCGTCGGCAGCGTC	CZB-NXT-i7-01238	CAAGCAGAAGACGGCATACGAGATCATAATGCGGCAGTCTCGTGGGCTCGG
CZB-NXT-i5-01239	AATGATACGGCGACCACCGAGATCTACACGCTCACACTCAATCGTCGGCAGCGTC	CZB-NXT-i7-01239	CAAGCAGAAGACGGCATACGAGATGCTCACACTCAAGTCTCGTGGGCTCGG
CZB-NXT-i5-01240	AATGATACGGCGACCACCGAGATCTACACTAAACGGGATAGTCGTCGGCAGCGTC	CZB-NXT-i7-01240	CAAGCAGAAGACGGCATACGAGATTAAACGGGATAGGTCTCGTGGGCTCGG
CZB-NXT-i5-01241	AATGATACGGCGACCACCGAGATCTACACTTTCGCAGGACCTCGTCGGCAGCGTC	CZB-NXT-i7-01241	CAAGCAGAAGACGGCATACGAGATTTTCGCAGGACCGTCTCGTGGGCTCGG
CZB-NXT-i5-01242	AATGATACGGCGACCACCGAGATCTACACGGTCGCTTCCCATCGTCGGCAGCGTC	CZB-NXT-i7-01242	CAAGCAGAAGACGGCATACGAGATGGTCGCTTCCCAGTCTCGTGGGCTCGG
CZB-NXT-i5-01243	AATGATACGGCGACCACCGAGATCTACACGCTCGGTGTGGATCGTCGGCAGCGTC	CZB-NXT-i7-01243	CAAGCAGAAGACGGCATACGAGATGCTCGGTGTGGAGTCTCGTGGGCTCGG
CZB-NXT-i5-01244	AATGATACGGCGACCACCGAGATCTACACGGATTTCGTCTGTCGTCGGCAGCGTC	CZB-NXT-i7-01244	CAAGCAGAAGACGGCATACGAGATGGATTTCGTCTGGTCTCGTGGGCTCGG
CZB-NXT-i5-01245	AATGATACGGCGACCACCGAGATCTACACGCTAAGCGAGCATCGTCGGCAGCGTC	CZB-NXT-i7-01245	CAAGCAGAAGACGGCATACGAGATGCTAAGCGAGCAGTCTCGTGGGCTCGG
CZB-NXT-i5-01246	AATGATACGGCGACCACCGAGATCTACACGACAAGTCGCCGTCGTCGGCAGCGTC	CZB-NXT-i7-01246	CAAGCAGAAGACGGCATACGAGATGACAAGTCGCCGGTCTCGTGGGCTCGG
CZB-NXT-i5-01247	AATGATACGGCGACCACCGAGATCTACACGGCAGCCGCAGATCGTCGGCAGCGTC	CZB-NXT-i7-01247	CAAGCAGAAGACGGCATACGAGATGGCAGCCGCAGAGTCTCGTGGGCTCGG
CZB-NXT-i5-01248	AATGATACGGCGACCACCGAGATCTACACCCCAAGAGCAAATCGTCGGCAGCGTC	CZB-NXT-i7-01248	CAAGCAGAAGACGGCATACGAGATCCCAAGAGCAAAGTCTCGTGGGCTCGG
CZB-NXT-i5-01249	AATGATACGGCGACCACCGAGATCTACACGGGAGGGCACAATCGTCGGCAGCGTC	CZB-NXT-i7-01249	CAAGCAGAAGACGGCATACGAGATGGGAGGGCACAAGTCTCGTGGGCTCGG
CZB-NXT-i5-01250	AATGATACGGCGACCACCGAGATCTACACGACGCAGGTGAGTCGTCGGCAGCGTC	CZB-NXT-i7-01250	CAAGCAGAAGACGGCATACGAGATGACGCAGGTGAGGTCTCGTGGGCTCGG
CZB-NXT-i5-01251	AATGATACGGCGACCACCGAGATCTACACGATTTCTATGCCTCGTCGGCAGCGTC	CZB-NXT-i7-01251	CAAGCAGAAGACGGCATACGAGATGATTTCTATGCCGTCTCGTGGGCTCGG
CZB-NXT-i5-01252	AATGATACGGCGACCACCGAGATCTACACTTCTTACAGGAATCGTCGGCAGCGTC	CZB-NXT-i7-01252	CAAGCAGAAGACGGCATACGAGATTTCTTACAGGAAGTCTCGTGGGCTCGG
CZB-NXT-i5-01253	AATGATACGGCGACCACCGAGATCTACACGTCTGACCACTCTCGTCGGCAGCGTC	CZB-NXT-i7-01253	CAAGCAGAAGACGGCATACGAGATGTCTGACCACTCGTCTCGTGGGCTCGG
CZB-NXT-i5-01254	AATGATACGGCGACCACCGAGATCTACACACGCAAACCTCATCGTCGGCAGCGTC	CZB-NXT-i7-01254	CAAGCAGAAGACGGCATACGAGATACGCAAACCTCAGTCTCGTGGGCTCGG
CZB-NXT-i5-01255	AATGATACGGCGACCACCGAGATCTACACTTCGCTATCCAATCGTCGGCAGCGTC	CZB-NXT-i7-01255	CAAGCAGAAGACGGCATACGAGATTTCGCTATCCAAGTCTCGTGGGCTCGG
CZB-NXT-i5-01256	AATGATACGGCGACCACCGAGATCTACACCAAACCTCCAAATCGTCGGCAGCGTC	CZB-NXT-i7-01256	CAAGCAGAAGACGGCATACGAGATCAAACCTCCAAAGTCTCGTGGGCTCGG
CZB-NXT-i5-01257	AATGATACGGCGACCACCGAGATCTACACCCCACTGCTTGTTCGTCGGCAGCGTC	CZB-NXT-i7-01257	CAAGCAGAAGACGGCATACGAGATCCCACTGCTTGTGTCTCGTGGGCTCGG
CZB-NXT-i5-01258	AATGATACGGCGACCACCGAGATCTACACATCCGATTTCAATCGTCGGCAGCGTC	CZB-NXT-i7-01258	CAAGCAGAAGACGGCATACGAGATATCCGATTTCAAGTCTCGTGGGCTCGG
CZB-NXT-i5-01259	AATGATACGGCGACCACCGAGATCTACACCTGCCTCAGGTATCGTCGGCAGCGTC	CZB-NXT-i7-01259	CAAGCAGAAGACGGCATACGAGATCTGCCTCAGGTAGTCTCGTGGGCTCGG
CZB-NXT-i5-01260	AATGATACGGCGACCACCGAGATCTACACCCTCTGGTTCAATCGTCGGCAGCGTC	CZB-NXT-i7-01260	CAAGCAGAAGACGGCATACGAGATCCTCTGGTTCAAGTCTCGTGGGCTCGG
CZB-NXT-i5-01261	AATGATACGGCGACCACCGAGATCTACACAAACCGATAGACTCGTCGGCAGCGTC	CZB-NXT-i7-01261	CAAGCAGAAGACGGCATACGAGATAAACCGATAGACGTCTCGTGGGCTCGG
CZB-NXT-i5-01262	AATGATACGGCGACCACCGAGATCTACACGCGATAGCCTTGTCGTCGGCAGCGTC	CZB-NXT-i7-01262	CAAGCAGAAGACGGCATACGAGATGCGATAGCCTTGGTCTCGTGGGCTCGG
CZB-NXT-i5-01263	AATGATACGGCGACCACCGAGATCTACACCAGGGTGGCACTTCGTCGGCAGCGTC	CZB-NXT-i7-01263	CAAGCAGAAGACGGCATACGAGATCAGGGTGGCACTGTCTCGTGGGCTCGG
CZB-NXT-i5-01264	AATGATACGGCGACCACCGAGATCTACACAACTATGAAGTATCGTCGGCAGCGTC	CZB-NXT-i7-01264	CAAGCAGAAGACGGCATACGAGATAACTATGAAGTAGTCTCGTGGGCTCGG
CZB-NXT-i5-01265	AATGATACGGCGACCACCGAGATCTACACGGCTCATCCAGATCGTCGGCAGCGTC	CZB-NXT-i7-01265	CAAGCAGAAGACGGCATACGAGATGGCTCATCCAGAGTCTCGTGGGCTCGG
CZB-NXT-i5-01266	AATGATACGGCGACCACCGAGATCTACACGCCGCCCTTGAGTCGTCGGCAGCGTC	CZB-NXT-i7-01266	CAAGCAGAAGACGGCATACGAGATGCCGCCCTTGAGGTCTCGTGGGCTCGG
CZB-NXT-i5-01267	AATGATACGGCGACCACCGAGATCTACACCCCTACCGTTTATCGTCGGCAGCGTC	CZB-NXT-i7-01267	CAAGCAGAAGACGGCATACGAGATCCCTACCGTTTAGTCTCGTGGGCTCGG
CZB-NXT-i5-01268	AATGATACGGCGACCACCGAGATCTACACTCTACACTCGTATCGTCGGCAGCGTC	CZB-NXT-i7-01268	CAAGCAGAAGACGGCATACGAGATTCTACACTCGTAGTCTCGTGGGCTCGG
CZB-NXT-i5-01269	AATGATACGGCGACCACCGAGATCTACACAAGGTATCATCCTCGTCGGCAGCGTC	CZB-NXT-i7-01269	CAAGCAGAAGACGGCATACGAGATAAGGTATCATCCGTCTCGTGGGCTCGG
CZB-NXT-i5-01270	AATGATACGGCGACCACCGAGATCTACACGCTACGGGTCAATCGTCGGCAGCGTC	CZB-NXT-i7-01270	CAAGCAGAAGACGGCATACGAGATGCTACGGGTCAAGTCTCGTGGGCTCGG
CZB-NXT-i5-01271	AATGATACGGCGACCACCGAGATCTACACGACCTTGAGCAATCGTCGGCAGCGTC	CZB-NXT-i7-01271	CAAGCAGAAGACGGCATACGAGATGACCTTGAGCAAGTCTCGTGGGCTCGG
CZB-NXT-i5-01272	AATGATACGGCGACCACCGAGATCTACACCCCTGCGTAGAATCGTCGGCAGCGTC	CZB-NXT-i7-01272	CAAGCAGAAGACGGCATACGAGATCCCTGCGTAGAAGTCTCGTGGGCTCGG
CZB-NXT-i5-01273	AATGATACGGCGACCACCGAGATCTACACAGTGGCTTGCGGTCGTCGGCAGCGTC	CZB-NXT-i7-01273	CAAGCAGAAGACGGCATACGAGATAGTGGCTTGCGGGTCTCGTGGGCTCGG
CZB-NXT-i5-01274	AATGATACGGCGACCACCGAGATCTACACGTCGGCAGATTATCGTCGGCAGCGTC	CZB-NXT-i7-01274	CAAGCAGAAGACGGCATACGAGATGTCGGCAGATTAGTCTCGTGGGCTCGG
CZB-NXT-i5-01275	AATGATACGGCGACCACCGAGATCTACACCCACCGCTCCAATCGTCGGCAGCGTC	CZB-NXT-i7-01275	CAAGCAGAAGACGGCATACGAGATCCACCGCTCCAAGTCTCGTGGGCTCGG
CZB-NXT-i5-01276	AATGATACGGCGACCACCGAGATCTACACAGCGACACAATCTCGTCGGCAGCGTC	CZB-NXT-i7-01276	CAAGCAGAAGACGGCATACGAGATAGCGACACAATCGTCTCGTGGGCTCGG
CZB-NXT-i5-01277	AATGATACGGCGACCACCGAGATCTACACCCGCATACTCCCTCGTCGGCAGCGTC	CZB-NXT-i7-01277	CAAGCAGAAGACGGCATACGAGATCCGCATACTCCCGTCTCGTGGGCTCGG
CZB-NXT-i5-01278	AATGATACGGCGACCACCGAGATCTACACGCTGCGGTCTTATCGTCGGCAGCGTC	CZB-NXT-i7-01278	CAAGCAGAAGACGGCATACGAGATGCTGCGGTCTTAGTCTCGTGGGCTCGG
CZB-NXT-i5-01279	AATGATACGGCGACCACCGAGATCTACACGGCGTAACCCAATCGTCGGCAGCGTC	CZB-NXT-i7-01279	CAAGCAGAAGACGGCATACGAGATGGCGTAACCCAAGTCTCGTGGGCTCGG
CZB-NXT-i5-01280	AATGATACGGCGACCACCGAGATCTACACCTACATCATCCCTCGTCGGCAGCGTC	CZB-NXT-i7-01280	CAAGCAGAAGACGGCATACGAGATCTACATCATCCCGTCTCGTGGGCTCGG
CZB-NXT-i5-01281	AATGATACGGCGACCACCGAGATCTACACGAGTTCTACCCATCGTCGGCAGCGTC	CZB-NXT-i7-01281	CAAGCAGAAGACGGCATACGAGATGAGTTCTACCCAGTCTCGTGGGCTCGG
CZB-NXT-i5-01282	AATGATACGGCGACCACCGAGATCTACACAGATGCGATGTATCGTCGGCAGCGTC	CZB-NXT-i7-01282	CAAGCAGAAGACGGCATACGAGATAGATGCGATGTAGTCTCGTGGGCTCGG
CZB-NXT-i5-01283	AATGATACGGCGACCACCGAGATCTACACCGGGTCCTGTCATCGTCGGCAGCGTC	CZB-NXT-i7-01283	CAAGCAGAAGACGGCATACGAGATCGGGTCCTGTCAGTCTCGTGGGCTCGG
CZB-NXT-i5-01284	AATGATACGGCGACCACCGAGATCTACACGATTGGAACGAATCGTCGGCAGCGTC	CZB-NXT-i7-01284	CAAGCAGAAGACGGCATACGAGATGATTGGAACGAAGTCTCGTGGGCTCGG
CZB-NXT-i5-01285	AATGATACGGCGACCACCGAGATCTACACTAGAGTGGTTGTTCGTCGGCAGCGTC	CZB-NXT-i7-01285	CAAGCAGAAGACGGCATACGAGATTAGAGTGGTTGTGTCTCGTGGGCTCGG
CZB-NXT-i5-01286	AATGATACGGCGACCACCGAGATCTACACGACTCATTTGGGTCGTCGGCAGCGTC	CZB-NXT-i7-01286	CAAGCAGAAGACGGCATACGAGATGACTCATTTGGGGTCTCGTGGGCTCGG
CZB-NXT-i5-01287	AATGATACGGCGACCACCGAGATCTACACTATTGAGACTAATCGTCGGCAGCGTC	CZB-NXT-i7-01287	CAAGCAGAAGACGGCATACGAGATTATTGAGACTAAGTCTCGTGGGCTCGG
CZB-NXT-i5-01288	AATGATACGGCGACCACCGAGATCTACACCTCATTTGGAAATCGTCGGCAGCGTC	CZB-NXT-i7-01288	CAAGCAGAAGACGGCATACGAGATCTCATTTGGAAAGTCTCGTGGGCTCGG
CZB-NXT-i5-01289	AATGATACGGCGACCACCGAGATCTACACTGGTTACCTCTTTCGTCGGCAGCGTC	CZB-NXT-i7-01289	CAAGCAGAAGACGGCATACGAGATTGGTTACCTCTTGTCTCGTGGGCTCGG
CZB-NXT-i5-01290	AATGATACGGCGACCACCGAGATCTACACAGAGGGTATCAATCGTCGGCAGCGTC	CZB-NXT-i7-01290	CAAGCAGAAGACGGCATACGAGATAGAGGGTATCAAGTCTCGTGGGCTCGG
CZB-NXT-i5-01291	AATGATACGGCGACCACCGAGATCTACACGTTGATGGCGTCTCGTCGGCAGCGTC	CZB-NXT-i7-01291	CAAGCAGAAGACGGCATACGAGATGTTGATGGCGTCGTCTCGTGGGCTCGG
CZB-NXT-i5-01292	AATGATACGGCGACCACCGAGATCTACACGCTGAAGTTGGTTCGTCGGCAGCGTC	CZB-NXT-i7-01292	CAAGCAGAAGACGGCATACGAGATGCTGAAGTTGGTGTCTCGTGGGCTCGG
CZB-NXT-i5-01293	AATGATACGGCGACCACCGAGATCTACACAGAACTCCATTGTCGTCGGCAGCGTC	CZB-NXT-i7-01293	CAAGCAGAAGACGGCATACGAGATAGAACTCCATTGGTCTCGTGGGCTCGG
CZB-NXT-i5-01294	AATGATACGGCGACCACCGAGATCTACACAAGGAATAATGATCGTCGGCAGCGTC	CZB-NXT-i7-01294	CAAGCAGAAGACGGCATACGAGATAAGGAATAATGAGTCTCGTGGGCTCGG
CZB-NXT-i5-01295	AATGATACGGCGACCACCGAGATCTACACTCCTTGAAAGAATCGTCGGCAGCGTC	CZB-NXT-i7-01295	CAAGCAGAAGACGGCATACGAGATTCCTTGAAAGAAGTCTCGTGGGCTCGG
CZB-NXT-i5-01296	AATGATACGGCGACCACCGAGATCTACACGAGGCTATGCGATCGTCGGCAGCGTC	CZB-NXT-i7-01296	CAAGCAGAAGACGGCATACGAGATGAGGCTATGCGAGTCTCGTGGGCTCGG
CZB-NXT-i5-01297	AATGATACGGCGACCACCGAGATCTACACTGTCTGGACTCATCGTCGGCAGCGTC	CZB-NXT-i7-01297	CAAGCAGAAGACGGCATACGAGATTGTCTGGACTCAGTCTCGTGGGCTCGG
CZB-NXT-i5-01298	AATGATACGGCGACCACCGAGATCTACACCTCTTTGGTGAATCGTCGGCAGCGTC	CZB-NXT-i7-01298	CAAGCAGAAGACGGCATACGAGATCTCTTTGGTGAAGTCTCGTGGGCTCGG
CZB-NXT-i5-01299	AATGATACGGCGACCACCGAGATCTACACCTGTCTCAGCCTTCGTCGGCAGCGTC	CZB-NXT-i7-01299	CAAGCAGAAGACGGCATACGAGATCTGTCTCAGCCTGTCTCGTGGGCTCGG
CZB-NXT-i5-01300	AATGATACGGCGACCACCGAGATCTACACTTCCATTACAAATCGTCGGCAGCGTC	CZB-NXT-i7-01300	CAAGCAGAAGACGGCATACGAGATTTCCATTACAAAGTCTCGTGGGCTCGG
CZB-NXT-i5-01301	AATGATACGGCGACCACCGAGATCTACACGTATTTGAGCATTCGTCGGCAGCGTC	CZB-NXT-i7-01301	CAAGCAGAAGACGGCATACGAGATGTATTTGAGCATGTCTCGTGGGCTCGG
CZB-NXT-i5-01302	AATGATACGGCGACCACCGAGATCTACACACTTGCCTACAGTCGTCGGCAGCGTC	CZB-NXT-i7-01302	CAAGCAGAAGACGGCATACGAGATACTTGCCTACAGGTCTCGTGGGCTCGG
CZB-NXT-i5-01303	AATGATACGGCGACCACCGAGATCTACACAACCGCCGAGCGTCGTCGGCAGCGTC	CZB-NXT-i7-01303	CAAGCAGAAGACGGCATACGAGATAACCGCCGAGCGGTCTCGTGGGCTCGG
CZB-NXT-i5-01304	AATGATACGGCGACCACCGAGATCTACACGCCTTCGTCGCATCGTCGGCAGCGTC	CZB-NXT-i7-01304	CAAGCAGAAGACGGCATACGAGATGCCTTCGTCGCAGTCTCGTGGGCTCGG
CZB-NXT-i5-01305	AATGATACGGCGACCACCGAGATCTACACTGCGGAGCGTAATCGTCGGCAGCGTC	CZB-NXT-i7-01305	CAAGCAGAAGACGGCATACGAGATTGCGGAGCGTAAGTCTCGTGGGCTCGG
CZB-NXT-i5-01306	AATGATACGGCGACCACCGAGATCTACACATCATAAAGAGATCGTCGGCAGCGTC	CZB-NXT-i7-01306	CAAGCAGAAGACGGCATACGAGATATCATAAAGAGAGTCTCGTGGGCTCGG
CZB-NXT-i5-01307	AATGATACGGCGACCACCGAGATCTACACGGTCCGACGATATCGTCGGCAGCGTC	CZB-NXT-i7-01307	CAAGCAGAAGACGGCATACGAGATGGTCCGACGATAGTCTCGTGGGCTCGG
CZB-NXT-i5-01308	AATGATACGGCGACCACCGAGATCTACACCGTAGTTGTCTATCGTCGGCAGCGTC	CZB-NXT-i7-01308	CAAGCAGAAGACGGCATACGAGATCGTAGTTGTCTAGTCTCGTGGGCTCGG
CZB-NXT-i5-01309	AATGATACGGCGACCACCGAGATCTACACAACAACAAACCCTCGTCGGCAGCGTC	CZB-NXT-i7-01309	CAAGCAGAAGACGGCATACGAGATAACAACAAACCCGTCTCGTGGGCTCGG
CZB-NXT-i5-01310	AATGATACGGCGACCACCGAGATCTACACTAAGTCAATGTGTCGTCGGCAGCGTC	CZB-NXT-i7-01310	CAAGCAGAAGACGGCATACGAGATTAAGTCAATGTGGTCTCGTGGGCTCGG
CZB-NXT-i5-01311	AATGATACGGCGACCACCGAGATCTACACTGCCTGAAATGATCGTCGGCAGCGTC	CZB-NXT-i7-01311	CAAGCAGAAGACGGCATACGAGATTGCCTGAAATGAGTCTCGTGGGCTCGG
CZB-NXT-i5-01312	AATGATACGGCGACCACCGAGATCTACACGAATCGCACGCCTCGTCGGCAGCGTC	CZB-NXT-i7-01312	CAAGCAGAAGACGGCATACGAGATGAATCGCACGCCGTCTCGTGGGCTCGG
CZB-NXT-i5-01313	AATGATACGGCGACCACCGAGATCTACACGGTGATAAATGGTCGTCGGCAGCGTC	CZB-NXT-i7-01313	CAAGCAGAAGACGGCATACGAGATGGTGATAAATGGGTCTCGTGGGCTCGG
CZB-NXT-i5-01314	AATGATACGGCGACCACCGAGATCTACACCTGCCGAGGAGCTCGTCGGCAGCGTC	CZB-NXT-i7-01314	CAAGCAGAAGACGGCATACGAGATCTGCCGAGGAGCGTCTCGTGGGCTCGG
CZB-NXT-i5-01315	AATGATACGGCGACCACCGAGATCTACACAGTTGAACATCCTCGTCGGCAGCGTC	CZB-NXT-i7-01315	CAAGCAGAAGACGGCATACGAGATAGTTGAACATCCGTCTCGTGGGCTCGG
CZB-NXT-i5-01316	AATGATACGGCGACCACCGAGATCTACACAGGGCGGAGAAATCGTCGGCAGCGTC	CZB-NXT-i7-01316	CAAGCAGAAGACGGCATACGAGATAGGGCGGAGAAAGTCTCGTGGGCTCGG
CZB-NXT-i5-01317	AATGATACGGCGACCACCGAGATCTACACGCTGATTGTATGTCGTCGGCAGCGTC	CZB-NXT-i7-01317	CAAGCAGAAGACGGCATACGAGATGCTGATTGTATGGTCTCGTGGGCTCGG
CZB-NXT-i5-01318	AATGATACGGCGACCACCGAGATCTACACGCGGGATACACGTCGTCGGCAGCGTC	CZB-NXT-i7-01318	CAAGCAGAAGACGGCATACGAGATGCGGGATACACGGTCTCGTGGGCTCGG
CZB-NXT-i5-01319	AATGATACGGCGACCACCGAGATCTACACACGAATGGAACTTCGTCGGCAGCGTC	CZB-NXT-i7-01319	CAAGCAGAAGACGGCATACGAGATACGAATGGAACTGTCTCGTGGGCTCGG
CZB-NXT-i5-01320	AATGATACGGCGACCACCGAGATCTACACGGCGATGTCCGATCGTCGGCAGCGTC	CZB-NXT-i7-01320	CAAGCAGAAGACGGCATACGAGATGGCGATGTCCGAGTCTCGTGGGCTCGG
CZB-NXT-i5-01321	AATGATACGGCGACCACCGAGATCTACACGGCGGGTAGTTGTCGTCGGCAGCGTC	CZB-NXT-i7-01321	CAAGCAGAAGACGGCATACGAGATGGCGGGTAGTTGGTCTCGTGGGCTCGG
CZB-NXT-i5-01322	AATGATACGGCGACCACCGAGATCTACACGCAAGTATTGTATCGTCGGCAGCGTC	CZB-NXT-i7-01322	CAAGCAGAAGACGGCATACGAGATGCAAGTATTGTAGTCTCGTGGGCTCGG
CZB-NXT-i5-01323	AATGATACGGCGACCACCGAGATCTACACACAATCCCACTATCGTCGGCAGCGTC	CZB-NXT-i7-01323	CAAGCAGAAGACGGCATACGAGATACAATCCCACTAGTCTCGTGGGCTCGG
CZB-NXT-i5-01324	AATGATACGGCGACCACCGAGATCTACACATCGTGCCGTTCTCGTCGGCAGCGTC	CZB-NXT-i7-01324	CAAGCAGAAGACGGCATACGAGATATCGTGCCGTTCGTCTCGTGGGCTCGG
CZB-NXT-i5-01325	AATGATACGGCGACCACCGAGATCTACACTTCTAACGCCAATCGTCGGCAGCGTC	CZB-NXT-i7-01325	CAAGCAGAAGACGGCATACGAGATTTCTAACGCCAAGTCTCGTGGGCTCGG
CZB-NXT-i5-01326	AATGATACGGCGACCACCGAGATCTACACGTCCCGTTATGCTCGTCGGCAGCGTC	CZB-NXT-i7-01326	CAAGCAGAAGACGGCATACGAGATGTCCCGTTATGCGTCTCGTGGGCTCGG
CZB-NXT-i5-01327	AATGATACGGCGACCACCGAGATCTACACTCACAGAAACGCTCGTCGGCAGCGTC	CZB-NXT-i7-01327	CAAGCAGAAGACGGCATACGAGATTCACAGAAACGCGTCTCGTGGGCTCGG
CZB-NXT-i5-01328	AATGATACGGCGACCACCGAGATCTACACTAAGGTGTCAAATCGTCGGCAGCGTC	CZB-NXT-i7-01328	CAAGCAGAAGACGGCATACGAGATTAAGGTGTCAAAGTCTCGTGGGCTCGG
CZB-NXT-i5-01329	AATGATACGGCGACCACCGAGATCTACACCAACTTTGTAACTCGTCGGCAGCGTC	CZB-NXT-i7-01329	CAAGCAGAAGACGGCATACGAGATCAACTTTGTAACGTCTCGTGGGCTCGG
CZB-NXT-i5-01330	AATGATACGGCGACCACCGAGATCTACACAACAGCACAGCATCGTCGGCAGCGTC	CZB-NXT-i7-01330	CAAGCAGAAGACGGCATACGAGATAACAGCACAGCAGTCTCGTGGGCTCGG
CZB-NXT-i5-01331	AATGATACGGCGACCACCGAGATCTACACAGCGACTCCTTATCGTCGGCAGCGTC	CZB-NXT-i7-01331	CAAGCAGAAGACGGCATACGAGATAGCGACTCCTTAGTCTCGTGGGCTCGG
CZB-NXT-i5-01332	AATGATACGGCGACCACCGAGATCTACACCAGAGGACCGTATCGTCGGCAGCGTC	CZB-NXT-i7-01332	CAAGCAGAAGACGGCATACGAGATCAGAGGACCGTAGTCTCGTGGGCTCGG
CZB-NXT-i5-01333	AATGATACGGCGACCACCGAGATCTACACGCCTACCCTTAGTCGTCGGCAGCGTC	CZB-NXT-i7-01333	CAAGCAGAAGACGGCATACGAGATGCCTACCCTTAGGTCTCGTGGGCTCGG
CZB-NXT-i5-01334	AATGATACGGCGACCACCGAGATCTACACCGTCTCTGAAACTCGTCGGCAGCGTC	CZB-NXT-i7-01334	CAAGCAGAAGACGGCATACGAGATCGTCTCTGAAACGTCTCGTGGGCTCGG
CZB-NXT-i5-01335	AATGATACGGCGACCACCGAGATCTACACAAGCATTGGGCATCGTCGGCAGCGTC	CZB-NXT-i7-01335	CAAGCAGAAGACGGCATACGAGATAAGCATTGGGCAGTCTCGTGGGCTCGG
CZB-NXT-i5-01336	AATGATACGGCGACCACCGAGATCTACACGGGCTTGCGTGGTCGTCGGCAGCGTC	CZB-NXT-i7-01336	CAAGCAGAAGACGGCATACGAGATGGGCTTGCGTGGGTCTCGTGGGCTCGG
CZB-NXT-i5-01337	AATGATACGGCGACCACCGAGATCTACACCCTTACTGATACTCGTCGGCAGCGTC	CZB-NXT-i7-01337	CAAGCAGAAGACGGCATACGAGATCCTTACTGATACGTCTCGTGGGCTCGG
CZB-NXT-i5-01338	AATGATACGGCGACCACCGAGATCTACACTAGTATGGTCGGTCGTCGGCAGCGTC	CZB-NXT-i7-01338	CAAGCAGAAGACGGCATACGAGATTAGTATGGTCGGGTCTCGTGGGCTCGG
CZB-NXT-i5-01339	AATGATACGGCGACCACCGAGATCTACACCGTGGCTACACTTCGTCGGCAGCGTC	CZB-NXT-i7-01339	CAAGCAGAAGACGGCATACGAGATCGTGGCTACACTGTCTCGTGGGCTCGG
CZB-NXT-i5-01340	AATGATACGGCGACCACCGAGATCTACACGGTCAGAAAGGCTCGTCGGCAGCGTC	CZB-NXT-i7-01340	CAAGCAGAAGACGGCATACGAGATGGTCAGAAAGGCGTCTCGTGGGCTCGG
CZB-NXT-i5-01341	AATGATACGGCGACCACCGAGATCTACACGCGATTTAGGAATCGTCGGCAGCGTC	CZB-NXT-i7-01341	CAAGCAGAAGACGGCATACGAGATGCGATTTAGGAAGTCTCGTGGGCTCGG
CZB-NXT-i5-01342	AATGATACGGCGACCACCGAGATCTACACTAACTTCGCCGCTCGTCGGCAGCGTC	CZB-NXT-i7-01342	CAAGCAGAAGACGGCATACGAGATTAACTTCGCCGCGTCTCGTGGGCTCGG
CZB-NXT-i5-01343	AATGATACGGCGACCACCGAGATCTACACTCGCCGTTCAAATCGTCGGCAGCGTC	CZB-NXT-i7-01343	CAAGCAGAAGACGGCATACGAGATTCGCCGTTCAAAGTCTCGTGGGCTCGG
CZB-NXT-i5-01344	AATGATACGGCGACCACCGAGATCTACACGTGTCTGCCCTGTCGTCGGCAGCGTC	CZB-NXT-i7-01344	CAAGCAGAAGACGGCATACGAGATGTGTCTGCCCTGGTCTCGTGGGCTCGG
CZB-NXT-i5-01345	AATGATACGGCGACCACCGAGATCTACACCGCTTAGAAGGCTCGTCGGCAGCGTC	CZB-NXT-i7-01345	CAAGCAGAAGACGGCATACGAGATCGCTTAGAAGGCGTCTCGTGGGCTCGG
CZB-NXT-i5-01346	AATGATACGGCGACCACCGAGATCTACACAGTTTAGTGATGTCGTCGGCAGCGTC	CZB-NXT-i7-01346	CAAGCAGAAGACGGCATACGAGATAGTTTAGTGATGGTCTCGTGGGCTCGG
CZB-NXT-i5-01347	AATGATACGGCGACCACCGAGATCTACACTAGTAATGCTTTTCGTCGGCAGCGTC	CZB-NXT-i7-01347	CAAGCAGAAGACGGCATACGAGATTAGTAATGCTTTGTCTCGTGGGCTCGG
CZB-NXT-i5-01348	AATGATACGGCGACCACCGAGATCTACACTCGGCTCATTTGTCGTCGGCAGCGTC	CZB-NXT-i7-01348	CAAGCAGAAGACGGCATACGAGATTCGGCTCATTTGGTCTCGTGGGCTCGG
CZB-NXT-i5-01349	AATGATACGGCGACCACCGAGATCTACACAGGTGGTGCCCGTCGTCGGCAGCGTC	CZB-NXT-i7-01349	CAAGCAGAAGACGGCATACGAGATAGGTGGTGCCCGGTCTCGTGGGCTCGG
CZB-NXT-i5-01350	AATGATACGGCGACCACCGAGATCTACACTATGCTATGTAATCGTCGGCAGCGTC	CZB-NXT-i7-01350	CAAGCAGAAGACGGCATACGAGATTATGCTATGTAAGTCTCGTGGGCTCGG
CZB-NXT-i5-01351	AATGATACGGCGACCACCGAGATCTACACCATTACAAGGTGTCGTCGGCAGCGTC	CZB-NXT-i7-01351	CAAGCAGAAGACGGCATACGAGATCATTACAAGGTGGTCTCGTGGGCTCGG
CZB-NXT-i5-01352	AATGATACGGCGACCACCGAGATCTACACGCGGTGATTGAGTCGTCGGCAGCGTC	CZB-NXT-i7-01352	CAAGCAGAAGACGGCATACGAGATGCGGTGATTGAGGTCTCGTGGGCTCGG
CZB-NXT-i5-01353	AATGATACGGCGACCACCGAGATCTACACTTTGGGACAGCATCGTCGGCAGCGTC	CZB-NXT-i7-01353	CAAGCAGAAGACGGCATACGAGATTTTGGGACAGCAGTCTCGTGGGCTCGG
CZB-NXT-i5-01354	AATGATACGGCGACCACCGAGATCTACACTTATCAAGACAATCGTCGGCAGCGTC	CZB-NXT-i7-01354	CAAGCAGAAGACGGCATACGAGATTTATCAAGACAAGTCTCGTGGGCTCGG
CZB-NXT-i5-01355	AATGATACGGCGACCACCGAGATCTACACAATGAGCCCAACTCGTCGGCAGCGTC	CZB-NXT-i7-01355	CAAGCAGAAGACGGCATACGAGATAATGAGCCCAACGTCTCGTGGGCTCGG
CZB-NXT-i5-01356	AATGATACGGCGACCACCGAGATCTACACACATCGGACGGCTCGTCGGCAGCGTC	CZB-NXT-i7-01356	CAAGCAGAAGACGGCATACGAGATACATCGGACGGCGTCTCGTGGGCTCGG
CZB-NXT-i5-01357	AATGATACGGCGACCACCGAGATCTACACGATGCTTATTCGTCGTCGGCAGCGTC	CZB-NXT-i7-01357	CAAGCAGAAGACGGCATACGAGATGATGCTTATTCGGTCTCGTGGGCTCGG
CZB-NXT-i5-01358	AATGATACGGCGACCACCGAGATCTACACTGTAAAGGGAAATCGTCGGCAGCGTC	CZB-NXT-i7-01358	CAAGCAGAAGACGGCATACGAGATTGTAAAGGGAAAGTCTCGTGGGCTCGG
CZB-NXT-i5-01359	AATGATACGGCGACCACCGAGATCTACACCGCTCTTAGGCATCGTCGGCAGCGTC	CZB-NXT-i7-01359	CAAGCAGAAGACGGCATACGAGATCGCTCTTAGGCAGTCTCGTGGGCTCGG
CZB-NXT-i5-01360	AATGATACGGCGACCACCGAGATCTACACCTTAGGAGATTATCGTCGGCAGCGTC	CZB-NXT-i7-01360	CAAGCAGAAGACGGCATACGAGATCTTAGGAGATTAGTCTCGTGGGCTCGG
CZB-NXT-i5-01361	AATGATACGGCGACCACCGAGATCTACACACCTTCAGAGCATCGTCGGCAGCGTC	CZB-NXT-i7-01361	CAAGCAGAAGACGGCATACGAGATACCTTCAGAGCAGTCTCGTGGGCTCGG
CZB-NXT-i5-01362	AATGATACGGCGACCACCGAGATCTACACCTGATTGTCTCATCGTCGGCAGCGTC	CZB-NXT-i7-01362	CAAGCAGAAGACGGCATACGAGATCTGATTGTCTCAGTCTCGTGGGCTCGG
CZB-NXT-i5-01363	AATGATACGGCGACCACCGAGATCTACACACAAATAGGTCGTCGTCGGCAGCGTC	CZB-NXT-i7-01363	CAAGCAGAAGACGGCATACGAGATACAAATAGGTCGGTCTCGTGGGCTCGG
CZB-NXT-i5-01364	AATGATACGGCGACCACCGAGATCTACACTACTAAGTTGGCTCGTCGGCAGCGTC	CZB-NXT-i7-01364	CAAGCAGAAGACGGCATACGAGATTACTAAGTTGGCGTCTCGTGGGCTCGG
CZB-NXT-i5-01365	AATGATACGGCGACCACCGAGATCTACACCATTCATTAGGATCGTCGGCAGCGTC	CZB-NXT-i7-01365	CAAGCAGAAGACGGCATACGAGATCATTCATTAGGAGTCTCGTGGGCTCGG
CZB-NXT-i5-01366	AATGATACGGCGACCACCGAGATCTACACCCTGTTCGCCGATCGTCGGCAGCGTC	CZB-NXT-i7-01366	CAAGCAGAAGACGGCATACGAGATCCTGTTCGCCGAGTCTCGTGGGCTCGG
CZB-NXT-i5-01367	AATGATACGGCGACCACCGAGATCTACACATTCCTGTAATCTCGTCGGCAGCGTC	CZB-NXT-i7-01367	CAAGCAGAAGACGGCATACGAGATATTCCTGTAATCGTCTCGTGGGCTCGG
CZB-NXT-i5-01368	AATGATACGGCGACCACCGAGATCTACACAGATTGGCGAAATCGTCGGCAGCGTC	CZB-NXT-i7-01368	CAAGCAGAAGACGGCATACGAGATAGATTGGCGAAAGTCTCGTGGGCTCGG
CZB-NXT-i5-01369	AATGATACGGCGACCACCGAGATCTACACTCTATTATGGAATCGTCGGCAGCGTC	CZB-NXT-i7-01369	CAAGCAGAAGACGGCATACGAGATTCTATTATGGAAGTCTCGTGGGCTCGG
CZB-NXT-i5-01370	AATGATACGGCGACCACCGAGATCTACACCTTATGAAATGGTCGTCGGCAGCGTC	CZB-NXT-i7-01370	CAAGCAGAAGACGGCATACGAGATCTTATGAAATGGGTCTCGTGGGCTCGG
CZB-NXT-i5-01371	AATGATACGGCGACCACCGAGATCTACACAACAGGTTAGAGTCGTCGGCAGCGTC	CZB-NXT-i7-01371	CAAGCAGAAGACGGCATACGAGATAACAGGTTAGAGGTCTCGTGGGCTCGG
CZB-NXT-i5-01372	AATGATACGGCGACCACCGAGATCTACACCTTACTTGCGTATCGTCGGCAGCGTC	CZB-NXT-i7-01372	CAAGCAGAAGACGGCATACGAGATCTTACTTGCGTAGTCTCGTGGGCTCGG
CZB-NXT-i5-01373	AATGATACGGCGACCACCGAGATCTACACAATCGTGGTGGGTCGTCGGCAGCGTC	CZB-NXT-i7-01373	CAAGCAGAAGACGGCATACGAGATAATCGTGGTGGGGTCTCGTGGGCTCGG
CZB-NXT-i5-01374	AATGATACGGCGACCACCGAGATCTACACGATGAGTTCGCATCGTCGGCAGCGTC	CZB-NXT-i7-01374	CAAGCAGAAGACGGCATACGAGATGATGAGTTCGCAGTCTCGTGGGCTCGG
CZB-NXT-i5-01375	AATGATACGGCGACCACCGAGATCTACACGGTGTCCCTCGGTCGTCGGCAGCGTC	CZB-NXT-i7-01375	CAAGCAGAAGACGGCATACGAGATGGTGTCCCTCGGGTCTCGTGGGCTCGG
CZB-NXT-i5-01376	AATGATACGGCGACCACCGAGATCTACACTTGTTCCCTCCGTCGTCGGCAGCGTC	CZB-NXT-i7-01376	CAAGCAGAAGACGGCATACGAGATTTGTTCCCTCCGGTCTCGTGGGCTCGG
CZB-NXT-i5-01377	AATGATACGGCGACCACCGAGATCTACACTAAATACTGTCATCGTCGGCAGCGTC	CZB-NXT-i7-01377	CAAGCAGAAGACGGCATACGAGATTAAATACTGTCAGTCTCGTGGGCTCGG
CZB-NXT-i5-01378	AATGATACGGCGACCACCGAGATCTACACTAGGCTTGTATGTCGTCGGCAGCGTC	CZB-NXT-i7-01378	CAAGCAGAAGACGGCATACGAGATTAGGCTTGTATGGTCTCGTGGGCTCGG
CZB-NXT-i5-01379	AATGATACGGCGACCACCGAGATCTACACTCCTGGCGGGAATCGTCGGCAGCGTC	CZB-NXT-i7-01379	CAAGCAGAAGACGGCATACGAGATTCCTGGCGGGAAGTCTCGTGGGCTCGG
CZB-NXT-i5-01380	AATGATACGGCGACCACCGAGATCTACACACAATGCTCGTATCGTCGGCAGCGTC	CZB-NXT-i7-01380	CAAGCAGAAGACGGCATACGAGATACAATGCTCGTAGTCTCGTGGGCTCGG
CZB-NXT-i5-01381	AATGATACGGCGACCACCGAGATCTACACGGCTAAGTCGCTTCGTCGGCAGCGTC	CZB-NXT-i7-01381	CAAGCAGAAGACGGCATACGAGATGGCTAAGTCGCTGTCTCGTGGGCTCGG
CZB-NXT-i5-01382	AATGATACGGCGACCACCGAGATCTACACTGTCAGGTAGAATCGTCGGCAGCGTC	CZB-NXT-i7-01382	CAAGCAGAAGACGGCATACGAGATTGTCAGGTAGAAGTCTCGTGGGCTCGG
CZB-NXT-i5-01383	AATGATACGGCGACCACCGAGATCTACACTGGTCCAATAGATCGTCGGCAGCGTC	CZB-NXT-i7-01383	CAAGCAGAAGACGGCATACGAGATTGGTCCAATAGAGTCTCGTGGGCTCGG
CZB-NXT-i5-01384	AATGATACGGCGACCACCGAGATCTACACTAGCCCACTTGATCGTCGGCAGCGTC	CZB-NXT-i7-01384	CAAGCAGAAGACGGCATACGAGATTAGCCCACTTGAGTCTCGTGGGCTCGG
CZB-NXT-i5-01385	AATGATACGGCGACCACCGAGATCTACACAGATGCCCAGAATCGTCGGCAGCGTC	CZB-NXT-i7-01385	CAAGCAGAAGACGGCATACGAGATAGATGCCCAGAAGTCTCGTGGGCTCGG
CZB-NXT-i5-01386	AATGATACGGCGACCACCGAGATCTACACCTCATACAGAAGTCGTCGGCAGCGTC	CZB-NXT-i7-01386	CAAGCAGAAGACGGCATACGAGATCTCATACAGAAGGTCTCGTGGGCTCGG
CZB-NXT-i5-01387	AATGATACGGCGACCACCGAGATCTACACTAGCGAAAGCCCTCGTCGGCAGCGTC	CZB-NXT-i7-01387	CAAGCAGAAGACGGCATACGAGATTAGCGAAAGCCCGTCTCGTGGGCTCGG
CZB-NXT-i5-01388	AATGATACGGCGACCACCGAGATCTACACCTTATGTTCTGATCGTCGGCAGCGTC	CZB-NXT-i7-01388	CAAGCAGAAGACGGCATACGAGATCTTATGTTCTGAGTCTCGTGGGCTCGG
CZB-NXT-i5-01389	AATGATACGGCGACCACCGAGATCTACACCCTCATAGAGAGTCGTCGGCAGCGTC	CZB-NXT-i7-01389	CAAGCAGAAGACGGCATACGAGATCCTCATAGAGAGGTCTCGTGGGCTCGG
CZB-NXT-i5-01390	AATGATACGGCGACCACCGAGATCTACACTACGAGGACTGGTCGTCGGCAGCGTC	CZB-NXT-i7-01390	CAAGCAGAAGACGGCATACGAGATTACGAGGACTGGGTCTCGTGGGCTCGG
CZB-NXT-i5-01391	AATGATACGGCGACCACCGAGATCTACACACGCATCCACGCTCGTCGGCAGCGTC	CZB-NXT-i7-01391	CAAGCAGAAGACGGCATACGAGATACGCATCCACGCGTCTCGTGGGCTCGG
CZB-NXT-i5-01392	AATGATACGGCGACCACCGAGATCTACACACACTAAGTATGTCGTCGGCAGCGTC	CZB-NXT-i7-01392	CAAGCAGAAGACGGCATACGAGATACACTAAGTATGGTCTCGTGGGCTCGG
CZB-NXT-i5-01393	AATGATACGGCGACCACCGAGATCTACACTGTTTCGTAAGGTCGTCGGCAGCGTC	CZB-NXT-i7-01393	CAAGCAGAAGACGGCATACGAGATTGTTTCGTAAGGGTCTCGTGGGCTCGG
CZB-NXT-i5-01394	AATGATACGGCGACCACCGAGATCTACACGGCACTGGTCCATCGTCGGCAGCGTC	CZB-NXT-i7-01394	CAAGCAGAAGACGGCATACGAGATGGCACTGGTCCAGTCTCGTGGGCTCGG
CZB-NXT-i5-01395	AATGATACGGCGACCACCGAGATCTACACCTCCTTTGTTTATCGTCGGCAGCGTC	CZB-NXT-i7-01395	CAAGCAGAAGACGGCATACGAGATCTCCTTTGTTTAGTCTCGTGGGCTCGG
CZB-NXT-i5-01396	AATGATACGGCGACCACCGAGATCTACACTTGACAGTGGAATCGTCGGCAGCGTC	CZB-NXT-i7-01396	CAAGCAGAAGACGGCATACGAGATTTGACAGTGGAAGTCTCGTGGGCTCGG
CZB-NXT-i5-01397	AATGATACGGCGACCACCGAGATCTACACTGTTCCGTGCGATCGTCGGCAGCGTC	CZB-NXT-i7-01397	CAAGCAGAAGACGGCATACGAGATTGTTCCGTGCGAGTCTCGTGGGCTCGG
CZB-NXT-i5-01398	AATGATACGGCGACCACCGAGATCTACACAGAATAGGAGCGTCGTCGGCAGCGTC	CZB-NXT-i7-01398	CAAGCAGAAGACGGCATACGAGATAGAATAGGAGCGGTCTCGTGGGCTCGG
CZB-NXT-i5-01399	AATGATACGGCGACCACCGAGATCTACACATGATTATTCCATCGTCGGCAGCGTC	CZB-NXT-i7-01399	CAAGCAGAAGACGGCATACGAGATATGATTATTCCAGTCTCGTGGGCTCGG
CZB-NXT-i5-01400	AATGATACGGCGACCACCGAGATCTACACTAAGGAGAGGTGTCGTCGGCAGCGTC	CZB-NXT-i7-01400	CAAGCAGAAGACGGCATACGAGATTAAGGAGAGGTGGTCTCGTGGGCTCGG
CZB-NXT-i5-01401	AATGATACGGCGACCACCGAGATCTACACGAGTCCGTGCCATCGTCGGCAGCGTC	CZB-NXT-i7-01401	CAAGCAGAAGACGGCATACGAGATGAGTCCGTGCCAGTCTCGTGGGCTCGG
CZB-NXT-i5-01402	AATGATACGGCGACCACCGAGATCTACACACCAACCCGTGGTCGTCGGCAGCGTC	CZB-NXT-i7-01402	CAAGCAGAAGACGGCATACGAGATACCAACCCGTGGGTCTCGTGGGCTCGG
CZB-NXT-i5-01403	AATGATACGGCGACCACCGAGATCTACACATGCTATTATCATCGTCGGCAGCGTC	CZB-NXT-i7-01403	CAAGCAGAAGACGGCATACGAGATATGCTATTATCAGTCTCGTGGGCTCGG
CZB-NXT-i5-01404	AATGATACGGCGACCACCGAGATCTACACAGCACCTCGGCATCGTCGGCAGCGTC	CZB-NXT-i7-01404	CAAGCAGAAGACGGCATACGAGATAGCACCTCGGCAGTCTCGTGGGCTCGG
CZB-NXT-i5-01405	AATGATACGGCGACCACCGAGATCTACACTTGTCCCGTCAATCGTCGGCAGCGTC	CZB-NXT-i7-01405	CAAGCAGAAGACGGCATACGAGATTTGTCCCGTCAAGTCTCGTGGGCTCGG
CZB-NXT-i5-01406	AATGATACGGCGACCACCGAGATCTACACTCGGCGGACCTCTCGTCGGCAGCGTC	CZB-NXT-i7-01406	CAAGCAGAAGACGGCATACGAGATTCGGCGGACCTCGTCTCGTGGGCTCGG
CZB-NXT-i5-01407	AATGATACGGCGACCACCGAGATCTACACGCAAGTGCGGTCTCGTCGGCAGCGTC	CZB-NXT-i7-01407	CAAGCAGAAGACGGCATACGAGATGCAAGTGCGGTCGTCTCGTGGGCTCGG
CZB-NXT-i5-01408	AATGATACGGCGACCACCGAGATCTACACCCGTTGATGAAATCGTCGGCAGCGTC	CZB-NXT-i7-01408	CAAGCAGAAGACGGCATACGAGATCCGTTGATGAAAGTCTCGTGGGCTCGG
CZB-NXT-i5-01409	AATGATACGGCGACCACCGAGATCTACACTGGTCGTGAAGCTCGTCGGCAGCGTC	CZB-NXT-i7-01409	CAAGCAGAAGACGGCATACGAGATTGGTCGTGAAGCGTCTCGTGGGCTCGG
CZB-NXT-i5-01410	AATGATACGGCGACCACCGAGATCTACACGCAGCCTGGGAATCGTCGGCAGCGTC	CZB-NXT-i7-01410	CAAGCAGAAGACGGCATACGAGATGCAGCCTGGGAAGTCTCGTGGGCTCGG
CZB-NXT-i5-01411	AATGATACGGCGACCACCGAGATCTACACGAGGAAGCCAAATCGTCGGCAGCGTC	CZB-NXT-i7-01411	CAAGCAGAAGACGGCATACGAGATGAGGAAGCCAAAGTCTCGTGGGCTCGG
CZB-NXT-i5-01412	AATGATACGGCGACCACCGAGATCTACACAGGGAACCCGTGTCGTCGGCAGCGTC	CZB-NXT-i7-01412	CAAGCAGAAGACGGCATACGAGATAGGGAACCCGTGGTCTCGTGGGCTCGG
CZB-NXT-i5-01413	AATGATACGGCGACCACCGAGATCTACACGGTCCGTTCAGATCGTCGGCAGCGTC	CZB-NXT-i7-01413	CAAGCAGAAGACGGCATACGAGATGGTCCGTTCAGAGTCTCGTGGGCTCGG
CZB-NXT-i5-01414	AATGATACGGCGACCACCGAGATCTACACGCACACTCCAAATCGTCGGCAGCGTC	CZB-NXT-i7-01414	CAAGCAGAAGACGGCATACGAGATGCACACTCCAAAGTCTCGTGGGCTCGG
CZB-NXT-i5-01415	AATGATACGGCGACCACCGAGATCTACACAGAGTGTAAAGATCGTCGGCAGCGTC	CZB-NXT-i7-01415	CAAGCAGAAGACGGCATACGAGATAGAGTGTAAAGAGTCTCGTGGGCTCGG
CZB-NXT-i5-01416	AATGATACGGCGACCACCGAGATCTACACAACTCCCTATGATCGTCGGCAGCGTC	CZB-NXT-i7-01416	CAAGCAGAAGACGGCATACGAGATAACTCCCTATGAGTCTCGTGGGCTCGG
CZB-NXT-i5-01417	AATGATACGGCGACCACCGAGATCTACACTGGGAGATTACATCGTCGGCAGCGTC	CZB-NXT-i7-01417	CAAGCAGAAGACGGCATACGAGATTGGGAGATTACAGTCTCGTGGGCTCGG
CZB-NXT-i5-01418	AATGATACGGCGACCACCGAGATCTACACGCTGAAGACACCTCGTCGGCAGCGTC	CZB-NXT-i7-01418	CAAGCAGAAGACGGCATACGAGATGCTGAAGACACCGTCTCGTGGGCTCGG
CZB-NXT-i5-01419	AATGATACGGCGACCACCGAGATCTACACCGGCACGGAGAATCGTCGGCAGCGTC	CZB-NXT-i7-01419	CAAGCAGAAGACGGCATACGAGATCGGCACGGAGAAGTCTCGTGGGCTCGG
CZB-NXT-i5-01420	AATGATACGGCGACCACCGAGATCTACACGTAACTACCGTGTCGTCGGCAGCGTC	CZB-NXT-i7-01420	CAAGCAGAAGACGGCATACGAGATGTAACTACCGTGGTCTCGTGGGCTCGG
CZB-NXT-i5-01421	AATGATACGGCGACCACCGAGATCTACACCAATACCTCTGCTCGTCGGCAGCGTC	CZB-NXT-i7-01421	CAAGCAGAAGACGGCATACGAGATCAATACCTCTGCGTCTCGTGGGCTCGG
CZB-NXT-i5-01422	AATGATACGGCGACCACCGAGATCTACACCCGACTGGTAAGTCGTCGGCAGCGTC	CZB-NXT-i7-01422	CAAGCAGAAGACGGCATACGAGATCCGACTGGTAAGGTCTCGTGGGCTCGG
CZB-NXT-i5-01423	AATGATACGGCGACCACCGAGATCTACACGGGAAGGAGCAGTCGTCGGCAGCGTC	CZB-NXT-i7-01423	CAAGCAGAAGACGGCATACGAGATGGGAAGGAGCAGGTCTCGTGGGCTCGG
CZB-NXT-i5-01424	AATGATACGGCGACCACCGAGATCTACACGGTTTCTGGTCCTCGTCGGCAGCGTC	CZB-NXT-i7-01424	CAAGCAGAAGACGGCATACGAGATGGTTTCTGGTCCGTCTCGTGGGCTCGG
CZB-NXT-i5-01425	AATGATACGGCGACCACCGAGATCTACACCTTACGAAAGAATCGTCGGCAGCGTC	CZB-NXT-i7-01425	CAAGCAGAAGACGGCATACGAGATCTTACGAAAGAAGTCTCGTGGGCTCGG
CZB-NXT-i5-01426	AATGATACGGCGACCACCGAGATCTACACGCATAAGCATCGTCGTCGGCAGCGTC	CZB-NXT-i7-01426	CAAGCAGAAGACGGCATACGAGATGCATAAGCATCGGTCTCGTGGGCTCGG
CZB-NXT-i5-01427	AATGATACGGCGACCACCGAGATCTACACATAGACGGCTCATCGTCGGCAGCGTC	CZB-NXT-i7-01427	CAAGCAGAAGACGGCATACGAGATATAGACGGCTCAGTCTCGTGGGCTCGG
CZB-NXT-i5-01428	AATGATACGGCGACCACCGAGATCTACACCGCCCTCGCTAATCGTCGGCAGCGTC	CZB-NXT-i7-01428	CAAGCAGAAGACGGCATACGAGATCGCCCTCGCTAAGTCTCGTGGGCTCGG
CZB-NXT-i5-01429	AATGATACGGCGACCACCGAGATCTACACATACACTCGCCGTCGTCGGCAGCGTC	CZB-NXT-i7-01429	CAAGCAGAAGACGGCATACGAGATATACACTCGCCGGTCTCGTGGGCTCGG
CZB-NXT-i5-01430	AATGATACGGCGACCACCGAGATCTACACGGACTTTAGCGATCGTCGGCAGCGTC	CZB-NXT-i7-01430	CAAGCAGAAGACGGCATACGAGATGGACTTTAGCGAGTCTCGTGGGCTCGG
CZB-NXT-i5-01431	AATGATACGGCGACCACCGAGATCTACACCGGGCATACTGATCGTCGGCAGCGTC	CZB-NXT-i7-01431	CAAGCAGAAGACGGCATACGAGATCGGGCATACTGAGTCTCGTGGGCTCGG
CZB-NXT-i5-01432	AATGATACGGCGACCACCGAGATCTACACGTAACCCATCTCTCGTCGGCAGCGTC	CZB-NXT-i7-01432	CAAGCAGAAGACGGCATACGAGATGTAACCCATCTCGTCTCGTGGGCTCGG
CZB-NXT-i5-01433	AATGATACGGCGACCACCGAGATCTACACAAACTAACAGCGTCGTCGGCAGCGTC	CZB-NXT-i7-01433	CAAGCAGAAGACGGCATACGAGATAAACTAACAGCGGTCTCGTGGGCTCGG
CZB-NXT-i5-01434	AATGATACGGCGACCACCGAGATCTACACGACTTGTCATCTTCGTCGGCAGCGTC	CZB-NXT-i7-01434	CAAGCAGAAGACGGCATACGAGATGACTTGTCATCTGTCTCGTGGGCTCGG
CZB-NXT-i5-01435	AATGATACGGCGACCACCGAGATCTACACGCTCTGGCTGTCTCGTCGGCAGCGTC	CZB-NXT-i7-01435	CAAGCAGAAGACGGCATACGAGATGCTCTGGCTGTCGTCTCGTGGGCTCGG
CZB-NXT-i5-01436	AATGATACGGCGACCACCGAGATCTACACAGGGTCGTTAGATCGTCGGCAGCGTC	CZB-NXT-i7-01436	CAAGCAGAAGACGGCATACGAGATAGGGTCGTTAGAGTCTCGTGGGCTCGG
CZB-NXT-i5-01437	AATGATACGGCGACCACCGAGATCTACACACTTATGTCGTATCGTCGGCAGCGTC	CZB-NXT-i7-01437	CAAGCAGAAGACGGCATACGAGATACTTATGTCGTAGTCTCGTGGGCTCGG
CZB-NXT-i5-01438	AATGATACGGCGACCACCGAGATCTACACTTCTGAACTCGGTCGTCGGCAGCGTC	CZB-NXT-i7-01438	CAAGCAGAAGACGGCATACGAGATTTCTGAACTCGGGTCTCGTGGGCTCGG
CZB-NXT-i5-01439	AATGATACGGCGACCACCGAGATCTACACGCTATGATGCCCTCGTCGGCAGCGTC	CZB-NXT-i7-01439	CAAGCAGAAGACGGCATACGAGATGCTATGATGCCCGTCTCGTGGGCTCGG
CZB-NXT-i5-01440	AATGATACGGCGACCACCGAGATCTACACTGTCGGAGGTTATCGTCGGCAGCGTC	CZB-NXT-i7-01440	CAAGCAGAAGACGGCATACGAGATTGTCGGAGGTTAGTCTCGTGGGCTCGG
CZB-NXT-i5-01441	AATGATACGGCGACCACCGAGATCTACACACAGCCGATTTGTCGTCGGCAGCGTC	CZB-NXT-i7-01441	CAAGCAGAAGACGGCATACGAGATACAGCCGATTTGGTCTCGTGGGCTCGG
CZB-NXT-i5-01442	AATGATACGGCGACCACCGAGATCTACACAATAGTAAGCAATCGTCGGCAGCGTC	CZB-NXT-i7-01442	CAAGCAGAAGACGGCATACGAGATAATAGTAAGCAAGTCTCGTGGGCTCGG
CZB-NXT-i5-01443	AATGATACGGCGACCACCGAGATCTACACCTGTCGGTCCAATCGTCGGCAGCGTC	CZB-NXT-i7-01443	CAAGCAGAAGACGGCATACGAGATCTGTCGGTCCAAGTCTCGTGGGCTCGG
CZB-NXT-i5-01444	AATGATACGGCGACCACCGAGATCTACACATTTGTGCGGGATCGTCGGCAGCGTC	CZB-NXT-i7-01444	CAAGCAGAAGACGGCATACGAGATATTTGTGCGGGAGTCTCGTGGGCTCGG
CZB-NXT-i5-01445	AATGATACGGCGACCACCGAGATCTACACAGAAGAACCTGATCGTCGGCAGCGTC	CZB-NXT-i7-01445	CAAGCAGAAGACGGCATACGAGATAGAAGAACCTGAGTCTCGTGGGCTCGG
CZB-NXT-i5-01446	AATGATACGGCGACCACCGAGATCTACACGAGGTAGGATTATCGTCGGCAGCGTC	CZB-NXT-i7-01446	CAAGCAGAAGACGGCATACGAGATGAGGTAGGATTAGTCTCGTGGGCTCGG
CZB-NXT-i5-01447	AATGATACGGCGACCACCGAGATCTACACGCATAGTAGCCGTCGTCGGCAGCGTC	CZB-NXT-i7-01447	CAAGCAGAAGACGGCATACGAGATGCATAGTAGCCGGTCTCGTGGGCTCGG
CZB-NXT-i5-01448	AATGATACGGCGACCACCGAGATCTACACTTCGCACCGCAATCGTCGGCAGCGTC	CZB-NXT-i7-01448	CAAGCAGAAGACGGCATACGAGATTTCGCACCGCAAGTCTCGTGGGCTCGG
CZB-NXT-i5-01449	AATGATACGGCGACCACCGAGATCTACACTCGCAACCTATGTCGTCGGCAGCGTC	CZB-NXT-i7-01449	CAAGCAGAAGACGGCATACGAGATTCGCAACCTATGGTCTCGTGGGCTCGG
CZB-NXT-i5-01450	AATGATACGGCGACCACCGAGATCTACACCGGGTTTACGAATCGTCGGCAGCGTC	CZB-NXT-i7-01450	CAAGCAGAAGACGGCATACGAGATCGGGTTTACGAAGTCTCGTGGGCTCGG
CZB-NXT-i5-01451	AATGATACGGCGACCACCGAGATCTACACATGTCCCATTAGTCGTCGGCAGCGTC	CZB-NXT-i7-01451	CAAGCAGAAGACGGCATACGAGATATGTCCCATTAGGTCTCGTGGGCTCGG
CZB-NXT-i5-01452	AATGATACGGCGACCACCGAGATCTACACCCATTCTCGCTGTCGTCGGCAGCGTC	CZB-NXT-i7-01452	CAAGCAGAAGACGGCATACGAGATCCATTCTCGCTGGTCTCGTGGGCTCGG
CZB-NXT-i5-01453	AATGATACGGCGACCACCGAGATCTACACCAGTATGTAAGATCGTCGGCAGCGTC	CZB-NXT-i7-01453	CAAGCAGAAGACGGCATACGAGATCAGTATGTAAGAGTCTCGTGGGCTCGG
CZB-NXT-i5-01454	AATGATACGGCGACCACCGAGATCTACACTGGTTGGGTCCGTCGTCGGCAGCGTC	CZB-NXT-i7-01454	CAAGCAGAAGACGGCATACGAGATTGGTTGGGTCCGGTCTCGTGGGCTCGG
CZB-NXT-i5-01455	AATGATACGGCGACCACCGAGATCTACACGCGACAACCGACTCGTCGGCAGCGTC	CZB-NXT-i7-01455	CAAGCAGAAGACGGCATACGAGATGCGACAACCGACGTCTCGTGGGCTCGG
CZB-NXT-i5-01456	AATGATACGGCGACCACCGAGATCTACACTTGGACTGGGACTCGTCGGCAGCGTC	CZB-NXT-i7-01456	CAAGCAGAAGACGGCATACGAGATTTGGACTGGGACGTCTCGTGGGCTCGG
CZB-NXT-i5-01457	AATGATACGGCGACCACCGAGATCTACACAGTGCCCGTCAGTCGTCGGCAGCGTC	CZB-NXT-i7-01457	CAAGCAGAAGACGGCATACGAGATAGTGCCCGTCAGGTCTCGTGGGCTCGG
CZB-NXT-i5-01458	AATGATACGGCGACCACCGAGATCTACACTGACCGACTTTATCGTCGGCAGCGTC	CZB-NXT-i7-01458	CAAGCAGAAGACGGCATACGAGATTGACCGACTTTAGTCTCGTGGGCTCGG
CZB-NXT-i5-01459	AATGATACGGCGACCACCGAGATCTACACCTAACATCGTGGTCGTCGGCAGCGTC	CZB-NXT-i7-01459	CAAGCAGAAGACGGCATACGAGATCTAACATCGTGGGTCTCGTGGGCTCGG
CZB-NXT-i5-01460	AATGATACGGCGACCACCGAGATCTACACACCACAAACAAATCGTCGGCAGCGTC	CZB-NXT-i7-01460	CAAGCAGAAGACGGCATACGAGATACCACAAACAAAGTCTCGTGGGCTCGG
CZB-NXT-i5-01461	AATGATACGGCGACCACCGAGATCTACACCGATGGTGTCCATCGTCGGCAGCGTC	CZB-NXT-i7-01461	CAAGCAGAAGACGGCATACGAGATCGATGGTGTCCAGTCTCGTGGGCTCGG
CZB-NXT-i5-01462	AATGATACGGCGACCACCGAGATCTACACTTAGGCGGCAGATCGTCGGCAGCGTC	CZB-NXT-i7-01462	CAAGCAGAAGACGGCATACGAGATTTAGGCGGCAGAGTCTCGTGGGCTCGG
CZB-NXT-i5-01463	AATGATACGGCGACCACCGAGATCTACACATTGGAGGTCCGTCGTCGGCAGCGTC	CZB-NXT-i7-01463	CAAGCAGAAGACGGCATACGAGATATTGGAGGTCCGGTCTCGTGGGCTCGG
CZB-NXT-i5-01464	AATGATACGGCGACCACCGAGATCTACACAATGTGCTTGTGTCGTCGGCAGCGTC	CZB-NXT-i7-01464	CAAGCAGAAGACGGCATACGAGATAATGTGCTTGTGGTCTCGTGGGCTCGG
CZB-NXT-i5-01465	AATGATACGGCGACCACCGAGATCTACACGTCTAAGCAACATCGTCGGCAGCGTC	CZB-NXT-i7-01465	CAAGCAGAAGACGGCATACGAGATGTCTAAGCAACAGTCTCGTGGGCTCGG
CZB-NXT-i5-01466	AATGATACGGCGACCACCGAGATCTACACAGTCGCTATTTATCGTCGGCAGCGTC	CZB-NXT-i7-01466	CAAGCAGAAGACGGCATACGAGATAGTCGCTATTTAGTCTCGTGGGCTCGG
CZB-NXT-i5-01467	AATGATACGGCGACCACCGAGATCTACACGGAGGCTACAAATCGTCGGCAGCGTC	CZB-NXT-i7-01467	CAAGCAGAAGACGGCATACGAGATGGAGGCTACAAAGTCTCGTGGGCTCGG
CZB-NXT-i5-01468	AATGATACGGCGACCACCGAGATCTACACTGAAGCCAGAGGTCGTCGGCAGCGTC	CZB-NXT-i7-01468	CAAGCAGAAGACGGCATACGAGATTGAAGCCAGAGGGTCTCGTGGGCTCGG
CZB-NXT-i5-01469	AATGATACGGCGACCACCGAGATCTACACTAGCAAATCTGTTCGTCGGCAGCGTC	CZB-NXT-i7-01469	CAAGCAGAAGACGGCATACGAGATTAGCAAATCTGTGTCTCGTGGGCTCGG
CZB-NXT-i5-01470	AATGATACGGCGACCACCGAGATCTACACATCTCAGGCTCGTCGTCGGCAGCGTC	CZB-NXT-i7-01470	CAAGCAGAAGACGGCATACGAGATATCTCAGGCTCGGTCTCGTGGGCTCGG
CZB-NXT-i5-01471	AATGATACGGCGACCACCGAGATCTACACAAATAGTCGCAGTCGTCGGCAGCGTC	CZB-NXT-i7-01471	CAAGCAGAAGACGGCATACGAGATAAATAGTCGCAGGTCTCGTGGGCTCGG
CZB-NXT-i5-01472	AATGATACGGCGACCACCGAGATCTACACAGCGAGGAGCATTCGTCGGCAGCGTC	CZB-NXT-i7-01472	CAAGCAGAAGACGGCATACGAGATAGCGAGGAGCATGTCTCGTGGGCTCGG
CZB-NXT-i5-01473	AATGATACGGCGACCACCGAGATCTACACCAGGCAGCACTTTCGTCGGCAGCGTC	CZB-NXT-i7-01473	CAAGCAGAAGACGGCATACGAGATCAGGCAGCACTTGTCTCGTGGGCTCGG
CZB-NXT-i5-01474	AATGATACGGCGACCACCGAGATCTACACGTCATTGCCAGATCGTCGGCAGCGTC	CZB-NXT-i7-01474	CAAGCAGAAGACGGCATACGAGATGTCATTGCCAGAGTCTCGTGGGCTCGG
CZB-NXT-i5-01475	AATGATACGGCGACCACCGAGATCTACACTATTGAACCATATCGTCGGCAGCGTC	CZB-NXT-i7-01475	CAAGCAGAAGACGGCATACGAGATTATTGAACCATAGTCTCGTGGGCTCGG
CZB-NXT-i5-01476	AATGATACGGCGACCACCGAGATCTACACTCTATTCTGTCCTCGTCGGCAGCGTC	CZB-NXT-i7-01476	CAAGCAGAAGACGGCATACGAGATTCTATTCTGTCCGTCTCGTGGGCTCGG
CZB-NXT-i5-01477	AATGATACGGCGACCACCGAGATCTACACACCTACCTGTAATCGTCGGCAGCGTC	CZB-NXT-i7-01477	CAAGCAGAAGACGGCATACGAGATACCTACCTGTAAGTCTCGTGGGCTCGG
CZB-NXT-i5-01478	AATGATACGGCGACCACCGAGATCTACACCCGTTGAACCCGTCGTCGGCAGCGTC	CZB-NXT-i7-01478	CAAGCAGAAGACGGCATACGAGATCCGTTGAACCCGGTCTCGTGGGCTCGG
CZB-NXT-i5-01479	AATGATACGGCGACCACCGAGATCTACACACTCCCGTCAAATCGTCGGCAGCGTC	CZB-NXT-i7-01479	CAAGCAGAAGACGGCATACGAGATACTCCCGTCAAAGTCTCGTGGGCTCGG
CZB-NXT-i5-01480	AATGATACGGCGACCACCGAGATCTACACGGTCTTTCACGGTCGTCGGCAGCGTC	CZB-NXT-i7-01480	CAAGCAGAAGACGGCATACGAGATGGTCTTTCACGGGTCTCGTGGGCTCGG
CZB-NXT-i5-01481	AATGATACGGCGACCACCGAGATCTACACTGGCATACCTAATCGTCGGCAGCGTC	CZB-NXT-i7-01481	CAAGCAGAAGACGGCATACGAGATTGGCATACCTAAGTCTCGTGGGCTCGG
CZB-NXT-i5-01482	AATGATACGGCGACCACCGAGATCTACACACAGTCTTTCTTTCGTCGGCAGCGTC	CZB-NXT-i7-01482	CAAGCAGAAGACGGCATACGAGATACAGTCTTTCTTGTCTCGTGGGCTCGG
CZB-NXT-i5-01483	AATGATACGGCGACCACCGAGATCTACACCGGCATTTATTTTCGTCGGCAGCGTC	CZB-NXT-i7-01483	CAAGCAGAAGACGGCATACGAGATCGGCATTTATTTGTCTCGTGGGCTCGG
CZB-NXT-i5-01484	AATGATACGGCGACCACCGAGATCTACACTTACGCATTCTCTCGTCGGCAGCGTC	CZB-NXT-i7-01484	CAAGCAGAAGACGGCATACGAGATTTACGCATTCTCGTCTCGTGGGCTCGG
CZB-NXT-i5-01485	AATGATACGGCGACCACCGAGATCTACACCCTCCAGGCAGGTCGTCGGCAGCGTC	CZB-NXT-i7-01485	CAAGCAGAAGACGGCATACGAGATCCTCCAGGCAGGGTCTCGTGGGCTCGG
CZB-NXT-i5-01486	AATGATACGGCGACCACCGAGATCTACACTGTAACTCCACTTCGTCGGCAGCGTC	CZB-NXT-i7-01486	CAAGCAGAAGACGGCATACGAGATTGTAACTCCACTGTCTCGTGGGCTCGG
CZB-NXT-i5-01487	AATGATACGGCGACCACCGAGATCTACACCTTATTCATCCGTCGTCGGCAGCGTC	CZB-NXT-i7-01487	CAAGCAGAAGACGGCATACGAGATCTTATTCATCCGGTCTCGTGGGCTCGG
CZB-NXT-i5-01488	AATGATACGGCGACCACCGAGATCTACACGGGTCCTATGGGTCGTCGGCAGCGTC	CZB-NXT-i7-01488	CAAGCAGAAGACGGCATACGAGATGGGTCCTATGGGGTCTCGTGGGCTCGG
CZB-NXT-i5-01489	AATGATACGGCGACCACCGAGATCTACACGAGAGACCACCATCGTCGGCAGCGTC	CZB-NXT-i7-01489	CAAGCAGAAGACGGCATACGAGATGAGAGACCACCAGTCTCGTGGGCTCGG
CZB-NXT-i5-01490	AATGATACGGCGACCACCGAGATCTACACTTGCGATGCTTCTCGTCGGCAGCGTC	CZB-NXT-i7-01490	CAAGCAGAAGACGGCATACGAGATTTGCGATGCTTCGTCTCGTGGGCTCGG
CZB-NXT-i5-01491	AATGATACGGCGACCACCGAGATCTACACATCCAAGTAACGTCGTCGGCAGCGTC	CZB-NXT-i7-01491	CAAGCAGAAGACGGCATACGAGATATCCAAGTAACGGTCTCGTGGGCTCGG
CZB-NXT-i5-01492	AATGATACGGCGACCACCGAGATCTACACTCTCGGACGACATCGTCGGCAGCGTC	CZB-NXT-i7-01492	CAAGCAGAAGACGGCATACGAGATTCTCGGACGACAGTCTCGTGGGCTCGG
CZB-NXT-i5-01493	AATGATACGGCGACCACCGAGATCTACACTAATAACTCCTGTCGTCGGCAGCGTC	CZB-NXT-i7-01493	CAAGCAGAAGACGGCATACGAGATTAATAACTCCTGGTCTCGTGGGCTCGG
CZB-NXT-i5-01494	AATGATACGGCGACCACCGAGATCTACACACTTGACAGAGGTCGTCGGCAGCGTC	CZB-NXT-i7-01494	CAAGCAGAAGACGGCATACGAGATACTTGACAGAGGGTCTCGTGGGCTCGG
CZB-NXT-i5-01495	AATGATACGGCGACCACCGAGATCTACACTACAAAGGACCGTCGTCGGCAGCGTC	CZB-NXT-i7-01495	CAAGCAGAAGACGGCATACGAGATTACAAAGGACCGGTCTCGTGGGCTCGG
CZB-NXT-i5-01496	AATGATACGGCGACCACCGAGATCTACACGTGCCAAGGACTTCGTCGGCAGCGTC	CZB-NXT-i7-01496	CAAGCAGAAGACGGCATACGAGATGTGCCAAGGACTGTCTCGTGGGCTCGG
CZB-NXT-i5-01497	AATGATACGGCGACCACCGAGATCTACACTTTGATAGGGTATCGTCGGCAGCGTC	CZB-NXT-i7-01497	CAAGCAGAAGACGGCATACGAGATTTTGATAGGGTAGTCTCGTGGGCTCGG
CZB-NXT-i5-01498	AATGATACGGCGACCACCGAGATCTACACTAGCCAAACTAATCGTCGGCAGCGTC	CZB-NXT-i7-01498	CAAGCAGAAGACGGCATACGAGATTAGCCAAACTAAGTCTCGTGGGCTCGG
CZB-NXT-i5-01499	AATGATACGGCGACCACCGAGATCTACACCATCGCACTACGTCGTCGGCAGCGTC	CZB-NXT-i7-01499	CAAGCAGAAGACGGCATACGAGATCATCGCACTACGGTCTCGTGGGCTCGG
CZB-NXT-i5-01500	AATGATACGGCGACCACCGAGATCTACACTGACATCTACTATCGTCGGCAGCGTC	CZB-NXT-i7-01500	CAAGCAGAAGACGGCATACGAGATTGACATCTACTAGTCTCGTGGGCTCGG
CZB-NXT-i5-01501	AATGATACGGCGACCACCGAGATCTACACATGCCGAAAGCATCGTCGGCAGCGTC	CZB-NXT-i7-01501	CAAGCAGAAGACGGCATACGAGATATGCCGAAAGCAGTCTCGTGGGCTCGG
CZB-NXT-i5-01502	AATGATACGGCGACCACCGAGATCTACACAGAATACATTTCTCGTCGGCAGCGTC	CZB-NXT-i7-01502	CAAGCAGAAGACGGCATACGAGATAGAATACATTTCGTCTCGTGGGCTCGG
CZB-NXT-i5-01503	AATGATACGGCGACCACCGAGATCTACACGTCATTCTTATGTCGTCGGCAGCGTC	CZB-NXT-i7-01503	CAAGCAGAAGACGGCATACGAGATGTCATTCTTATGGTCTCGTGGGCTCGG
CZB-NXT-i5-01504	AATGATACGGCGACCACCGAGATCTACACCTAACTAAGAGATCGTCGGCAGCGTC	CZB-NXT-i7-01504	CAAGCAGAAGACGGCATACGAGATCTAACTAAGAGAGTCTCGTGGGCTCGG
CZB-NXT-i5-01505	AATGATACGGCGACCACCGAGATCTACACTACGGCGTGGAATCGTCGGCAGCGTC	CZB-NXT-i7-01505	CAAGCAGAAGACGGCATACGAGATTACGGCGTGGAAGTCTCGTGGGCTCGG
CZB-NXT-i5-01506	AATGATACGGCGACCACCGAGATCTACACTGCTTAGTCCAATCGTCGGCAGCGTC	CZB-NXT-i7-01506	CAAGCAGAAGACGGCATACGAGATTGCTTAGTCCAAGTCTCGTGGGCTCGG
CZB-NXT-i5-01507	AATGATACGGCGACCACCGAGATCTACACACTCTTCGTTTGTCGTCGGCAGCGTC	CZB-NXT-i7-01507	CAAGCAGAAGACGGCATACGAGATACTCTTCGTTTGGTCTCGTGGGCTCGG
CZB-NXT-i5-01508	AATGATACGGCGACCACCGAGATCTACACATGAACGCATAATCGTCGGCAGCGTC	CZB-NXT-i7-01508	CAAGCAGAAGACGGCATACGAGATATGAACGCATAAGTCTCGTGGGCTCGG
CZB-NXT-i5-01509	AATGATACGGCGACCACCGAGATCTACACGTATTATCAGGCTCGTCGGCAGCGTC	CZB-NXT-i7-01509	CAAGCAGAAGACGGCATACGAGATGTATTATCAGGCGTCTCGTGGGCTCGG
CZB-NXT-i5-01510	AATGATACGGCGACCACCGAGATCTACACGCTCAAAGTGCGTCGTCGGCAGCGTC	CZB-NXT-i7-01510	CAAGCAGAAGACGGCATACGAGATGCTCAAAGTGCGGTCTCGTGGGCTCGG
CZB-NXT-i5-01511	AATGATACGGCGACCACCGAGATCTACACCTAATCAAGTAATCGTCGGCAGCGTC	CZB-NXT-i7-01511	CAAGCAGAAGACGGCATACGAGATCTAATCAAGTAAGTCTCGTGGGCTCGG
CZB-NXT-i5-01512	AATGATACGGCGACCACCGAGATCTACACGGCAGAGTGGGATCGTCGGCAGCGTC	CZB-NXT-i7-01512	CAAGCAGAAGACGGCATACGAGATGGCAGAGTGGGAGTCTCGTGGGCTCGG
CZB-NXT-i5-01513	AATGATACGGCGACCACCGAGATCTACACTCGGTGACACGATCGTCGGCAGCGTC	CZB-NXT-i7-01513	CAAGCAGAAGACGGCATACGAGATTCGGTGACACGAGTCTCGTGGGCTCGG
CZB-NXT-i5-01514	AATGATACGGCGACCACCGAGATCTACACGGGTTGTTTGTGTCGTCGGCAGCGTC	CZB-NXT-i7-01514	CAAGCAGAAGACGGCATACGAGATGGGTTGTTTGTGGTCTCGTGGGCTCGG
CZB-NXT-i5-01515	AATGATACGGCGACCACCGAGATCTACACTTGGGTTGAATATCGTCGGCAGCGTC	CZB-NXT-i7-01515	CAAGCAGAAGACGGCATACGAGATTTGGGTTGAATAGTCTCGTGGGCTCGG
CZB-NXT-i5-01516	AATGATACGGCGACCACCGAGATCTACACTGGAACGCCAAATCGTCGGCAGCGTC	CZB-NXT-i7-01516	CAAGCAGAAGACGGCATACGAGATTGGAACGCCAAAGTCTCGTGGGCTCGG
CZB-NXT-i5-01517	AATGATACGGCGACCACCGAGATCTACACCAGTAATGTTGCTCGTCGGCAGCGTC	CZB-NXT-i7-01517	CAAGCAGAAGACGGCATACGAGATCAGTAATGTTGCGTCTCGTGGGCTCGG
CZB-NXT-i5-01518	AATGATACGGCGACCACCGAGATCTACACGACCTCCCTATCTCGTCGGCAGCGTC	CZB-NXT-i7-01518	CAAGCAGAAGACGGCATACGAGATGACCTCCCTATCGTCTCGTGGGCTCGG
CZB-NXT-i5-01519	AATGATACGGCGACCACCGAGATCTACACAGACTTCCGTAGTCGTCGGCAGCGTC	CZB-NXT-i7-01519	CAAGCAGAAGACGGCATACGAGATAGACTTCCGTAGGTCTCGTGGGCTCGG
CZB-NXT-i5-01520	AATGATACGGCGACCACCGAGATCTACACGCACCGCCCTTCTCGTCGGCAGCGTC	CZB-NXT-i7-01520	CAAGCAGAAGACGGCATACGAGATGCACCGCCCTTCGTCTCGTGGGCTCGG
CZB-NXT-i5-01521	AATGATACGGCGACCACCGAGATCTACACACGGCTACGGCTTCGTCGGCAGCGTC	CZB-NXT-i7-01521	CAAGCAGAAGACGGCATACGAGATACGGCTACGGCTGTCTCGTGGGCTCGG
CZB-NXT-i5-01522	AATGATACGGCGACCACCGAGATCTACACTCGGCACAGCGGTCGTCGGCAGCGTC	CZB-NXT-i7-01522	CAAGCAGAAGACGGCATACGAGATTCGGCACAGCGGGTCTCGTGGGCTCGG
CZB-NXT-i5-01523	AATGATACGGCGACCACCGAGATCTACACCTGAGATGATGTTCGTCGGCAGCGTC	CZB-NXT-i7-01523	CAAGCAGAAGACGGCATACGAGATCTGAGATGATGTGTCTCGTGGGCTCGG
CZB-NXT-i5-01524	AATGATACGGCGACCACCGAGATCTACACGACACCCAGAAGTCGTCGGCAGCGTC	CZB-NXT-i7-01524	CAAGCAGAAGACGGCATACGAGATGACACCCAGAAGGTCTCGTGGGCTCGG
CZB-NXT-i5-01525	AATGATACGGCGACCACCGAGATCTACACGGACTTACGCTCTCGTCGGCAGCGTC	CZB-NXT-i7-01525	CAAGCAGAAGACGGCATACGAGATGGACTTACGCTCGTCTCGTGGGCTCGG
CZB-NXT-i5-01526	AATGATACGGCGACCACCGAGATCTACACCTCTAAGGTCAGTCGTCGGCAGCGTC	CZB-NXT-i7-01526	CAAGCAGAAGACGGCATACGAGATCTCTAAGGTCAGGTCTCGTGGGCTCGG
CZB-NXT-i5-01527	AATGATACGGCGACCACCGAGATCTACACCTATCTAATGTATCGTCGGCAGCGTC	CZB-NXT-i7-01527	CAAGCAGAAGACGGCATACGAGATCTATCTAATGTAGTCTCGTGGGCTCGG
CZB-NXT-i5-01528	AATGATACGGCGACCACCGAGATCTACACAGCCCTTGGGTATCGTCGGCAGCGTC	CZB-NXT-i7-01528	CAAGCAGAAGACGGCATACGAGATAGCCCTTGGGTAGTCTCGTGGGCTCGG
CZB-NXT-i5-01529	AATGATACGGCGACCACCGAGATCTACACCTTAGCATAACATCGTCGGCAGCGTC	CZB-NXT-i7-01529	CAAGCAGAAGACGGCATACGAGATCTTAGCATAACAGTCTCGTGGGCTCGG
CZB-NXT-i5-01530	AATGATACGGCGACCACCGAGATCTACACTAAGGATACTCCTCGTCGGCAGCGTC	CZB-NXT-i7-01530	CAAGCAGAAGACGGCATACGAGATTAAGGATACTCCGTCTCGTGGGCTCGG
CZB-NXT-i5-01531	AATGATACGGCGACCACCGAGATCTACACCTGGGAGCGTGATCGTCGGCAGCGTC	CZB-NXT-i7-01531	CAAGCAGAAGACGGCATACGAGATCTGGGAGCGTGAGTCTCGTGGGCTCGG
CZB-NXT-i5-01532	AATGATACGGCGACCACCGAGATCTACACTGTGACTCTTGCTCGTCGGCAGCGTC	CZB-NXT-i7-01532	CAAGCAGAAGACGGCATACGAGATTGTGACTCTTGCGTCTCGTGGGCTCGG
CZB-NXT-i5-01533	AATGATACGGCGACCACCGAGATCTACACGGGTCGCTTCTATCGTCGGCAGCGTC	CZB-NXT-i7-01533	CAAGCAGAAGACGGCATACGAGATGGGTCGCTTCTAGTCTCGTGGGCTCGG
CZB-NXT-i5-01534	AATGATACGGCGACCACCGAGATCTACACCATAGTCCGTTCTCGTCGGCAGCGTC	CZB-NXT-i7-01534	CAAGCAGAAGACGGCATACGAGATCATAGTCCGTTCGTCTCGTGGGCTCGG
CZB-NXT-i5-01535	AATGATACGGCGACCACCGAGATCTACACCTCCAACAATCTTCGTCGGCAGCGTC	CZB-NXT-i7-01535	CAAGCAGAAGACGGCATACGAGATCTCCAACAATCTGTCTCGTGGGCTCGG
CZB-NXT-i5-01536	AATGATACGGCGACCACCGAGATCTACACCAAAGAAATGTATCGTCGGCAGCGTC	CZB-NXT-i7-01536	CAAGCAGAAGACGGCATACGAGATCAAAGAAATGTAGTCTCGTGGGCTCGG

## Sheet: MULTI-ATAC oligos
MULTI-ATAC oligo sequences
Reverse primer BE:	GTGACTGGAGTTCAGACGTGTGC
MULTI-ATAC barcodes:
A1	TCGTCGGCAGCGTCAGATGTGTATAAGAGACAGNNNNNNNNTCTTCTCCAGATCGGAAGAGCACACGTCTGAACTCCAGTCACCCTTGGCACCCGAGAATTCCA
A2	TCGTCGGCAGCGTCAGATGTGTATAAGAGACAGNNNNNNNNCATTGTGGAGATCGGAAGAGCACACGTCTGAACTCCAGTCACCCTTGGCACCCGAGAATTCCA
A3	TCGTCGGCAGCGTCAGATGTGTATAAGAGACAGNNNNNNNNAGGTCTCAAGATCGGAAGAGCACACGTCTGAACTCCAGTCACCCTTGGCACCCGAGAATTCCA
A4	TCGTCGGCAGCGTCAGATGTGTATAAGAGACAGNNNNNNNNGCGTGTGCAGATCGGAAGAGCACACGTCTGAACTCCAGTCACCCTTGGCACCCGAGAATTCCA
A5	TCGTCGGCAGCGTCAGATGTGTATAAGAGACAGNNNNNNNNCTCTCTCTAGATCGGAAGAGCACACGTCTGAACTCCAGTCACCCTTGGCACCCGAGAATTCCA
A6	TCGTCGGCAGCGTCAGATGTGTATAAGAGACAGNNNNNNNNTGCTGTGAAGATCGGAAGAGCACACGTCTGAACTCCAGTCACCCTTGGCACCCGAGAATTCCA
A7	TCGTCGGCAGCGTCAGATGTGTATAAGAGACAGNNNNNNNNCCCTTTTCAGATCGGAAGAGCACACGTCTGAACTCCAGTCACCCTTGGCACCCGAGAATTCCA
A8	TCGTCGGCAGCGTCAGATGTGTATAAGAGACAGNNNNNNNNGAATCTCGAGATCGGAAGAGCACACGTCTGAACTCCAGTCACCCTTGGCACCCGAGAATTCCA
A9	TCGTCGGCAGCGTCAGATGTGTATAAGAGACAGNNNNNNNNAGTGCTACAGATCGGAAGAGCACACGTCTGAACTCCAGTCACCCTTGGCACCCGAGAATTCCA
A10	TCGTCGGCAGCGTCAGATGTGTATAAGAGACAGNNNNNNNNGCTGGTCGAGATCGGAAGAGCACACGTCTGAACTCCAGTCACCCTTGGCACCCGAGAATTCCA
A11	TCGTCGGCAGCGTCAGATGTGTATAAGAGACAGNNNNNNNNCTGGCTAAAGATCGGAAGAGCACACGTCTGAACTCCAGTCACCCTTGGCACCCGAGAATTCCA
A12	TCGTCGGCAGCGTCAGATGTGTATAAGAGACAGNNNNNNNNTGGGGTCCAGATCGGAAGAGCACACGTCTGAACTCCAGTCACCCTTGGCACCCGAGAATTCCA
B1	TCGTCGGCAGCGTCAGATGTGTATAAGAGACAGNNNNNNNNCCGGTTGGAGATCGGAAGAGCACACGTCTGAACTCCAGTCACCCTTGGCACCCGAGAATTCCA
B2	TCGTCGGCAGCGTCAGATGTGTATAAGAGACAGNNNNNNNNATCGGTCAAGATCGGAAGAGCACACGTCTGAACTCCAGTCACCCTTGGCACCCGAGAATTCCA
B3	TCGTCGGCAGCGTCAGATGTGTATAAGAGACAGNNNNNNNNGGCGTTGCAGATCGGAAGAGCACACGTCTGAACTCCAGTCACCCTTGGCACCCGAGAATTCCA
B4	TCGTCGGCAGCGTCAGATGTGTATAAGAGACAGNNNNNNNNACCGATTGAGATCGGAAGAGCACACGTCTGAACTCCAGTCACCCTTGGCACCCGAGAATTCCA
i7 indexes for MULTI-ATAC library amplification:
TruSeq1	CAAGCAGAAGACGGCATACGAGATCGTGATGTGACTGGAGTTCAGACGTGTGCTCTTCCGATCT
TruSeq2	CAAGCAGAAGACGGCATACGAGATACATCGGTGACTGGAGTTCAGACGTGTGCTCTTCCGATCT
TruSeq3	CAAGCAGAAGACGGCATACGAGATGCCTAAGTGACTGGAGTTCAGACGTGTGCTCTTCCGATCT
TruSeq4	CAAGCAGAAGACGGCATACGAGATTGGTCAGTGACTGGAGTTCAGACGTGTGCTCTTCCGATCT
TruSeq5	CAAGCAGAAGACGGCATACGAGATCACTGTGTGACTGGAGTTCAGACGTGTGCTCTTCCGATCT
TruSeq6	CAAGCAGAAGACGGCATACGAGATATTGGCGTGACTGGAGTTCAGACGTGTGCTCTTCCGATCT
TruSeq7	CAAGCAGAAGACGGCATACGAGATGATCTGGTGACTGGAGTTCAGACGTGTGCTCTTCCGATCT
TruSeq8	CAAGCAGAAGACGGCATACGAGATTCAAGTGTGACTGGAGTTCAGACGTGTGCTCTTCCGATCT
SI-PCR-B:	AATGATACGGCGACCACCGAGA
