# Supplementary material for: Selfish mutations promote age-associated erosion of mtDNA integrity in mammals
Source: Nat Commun. 2025 Jul 1;16:5435. doi: 10.1038/s41467-025-60477-y (PMC12216451; doi:10.1038/s41467-025-60477-y)
Supplement: Supplementary file 8 — Source Data [file 41467_2025_60477_MOESM8_ESM.xlsx]

## Sheet: Fig.2 b
mtDNA copy number in hepatocytes
Note: measurements for all wells are reported. Wells with fewer than 100 mtDNA copies were considered negative and excluded from the analysis
3-month-old WT mouse #1	3-month-old WT mouse #2	24-month-old WT mouse #1	24-month-old WT mouse #2	43-year-old human
0	7744	1.32	14256	5060
5.06	18194	1.32	14476	7194
7260	0	16544	9372	5500
1.32	11726	0	3.74	9746
0	5962	15972	6754	8382
10692	1.32	6490	17094	4202
0	0	18084	22660	3366
12540	1.32	12364	3.74	0
0	5126	0	9152	3762
0	1.32	0	8316	6226
1.32	1.32	0	8954	5214
6886	9218	0	17666	7326
0	0	10362	20042	6490
1.32	0	0	15598	5038
10230	7128	32560	12584	8448
8360	0	20746	13222	4972
15356	0	13552	9064	6622
0	18062	9504	17754	8910
9900	0	0	16192	11858
8756	2574	10384	15664	10010
0	14234	1.32	2.64	6050
6666	16874	0	12474	6424
0	4862	0	5.06	6.6
10406	1.32	0	14872	5346
15686	0	1.32	22176	10472
0	0	12166	12.98	4554
10164	0	0	9526	7326
10736	0	13486	1.32	5082
1.32	0	2.64	18414	3872
11022	1.32	3.74	9020	3564
1.32	5.06	18546	15444	5082
0	10648	0	0	8756
0	0	28864	10516	6270
1.32	0	14652	11924	2.42
0	7590	8536	0	5522
0	0	1.32	7524	6138
9614	3630	1.32	1.32	3.96
7612	12430	3.96	9218	8074
5.28	1.32	17578	16302	7722
9394	11242	18348	5.28	4488
28.6	0	8294	23892	0
17028	8778	19844	18942	4202
6842	0	8734	10934	4642
16544	11660	3938	0	5544
0	9174	0	16654	1.32
1.32	0	12958	0	5368
7436	11044	0	14454	2.64
0	0	22022	6886	5214
6.82	5148	0	10120	5324
1.32	1.32	15136	0	4906
1.32	21208	0	17204	5940
8998	9636	17512	15928	6.16
25388	1.32	13794	2.64	0
0	9746	4.18	2772	5368
4884	9042	5.5	17864	6182
1.32	0	0	9702	10670
9482	11418	2.64	72.6	1.32
7348	7942	1.32	17886	5478
1.32	0	0	19998	3.96
0	12232	0	8558	6644
8778	5742	1.32	3.52	6116
33374	0	14190	18546	7678
0	11506	43494	13596	6.38
9020	0	4.18	10318	6402
2.42	19778	16742	6270	4378
0	3542	12474	24926	972.4
12804	8008	15070	8.58	4136
1.32	0	21186	5.28	4620
0	5852	16214	26268	4510
0	0	0	11968	6534
8602	0	15532	8250	7282
0	10142	0	13068	3806
11528	9306	1.32	7282	7854
0	7304	1.32	14696	10252
1.32	6270	0	8140	6666
19096	1.32	0	11946	6072
15664	0	19030	14344	5632
10604	7304	0	20130	4796
1.32	0	10472	1.32	2213.2
8954	16940	0	18590	0
15818	9724	9900	10560	7260
27786	5896	19492	7172	4642
0	1.32	23276	14762	9746
10692	13530	0	8140	5896
8954
2.64
19514
18216

## Sheet: Fig. 3h,i
Abundance of two driver alleles in bulk liver of WT mice (%)
Age, months	15468A<G	16012G>A
0	0.010864	0.0569325
0	0.0247311	0.0296383
0	0.0116004	0.0173777
0	0.0164741	0.0364355
0	0.0258063	0.0524359
3	0.0273253	0.0550271
3	0.0112779	0.0348071
3	0.0297654	0.0409132
3	0.0197168	0.0346685
3	0.036584	0.0523039
6	0.0151621	0.0416162
6	0.0287295	0.0348264
6	0.0166302	0.043266
6	0.00762669	0.0392982
6	0.0182325	0.0274044
12	0.0418111	0.0719595
12	0.0518163	0.0701974
12	0.0757018	0.140911
12	0.0562147	0.0668227
12	0.0482556	0.0813211
18	0.157614	0.30674
18	0.184891	0.114243
18	0.137286	0.123311
18	0.0754934	0.188184
18	0.136934	0.220258
24	0.363707	0.317552
24	0.215443	0.185314
24	0.252798	0.677925
24	0.109939	0.794052
24	0.234393	0.438568
